# Supplementary material for: Extracellular vesicle-based targeted protein degradation platform for multiple extracellular proteins
Source: EMBO Mol Med. 2026 Jan 12;18(2):759–94. doi: 10.1038/s44321-025-00371-8 (PMC12905291; doi:10.1038/s44321-025-00371-8)
Supplement: Supplementary file 2 — Table EV1 [file 44321_2025_371_MOESM2_ESM.xlsx]

## Sheet: Table EV1
Targeting genes	Targeting sequences
CD71	CTGGTCAGTTCGTGATTAAA
SQSTM1	ACACCATCCAGTATTCAAAG
TMEM59	AATTGACTTAAATCGAACT
CCN1	CAGACCCTGTGAATATAACT
ITM2B	GTGTTGGTGCATGTGCTTTG
ITM2C	CGGTGACCCTGCAGACATCA
MAP1LC3B	GCATCTCTTCTAGAATTTTTT
