# Supplementary material for: Extracellular vesicle-based targeted protein degradation platform for multiple extracellular proteins
Source: EMBO Mol Med. 2026 Jan 12;18(2):759–94. doi: 10.1038/s44321-025-00371-8 (PMC12905291; doi:10.1038/s44321-025-00371-8)
Supplement: Supplementary file 3 — Table EV2 [file 44321_2025_371_MOESM3_ESM.xlsx]

## Sheet: Table EV2
Genes	Species	Forward (5’-3’)	Backward (5’-3’)
IL1b	Homo sapiens	CGGGACTCACAGCAAAAAA	TTCAACACGCAGGACAGGT
IL6	Homo sapiens	GCCCAGCTATGAACTCCTTCT	GAAGGCAGCAGGCAACAC
MMP3	Homo sapiens	TTCAGTCCCTCTATGGACCTC	AGCTTCCTGAGGGATTTGCG
MMP14	Homo sapiens	GGAGAATTTTGTGCTGCCCG	GAACCAGCGCTCCTTGAAGA
Col2a	Homo sapiens	TTCCCCCTCCTGCTCCAAG	GCCAGCCTCCTGGACATC
ACAN	Homo sapiens	GCTTCTCCGGAATGGAAACG	GTTTGTAGGTGGTGGCTGTGC
IL1b	Capra Hircus	CATGTGTGCTGAAGGCTCTC	AGTGTCGGCGTATCACCTTT
IL5	Capra Hircus	CTCCTAGTCTCCATTCAACTC	CCTCACATGAGTTTCCTTTTG
IL6	Capra Hircus	AAAATATACAGTGGGGCTGG	CTATATCTGCAAGTTGGGGG
IL8	Capra Hircus	ATGACTTCCAAGCTGGCTGTT	ATGACTTCCAAGCTGGCTGTT
CXCL2	Capra Hircus	CAATTAACTCCCAAATCGCC	GGGTTAGATCATGCAACTCT
VEGF	Capra Hircus	GAACTTTTTGCTCTCTTGGG	CCTACGAAGATAGAGGGGAA
MMP13	Capra Hircus	CCCTTCACTTTGAGGATTCA	ATTTTAAGCAACAGGAGACG
Sox9	Capra Hircus	CAAGTTCCCCGTCTGCATC	GTGCGGCTTGTTCTTGCTC
Col2a1	Capra Hircus	AACGGTGGCTTCCACTTC	GCAGGAAGGTCATCTGGA
Acan	Capra Hircus	GCTACCCTGACCCTTCATC	AGCTTTCTGGGATGTCCAC
