# Supplementary material for: Extracellular vesicle-based targeted protein degradation platform for multiple extracellular proteins
Source: EMBO Mol Med. 2026 Jan 12;18(2):759–94. doi: 10.1038/s44321-025-00371-8 (PMC12905291; doi:10.1038/s44321-025-00371-8)
Supplement: Supplementary file 4 — Table EV3 [file 44321_2025_371_MOESM4_ESM.xlsx]

## Sheet: Table EV3
Target	sgRNA1	sgRNA2
ATG7	GAAGCTGAACGAGTATCGGC TGG	GCGGCAGCTACGGGGGATCC TGG
SQSTM1	GCGCCTCCTGAGCACACGGT GGG	TTGTAGCGGGTTCCTACCAC AGG
MAP1LC3B	CCAAGTTCAGCTGCTAGCTG TGG	TCAGTCATGAATGTACGCAG AGG
MAP1LC3B2	TCTTCTCCGACGGCATGGTG TGG	TTGTATCGTTCTATTATCAC CGG
