# Supplementary material for: Extracellular vesicle-based targeted protein degradation platform for multiple extracellular proteins
Source: EMBO Mol Med. 2026 Jan 12;18(2):759–94. doi: 10.1038/s44321-025-00371-8 (PMC12905291; doi:10.1038/s44321-025-00371-8)
Supplement: Supplementary file 5 — Table EV4 [file 44321_2025_371_MOESM5_ESM.xlsx]

## Sheet: Table EV4
Plasmid	Amino acids sequences
SQSTM1 LIR-C term CD63	MRPEEQMESDNCSGGDDDWTHLSSKEVDPSGGGGSGRVVAAAALGIAFVEVLGIVFACCLVKSIRSGYEVMHHHHHH
SQSTM1 LIR-C term SDC1	MRPEEQMESDNCSGGDDDWTHLSSKEVDPSGGGGSGRGVIAGGLVGLIFAVCLVGFMLYRMKKKDEGSYSLEEPKQANGGAYQKPTKQEEFYAHHHHHH
SQSTM1 LIR-N term SDCB1	MRPEEQMESDNCSGGDDDWTHLSSKEVDPSGGGGSGRVVAAAALGIAFVEVLGIVFAGGGGSGRSLYPSLEDLKVDKVIQAQTAFSANPANPAILSEASAPIPHDGNLYPRLYPELSQYMGLSLHHHHHH
3X SQSTM1 LIR-C term CD63	MRPEEQMESDNCSGGDDDWTHLSSKEVDPSRPEEQMESDNCSGGDDDWTHLSSKEVDPSRPEEQMESDNCSGGDDDWTHLSSKEVDPSGGGGSGRVVAAAALGIAFVEVLGIVFACCLVKSIRSGYEVMHHHHHH
3X SQSTM1 LIR-C term SDC1	MRPEEQMESDNCSGGDDDWTHLSSKEVDPSRPEEQMESDNCSGGDDDWTHLSSKEVDPSRPEEQMESDNCSGGDDDWTHLSSKEVDPSGGGGSGRGVIAGGLVGLIFAVCLVGFMLYRMKKKDEGSYSLEEPKQANGGAYQKPTKQEEFYAHHHHHH
3X SQSTM1 LIR-C term SDCB1	MRPEEQMESDNCSGGDDDWTHLSSKEVDPSRPEEQMESDNCSGGDDDWTHLSSKEVDPSRPEEQMESDNCSGGDDDWTHLSSKEVDPSGGGGSGRVVAAAALGIAFVEVLGIVFAGGGGSGRSLYPSLEDLKVDKVIQAQTAFSANPANPAILSEASAPIPHDGNLYPRLYPELSQYMGLSLHHHHHH
N term-hTNFR-C term CD63	MGLSTVPDLLLPLVLLELLVGIYPSGVIGLVPHLGDREKRDSVCPQGKYIHPQNNSICCTKCHKGTYLYNDCPGPGQDTDCRECESGSFTASENHLRHCLSCSKCRKEMGQVEISSCTVDRDTVCGCRKNQYRHYWSENLFQCFNCSLCLNGTVHLSCQEKQNTVCTCHAGFFLRENECVSCSNCKKSLECTKLCLPQIENVKGTEDSGTTVLLPLVIFFGGGGGSGRVVAAAALGIAFVEVLGIVFACCLVKSIRSGYEVMDYKDDDK
N term-hIL2R-C term CD63	MGLPTAPGLLLPLVLPALLADVYPAGVHGLVPHPGDLEKRETSCPQGKYNHPQNSTICCTKCHKGTYLYNDCPAPGRDTDCRVCAPGTYTALENHLRRCLSCSRCRDEMFQVEISPCTVDRDTVCGCRKNQYREYWGETGFRCLNCSLCPNGTVNIPCQERQDTICHCHMGFFLKGAKCISCHDCKNKECEKLCPTRPSTGGGGGSGRVVAAAALGIAFVEVLGIVFACCLVKSIRSGYEVMYPYDVPDYA
N term-rTNFR-C term CD63	MGLPIVPGLLLSLVLLALLMGIHPSGVTGLVPSLGDREKRDNLCPQGKYAHPKNNSICCTKCHKGTYLVSDCPSPGQETVCEVCDKGTFTASQNHVRQCLSCKTCRKEMFQVEISPCKADMDTVCGCKKNQFQRYLSETHFQCVDCSPCFNGTVTIPCKEKQNTVCNCHAGFFLSGNECTPCSHCKKNQECMKLCLPPVANVTNPQDSGTAVLLPLVIFLGGGGGSGRVVAAAALGIAFVEVLGIVFACCLVKSIRSGYEVMDYKDDDK
N term-rIL2R-C term CD63	MFILLVLVTGVSAFTTPAVVHTGRVSESPVTSEKHPVLGDDCWFRGRDFKSELRLEGEPVVLRCPLVPHSDTSSSSRSLLTWSKSDSSQLIPGDEPRMWVKDDTLWVLPAVQQDSGTYICTFRNASHCEQMSLELKVFKNTEASFPLVSYLQISALSSTGLLVCPDLKEFISSRTDGKIQWYKGSILLDKGNKKFLSAGDPTRLLISNTSMGDAGYYRCVMTFTYEGKEYNITRNIELRVKGITTEPIPVIISPLETIPASLGSRLIVPCKVFLGTGTSSNTIVWWMANSTFISVAYPRGRVTEGLHHQYSENDENYVEVSLIFDPVTKEDLNTDFKCVATNPRSFQSLHTTVKEGGGGSGRVVAAAALGIAFVEVLGIVFACCLVKSIRSGYEVM YP…
N term-gTNFR-C term CD63	MGLPTAPGLLLPLVLPALLADVYPAGVHGLVPHPGDLEKRETSCPQGKYNHPQNSTICCTKCHKGTYLYNDCPAPGRDTDCRVCAPGTYTALENHLRRCLSCSRCRDEMFQVEISPCTVDRDTVCGCRKNQYREYWGETGFRCLNCSLCPNGTVNIPCQERQDTICHCHMGFFLKGAKCISCHDCKNKECEKLCPTRPSTGGGGGSGRVVAAAALGIAFVEVLGIVFACCLVKSIRSGYEVMDYKDDDK
N term-gIL2R-C term CD63	MFLLSVLIMGVSTFAVRSEEHMGAAGSCRFHGRHPKTRFQLEGEPLVLRCPQVLHWESTSAHVNVTWHRNDSAAAVPGEEESRVWVQDGALWIVPASRADSGSYICTTRNASYCDKMSVELRVFEKTDASVPLIFYPQIIPLSASGLLVCPDLSEFIGNNADVKIQWYKDSVPLDQDNQKFLSVRGTRLLVNNVSMEDAGYYTCAMPYAHKGRQYNITRNIKLQVKKREEETIPVIISPHQTISASLGSRLTIPCKVFLGAGIHTTTLLWWTANNTRIEDAYHGGRVTEGERQAYSENNENYVEVPLIFDPVRREDLHTDFRCVVRNTMSSQTLRTMVKEAATFGGGGSGRVVAAAALGIAFVEVLGIVFACCLVKSIRSGYEVMYPYDVPDYA
