# Supplementary material for: Extracellular vesicle-based targeted protein degradation platform for multiple extracellular proteins
Source: EMBO Mol Med. 2026 Jan 12;18(2):759–94. doi: 10.1038/s44321-025-00371-8 (PMC12905291; doi:10.1038/s44321-025-00371-8)
Supplement: Supplementary file 7 — Source data Fig. 1 [file 44321_2025_371_MOESM7_ESM.zip]

Archive with 23 entries (17 files):
- Figure 1/
- Figure 1/Fig. 1b/
- Figure 1/Fig. 1b/Fig. 1b.xlsx
- Figure 1/Fig. 1c/
- Figure 1/Fig. 1c/Fig. 1c.xlsx
- Figure 1/Fig. 1d/
- Figure 1/Fig. 1d/Fig. 1d Deg-actin.tif
- Figure 1/Fig. 1d/Fig. 1d Deg-GFP.tif
- Figure 1/Fig. 1d/Fig. 1d summary plus label.tif
- Figure 1/Fig. 1d/Fig. 1d Uptake-actin.tif
- Figure 1/Fig. 1d/Fig. 1d Uptake-GFP.tif
- Figure 1/Fig. 1d/Fig. 1d.xlsx
- Figure 1/Fig. 1e/
- Figure 1/Fig. 1e/Fig. 1e Cell lysate-actin.tif
- Figure 1/Fig. 1e/Fig. 1e Cell lysate-GFP.tif
- Figure 1/Fig. 1e/Fig. 1e Lysosome-GFP.tif
- Figure 1/Fig. 1e/Fig. 1e Lysosome-LampII.tif
- Figure 1/Fig. 1e/Fig. 1e summary plus label .tif
- Figure 1/Fig. 1e/Fig. 1e.xlsx
- Figure 1/Fig. 1f/
- Figure 1/Fig. 1f/3-MA 0-20d.tif
- Figure 1/Fig. 1f/Control 0-20d.tif
- Figure 1/Fig. 1f/Fig. 1f.xlsx
