# Supplementary material for: Extracellular vesicle-based targeted protein degradation platform for multiple extracellular proteins
Source: EMBO Mol Med. 2026 Jan 12;18(2):759–94. doi: 10.1038/s44321-025-00371-8 (PMC12905291; doi:10.1038/s44321-025-00371-8)
Supplement: Supplementary file 7 — Source data Fig. 1 [file 44321_2025_371_MOESM7_ESM.zip › Figure 1/Fig. 1b/Fig. 1b.xlsx]

## Sheet: Sheet1
293T-sEV
Control	MG132	BafA1
0.09	0.061	0.589
0.189	0.129	0.433
0.13	0.152	0.385
Hela-sEV
Control	MG132	BafA1
0.07	0.083	0.459
0.112	0.13	0.5
0.097	0.122	0.429
MSC-sEV
Control	MG132	BafA1
0.05	0.058	0.464
0.101	0.053	0.439
0.063	0.173	0.468
