# Supplementary material for: Extracellular vesicle-based targeted protein degradation platform for multiple extracellular proteins
Source: EMBO Mol Med. 2026 Jan 12;18(2):759–94. doi: 10.1038/s44321-025-00371-8 (PMC12905291; doi:10.1038/s44321-025-00371-8)
Supplement: Supplementary file 7 — Source data Fig. 1 [file 44321_2025_371_MOESM7_ESM.zip › Figure 1/Fig. 1c/Fig. 1c.xlsx]

## Sheet: Sheet1
293T-sEV
Control	3-MA	ML282
0.09	0.35	0.049
0.122	0.479	0.088
0.104	0.371	0.137
Hela-sEV
Control	3-MA	ML282
0.17	0.265	0.117
0.146	0.337	0.143
0.112	0.324	0.092
MSC-sEV
Control	3-MA	ML282
0.157	0.291	0.128
0.124	0.309	0.106
0.17	0.389	0.158
