# Supplementary material for: Extracellular vesicle-based targeted protein degradation platform for multiple extracellular proteins
Source: EMBO Mol Med. 2026 Jan 12;18(2):759–94. doi: 10.1038/s44321-025-00371-8 (PMC12905291; doi:10.1038/s44321-025-00371-8)
Supplement: Supplementary file 7 — Source data Fig. 1 [file 44321_2025_371_MOESM7_ESM.zip › Figure 1/Fig. 1d/Fig. 1d.xlsx]

## Sheet: Sheet1
	WT	ATG7-/-
Degradation ratio	1	1.252
	1.04	1.2
	0.905	1.098
