# Supplementary material for: Extracellular vesicle-based targeted protein degradation platform for multiple extracellular proteins
Source: EMBO Mol Med. 2026 Jan 12;18(2):759–94. doi: 10.1038/s44321-025-00371-8 (PMC12905291; doi:10.1038/s44321-025-00371-8)
Supplement: Supplementary file 7 — Source data Fig. 1 [file 44321_2025_371_MOESM7_ESM.zip › Figure 1/Fig. 1f/Fig. 1f.xlsx]

## Sheet: Sheet1
days	Control						3-MA
0	1	1.01	1.03	1.15	0.97	0.94	1.14	1.02	1.03	0.94	0.92	0.99
4	0.65	0.53	0.49	0.52	0.58	0.62	0.68	0.64	0.71	0.74	0.59	0.67
8	0.21	0.24	0.19	0.2	0.23	0.18	0.41	0.35	0.37	0.34	0.36	0.42
12	0.12	0.1	0.09	0.14	0.16	0.07	0.21	0.24	0.19	0.25	0.24	0.27
16	0.03	0.04	0.05	0.07	0.04	0.02	0.12	0.14	0.09	0.08	0.13	0.15
20	0.01	0.02	0.01	0.01	0.01	0.01	0.07	0.08	0.05	0.04	0.02	0.05
