# Supplementary material for: Extracellular vesicle-based targeted protein degradation platform for multiple extracellular proteins
Source: EMBO Mol Med. 2026 Jan 12;18(2):759–94. doi: 10.1038/s44321-025-00371-8 (PMC12905291; doi:10.1038/s44321-025-00371-8)
Supplement: Supplementary file 8 — Source data Fig. 2 [file 44321_2025_371_MOESM8_ESM.zip]

Archive with 43 entries (32 files):
- Figure 2/
- Figure 2/Fig. 2b/
- Figure 2/Fig. 2b/Fig. 2b.xlsx
- Figure 2/Fig. 2c/
- Figure 2/Fig. 2c/Fig. 2c.xlsx
- Figure 2/Fig. 2d/
- Figure 2/Fig. 2d/Fig. 2d.xlsx
- Figure 2/Fig. 2e/
- Figure 2/Fig. 2e/Fig. 2e actin.tif
- Figure 2/Fig. 2e/Fig. 2e GFP.tif
- Figure 2/Fig. 2e/Fig. 2e summary plus label.tif
- Figure 2/Fig. 2e/Fig. 2e.xlsx
- Figure 2/Fig. 2f/
- Figure 2/Fig. 2f/Fig. 2f actin.tif
- Figure 2/Fig. 2f/Fig. 2f GFP.tif
- Figure 2/Fig. 2f/Fig. 2f summary plus label.tif
- Figure 2/Fig. 2f/Fig. 2f.xlsx
- Figure 2/Fig. 2g/
- Figure 2/Fig. 2g/Fig. 2g.tif
- Figure 2/Fig. 2h/
- Figure 2/Fig. 2h/Fig. 2h ALIX.tif
- Figure 2/Fig. 2h/Fig. 2h CD63.tif
- Figure 2/Fig. 2h/Fig. 2h SQSTM1.tif
- Figure 2/Fig. 2h/Fig. 2h Summary plus label.tif
- Figure 2/Fig. 2i/
- Figure 2/Fig. 2i/Fig. 2i Deg-actin.tif
- Figure 2/Fig. 2i/Fig. 2i Deg-GFP.tif
- Figure 2/Fig. 2i/Fig. 2i summary plus label.tif
- Figure 2/Fig. 2i/Fig. 2i Uptake-actin.tif
- Figure 2/Fig. 2i/Fig. 2i Uptake-GFP.tif
- Figure 2/Fig. 2i/Fig. 2i.xlsx
- Figure 2/Fig. 2j/
- Figure 2/Fig. 2j/Fig. 2j control-DAPI.tif
- Figure 2/Fig. 2j/Fig. 2j control-EGFP.tif
- Figure 2/Fig. 2j/Fig. 2j control-Merge.tif
- Figure 2/Fig. 2j/Fig. 2j SQSTM1 OE-DAPI.tif
- Figure 2/Fig. 2j/Fig. 2j SQSTM1 OE-EGFP.tif
- Figure 2/Fig. 2j/Fig. 2j SQSTM1 OE-Merge.tif
- Figure 2/Fig. 2j/Fig. 2j.xlsx
- Figure 2/Fig. 2k/
- Figure 2/Fig. 2k/Fig. 2k Con-EV 0-20d.tif
- Figure 2/Fig. 2k/Fig. 2k SQSTM1-EV 0-20d.tif
- Figure 2/Fig. 2k/Fig. 2k.xlsx
