# Supplementary material for: Extracellular vesicle-based targeted protein degradation platform for multiple extracellular proteins
Source: EMBO Mol Med. 2026 Jan 12;18(2):759–94. doi: 10.1038/s44321-025-00371-8 (PMC12905291; doi:10.1038/s44321-025-00371-8)
Supplement: Supplementary file 8 — Source data Fig. 2 [file 44321_2025_371_MOESM8_ESM.zip › Figure 2/Fig. 2b/Fig. 2b.xlsx]

## Sheet: Sheet1
Accession	group	P35580	P35579	P63261	P09874	P08670	P78527	P62807	P16403	Q13428	O60841	P68371	Q9UQ35	P06576	P06733	P11142	Q9UJV9	P0DMV9	P68363	P08238	Q12906	Q5VTE0	Q86UP2	P49327	P11387	Q14676	P18583	P10809	P38646	P25705	P07814	Q9UHX1	P11021	O43290	Q15393	Q9NR30	P17844	O00567	P19338	P13639	Q99459	Q86UE4	P14618	P15311	Q08211	Q8NE71	Q15029	P67809	P78371
LFQ intensity +B-1	BafA1	9421000000	7736000000	11430000000	1631000000	4311000000	315740000	9499000000	3880000000	1786000000	695440000	2070000000	684460000	1276000000	3033000000	1140000000	472830000	1356000000	3106000000	763120000	509900000	1161000000	370150000	160610000	697370000	448780000	808540000	335730000	388930000	695360000	215810000	507400000	525900000	359110000	267630000	455400000	356640000	172280000	1283000000	310560000	399930000	907790000	446150000	414840000	151780000	314430000	149190000	2425000000	234290000
LFQ intensity +B-2	BafA1	12290000000	9824000000	12420000000	1446000000	3548000000	362200000	5146000000	4438000000	1744000000	542440000	2082000000	828960000	1069000000	3280000000	1102000000	425750000	1410000000	3054000000	886850000	414630000	1216000000	245780000	162030000	973780000	330230000	858540000	413790000	318900000	685650000	209360000	353450000	534480000	368580000	238170000	482380000	356270000	204120000	973030000	365800000	370890000	827860000	495010000	392880000	160730000	338440000	138760000	2402000000	267040000
LFQ intensity +B-3	BafA1	8216000000	6781000000	11100000000	1979000000	4205000000	341440000	4110000000	4340000000	1479000000	736480000	2223000000	770660000	1174000000	3132000000	1101000000	381040000	1463000000	3029000000	797150000	395980000	1181000000	347390000	138990000	851810000	506520000	736540000	395150000	346500000	653550000	213140000	493670000	520070000	327830000	253340000	564270000	386690000	186650000	1078000000	321840000	344050000	978060000	436880000	404120000	152920000	379450000	116660000	1559000000	267540000
LFQ intensity Con1	Control	10070000000	9008000000	13040000000	2002000000	3988000000	218580000	3811000000	4229000000	1699000000	386400000	2036000000	915800000	1281000000	2893000000	1160000000	460490000	1344000000	2680000000	881790000	628220000	1393000000	302840000	150440000	389600000	318560000	742400000	393410000	496450000	524400000	149790000	660440000	612360000	296860000	274410000	340130000	336990000	145630000	1655000000	322670000	282020000	655200000	349550000	506920000	154840000	223950000	163830000	2462000000	269990000
LFQ intensity Con2	Control	9771000000	7520000000	11210000000	2454000000	3856000000	413680000	3573000000	5421000000	1895000000	584390000	2172000000	1163000000	1162000000	3453000000	1066000000	454590000	1498000000	3220000000	790470000	566460000	1273000000	275920000	169230000	925570000	353190000	807630000	333830000	352990000	722650000	205750000	513800000	490200000	307240000	232130000	552430000	416570000	243290000	1258000000	324820000	289130000	731200000	356910000	490520000	164330000	358450000	131530000	2690000000	232670000
LFQ intensity Con3	Control	9086000000	8212000000	11550000000	2308000000	3784000000	309790000	3040000000	3926000000	1544000000	473280000	1883000000	847230000	1136000000	3129000000	1113000000	496280000	1333000000	2696000000	912100000	636100000	1355000000	272420000	166980000	646450000	293480000	723980000	430520000	385320000	597290000	184470000	553790000	536620000	292030000	267180000	424950000	366710000	214580000	1567000000	381410000	318670000	722470000	385330000	507510000	181060000	267430000	182180000	2591000000	266650000
[truncated: 974 more columns]
