# Supplementary material for: Extracellular vesicle-based targeted protein degradation platform for multiple extracellular proteins
Source: EMBO Mol Med. 2026 Jan 12;18(2):759–94. doi: 10.1038/s44321-025-00371-8 (PMC12905291; doi:10.1038/s44321-025-00371-8)
Supplement: Supplementary file 8 — Source data Fig. 2 [file 44321_2025_371_MOESM8_ESM.zip › Figure 2/Fig. 2c/Fig. 2c.xlsx]

## Sheet: Sheet1
Description	Gene ratio	p. adjust	Count	Pathway
GO:0005737	0.888889	0.18	16	14
GO:0043229	0.722222	0.969	13	13
GO:0043226	0.722222	0.972	13	12
GO:0012505	0.611111	0.0022	11	11
GO:0005576	0.5	1.75e-05	9	10
GO:0016020	0.5	0.125	9	9
GO:0071944	0.444444	0.00745	8	8
GO:0005615	0.333333	0.000108	6	7
GO:0005829	0.277778	0.969	5	6
GO:0009986	0.222222	0.000946	4	5
GO:0098552	0.222222	0.00125	4	4
GO:0031224	0.222222	0.0198	4	3
GO:0031984	0.222222	0.0574	4	2
GO:0031974	0.222222	0.999	4	1
