# Supplementary material for: Extracellular vesicle-based targeted protein degradation platform for multiple extracellular proteins
Source: EMBO Mol Med. 2026 Jan 12;18(2):759–94. doi: 10.1038/s44321-025-00371-8 (PMC12905291; doi:10.1038/s44321-025-00371-8)
Supplement: Supplementary file 8 — Source data Fig. 2 [file 44321_2025_371_MOESM8_ESM.zip › Figure 2/Fig. 2d/Fig. 2d.xlsx]

## Sheet: Sheet1
	Log2FoldChange	p-value
CCN1	2.18436	0.0009728
SLIT2	1.10238	0.0013191
PLAT	2.34673	5.116e-05
TFRC	1.21302	0.0005444
FTL	2.73137	0.0108894
FTH1	2.34096	0.0030927
HLA-C	1.04263	0.0040636
SLC2A1	1.06719	0.0024197
RPL29	2.2318	0.0055708
METAP2	1.48682	0.0001361
LGALS3BP	1.14788	0.0122735
SQSTM1	1.76147	0.0020055
ADAMTS1	1.35658	0.0006548
ITM2B	3.15417	0.0007713
ACTR3B	1.04407	0.0442047
TMEM59	2.10294	0.0002187
ITM2C	2.47821	0.0069787
SYAP1	1.86295	0.0086888
	-2.02454	0.0104532
	-1.20261	0.0361516
	-1.23402	0.0131892
	-1.17367	0.0180229
	-1.2845	0.0183384
	-2.11404	0.0002366
	-1.29541	0.020099
	-1.57706	0.0159842
	-1.60191	0.0089398
	-1.23403	0.0090043
	-1.68126	0.023228
	-2.24422	0.0440861
	-1.02062	0.0460697
	-1.31598	0.0093883
	-1.00834	0.0370309
	-1.50106	0.0289985
	-1.10705	0.0498156
	-1.29421	0.010967
	-1.31444	0.0375089
	-1.06485	0.0146669
	-1.06954	0.0365442
	-1.03949	0.0498896
	-2.73082	0.0194527
	-1.42018	0.0191566
	-3.15808	0.0078248
	-1.15334	0.0078089
	-1.71374	0.0352671
	-1.0953	0.0037386
	-1.33097	0.0396595
	0.0569623	0.74286
	0.0189538	0.932339
	0.166211	0.287061
	-0.346527	0.213886
	0.112139	0.289816
	-0.538608	0.0895674
	0.171635	0.0734972
	-0.0559468	0.686989
	0.773892	0.0030705
	-0.26768	0.36657
	0.22012	0.343981
	-0.239866	0.1883
	0.023958	0.656395
	0.138824	0.474533
	0.208701	0.147396
	-0.182991	0.482867
	-0.374469	0.0497424
	-0.409672	0.165772
	0.210499	0.375954
	0.0400205	0.709593
	-0.0022271	0.98737
	-0.133582	0.0857719
	-0.288693	0.133412
	-0.0508542	0.886254
	-0.14466	0.723129
	-0.474916	0.228605
	0.125388	0.225482
	-0.225969	0.31715
	-0.188202	0.454113
	-0.0904918	0.270866
	0.0141382	0.674261
	0.374871	0.0336071
	0.229404	0.289696
	0.0495725	0.795856
	0.206275	0.367596
	-0.023267	0.815893
	-0.079621	0.649908
	-0.45289	0.209892
	0.0556483	0.560835
	-0.070664	0.777493
	0.0971121	0.4934
	-0.332785	0.152465
	-0.160539	0.134868
	0.0629354	0.55005
	0.0217156	0.955986
	0.465919	0.0186442
	0.0155355	0.89458
	-0.226715	0.320743
	-0.546844	0.0552861
	0.183974	0.279814
	-0.213544	0.115991
	0.349873	0.0519088
	-0.218346	0.282154
	-0.208964	0.265737
	0.20721	0.31714
	-0.841493	0.0078788
	0.09416	0.596794
	-0.448979	0.0042589
	0.12788	0.533121
	0.215588	0.292497
	-0.0289609	0.888973
	-0.0182905	0.92882
	0.180902	0.0983907
	0.0383979	0.719614
	0.0754829	0.683645
	-0.809181	0.130311
	0.35572	0.463276
	0.274425	0.403603
	-0.331047	0.12524
	-0.225687	0.0144348
	0.246171	0.288729
	0.142253	0.256821
	0.0535889	0.600429
	0.0267497	0.91873
	0.275476	0.248129
	0.103059	0.837417
	-0.0515277	0.712702
	-0.0700601	0.17861
	-0.0474653	0.711561
	0.15621	0.604909
	-0.199701	0.460963
	0.188629	0.466557
	0.234695	0.0134683
	0.074635	0.54073
	-0.578063	0.0042774
	-0.0403143	0.769023
	-0.175626	0.140507
	-0.0618098	0.514789
	0.18669	0.516309
	0.219669	0.543838
	-0.0847562	0.465754
	-0.253307	0.264814
	0.284018	0.061895
	-1.33904	0.221555
	-0.139623	0.260769
	-0.009362	0.954015
	-0.0181908	0.849966
	-0.0504769	0.484695
	-0.359716	0.306934
	-0.0454036	0.85424
	-6.769e-05	0.999765
	-1.62216	0.081584
	0.123846	0.444267
	-0.031125	0.784752
	0.0790139	0.622829
	0.117524	0.499517
	-0.0984617	0.692557
	-0.0362471	0.639482
	-0.158802	0.416448
	0.262981	0.149801
	-0.0222164	0.86892
	-0.0696803	0.65421
	-0.152948	0.605929
	-0.397616	0.103881
	0.213364	0.30052
	0.0380252	0.82682
	-0.031754	0.766098
	-0.0483955	0.84701
	0.233171	0.160366
	-0.179684	0.62464
	0.0398345	0.689069
	0.335906	0.457518
	0.0492387	0.399454
	-0.0422303	0.804537
	-0.0467804	0.831887
	0.459439	0.104053
	0.222512	0.0544027
	-0.409987	0.168577
	-0.370567	0.527941
	0.390799	0.0570276
	-0.0895954	0.737846
	-0.105236	0.333149
	0.0106406	0.940817
	0.0283149	0.85389
	0.128899	0.681844
	0.0102472	0.874891
	0.0816156	0.318935
	-0.32796	0.0351532
	-0.108669	0.51219
	-0.145822	0.474459
	0.0693849	0.562373
	-0.183326	0.113409
	-0.0598391	0.617236
	0.107082	0.657681
	0.157542	0.309672
	0.335765	0.22004
	-1.04798	0.129688
	-0.0705768	0.501884
	-0.422882	0.0059235
	-0.104974	0.472672
	0.0605003	0.807198
	-0.545657	0.225214
	0.0352625	0.73258
	-0.179963	0.141658
	-0.123837	0.61263
	0.0158518	0.949549
	-0.0930803	0.45751
	0.272446	0.210872
	0.650165	0.0319209
	0.0116141	0.9618
	0.696417	0.0205121
	-0.178809	0.0685394
	-0.331279	0.101185
	0.0976032	0.247365
	-0.0650899	0.858145
	-0.0134574	0.844253
	0.350967	0.202422
	0.17399	0.299962
	-0.973903	0.035167
	-0.124107	0.559316
	0.0330394	0.907336
	0.0217841	0.892831
	-0.810351	0.222378
	-0.0437016	0.916051
	-0.164773	0.118182
	0.0758578	0.731324
	0.0997489	0.189858
	0.541096	0.0193126
	-0.222407	0.247172
	0.0265882	0.865808
	0.318584	0.191286
	0.304868	0.0582581
	0.0663436	0.337845
	0.602611	0.0019165
	0.054074	0.704764
	0.302373	0.0467771
	0.190453	0.345868
	0.306221	0.121033
	-0.603437	0.0089012
	-0.958189	0.337601
	-0.181663	0.37759
	0.153221	0.591357
	0.0253621	0.857725
	0.104698	0.218926
	0.0570096	0.700744
	0.129171	0.358658
	0.0056726	0.956308
	0.406927	0.247413
	0.214382	0.0629473
	0.080369	0.665841
	-0.0562718	0.665118
	0.155465	0.534825
	0.0124398	0.918501
	-0.0161771	0.928374
	-0.0603928	0.469694
	0.299901	0.0778221
	0.22221	0.370362
	0.0567875	0.716854
	0.171104	0.117374
	0.176588	0.104547
	0.0983732	0.731789
	0.118924	0.602187
	0.160154	0.258873
	0.0205806	0.845716
	-0.175643	0.639516
	0.0088918	0.946391
	0.0677413	0.496885
	-0.461898	0.366109
	-0.161913	0.10663
	-1.2865	0.0741493
	-0.219006	0.443267
	-1.16732	0.239992
	-1.11416	0.140981
	-0.0043397	0.969745
	-0.177124	0.164952
	0.0836978	0.788057
	-0.240292	0.710884
	-0.989807	0.0600063
	-0.248742	0.0315229
	0.269086	0.188236
	-0.405379	0.0984428
	-0.131473	0.701642
	-0.169765	0.410612
	0.182512	0.169401
	0.0394609	0.707039
	-0.0285691	0.856027
	-0.251273	0.0910656
	0.417724	0.0008919
	0.313755	0.0534584
	-0.0980042	0.855835
	0.157695	0.608901
	0.317099	0.0318149
	-0.166587	0.200781
	-0.207222	0.140229
	0.0448239	0.689935
	0.259772	0.219965
	-0.575813	0.0524079
	-0.341478	0.16063
	-0.317839	0.44959
	0.386293	0.0206852
	0.27156	0.315442
	-0.0263332	0.786452
	-0.260526	0.611914
	0.038795	0.716128
	-0.0012721	0.988192
	0.0033075	0.984296
	-0.259584	0.0550327
	-0.289831	0.0430072
	0.0187675	0.951855
	-0.194729	0.114398
	-0.109865	0.435661
	-0.954505	0.0960648
	-0.483499	0.109538
	0.0252102	0.881369
	-0.0754004	0.66584
	-0.15682	0.0797819
	0.0561692	0.62407
	0.253443	0.133534
	-0.0482044	0.835691
	-0.405101	0.0107347
	-0.0228576	0.443366
	-0.0613856	0.590825
	0.485665	0.0216766
	0.239347	0.436891
	-0.0789622	0.427945
	-0.164849	0.309404
	0.139688	0.326476
	0.137526	0.732741
	-0.0788705	0.319384
	-0.382556	0.0904862
	0.0482313	0.624337
	0.20513	0.442235
	-0.414037	0.0797217
	-0.118048	0.656186
	-0.276256	0.111102
	-0.919082	0.101508
	-0.12443	0.436082
	-0.0683483	0.73496
	0.19203	0.0785645
	-0.148125	0.0661341
	-0.426898	0.0539768
	0.0199475	0.766073
	-0.789156	0.0417545
	0.41104	0.118668
	-0.0078855	0.980626
	-0.0231813	0.912462
	-0.0132927	0.836788
	-0.485184	0.130462
	-0.764333	0.0595688
	-0.014209	0.924633
	0.704077	0.242678
	-0.0466737	0.645245
	-0.91511	0.125945
	0.0026903	0.947815
	0.0249113	0.848398
	-0.152233	0.201351
	0.0534869	0.778263
	0.111032	0.774774
	0.221871	0.374159
	0.207672	0.28949
	0.0396783	0.62463
	0.663512	0.247861
	-0.911329	0.0867885
	0.437059	0.323216
	0.158699	0.366683
	0.123857	0.276602
	-0.0839539	0.0895833
	0.0063338	0.949487
	-0.548759	0.0039959
	0.130968	0.121781
	-0.419512	0.213637
	0.332386	0.389415
	-0.150762	0.541709
	-0.460466	0.607788
	-1.1267	0.0833061
	-0.0054825	0.974018
	0.183124	0.207
	0.355309	0.464475
	0.509513	0.236045
	-0.0429239	0.707788
	-0.321043	0.302104
	0.362214	0.0014484
	-0.39164	0.201231
	-0.444693	0.194505
	-0.200348	0.430098
	-0.490807	0.311572
	0.206346	0.309859
	-0.214728	0.154393
	-1.16535	0.0895914
	0.0348831	0.881794
	0.056976	0.538984
	0.335023	0.0088348
	-0.15317	0.367412
	-0.195942	0.246889
	-0.584324	0.0920123
	0.20134	0.272743
	-0.0911166	0.871159
	-0.331221	0.414926
	-0.312693	0.0003557
	-0.596761	0.229164
	-0.573217	0.232748
	-0.0680412	0.7029
	-0.807611	0.10331
	0.117305	0.513717
	-0.865511	0.0442141
	-0.228214	0.258261
	-0.0894004	0.590184
	0.256195	0.503917
	0.226196	0.340194
	-0.718548	0.0639137
	-0.249315	0.238987
	0.164928	0.129109
	0.196429	0.389554
	0.10775	0.148718
	0.419246	0.15227
	0.134142	0.337136
	-0.0224291	0.828718
	-0.039284	0.857815
	0.0705757	0.330855
	0.228082	0.2948
	-0.0602165	0.791697
	0.0800926	0.686046
	-0.0079422	0.97836
	0.0787091	0.381354
	0.0585272	0.772205
	0.105056	0.501358
	-0.306117	0.21349
	0.0475456	0.834767
	-0.425908	0.0642134
	-0.239955	0.185642
	0.0408344	0.772369
	0.0997435	0.20848
	-0.130864	0.158115
	-0.0349888	0.605833
	-0.0443927	0.769614
	0.200086	0.345326
	0.12219	0.526284
	-0.0671164	0.767494
	0.104428	0.441856
	0.292274	0.0022455
	0.287647	0.04731
	-0.138205	0.259815
	-0.2332	0.314212
	0.099587	0.710815
	0.157758	0.522873
	0.239563	0.0959502
	-0.0210721	0.683824
	0.434904	0.0116993
	-0.0392702	0.896519
	-0.081426	0.245888
	-0.072679	0.592329
	-0.147987	0.209159
	0.01521	0.854485
	0.17688	0.463056
	-0.712561	0.117706
	0.255282	0.302027
	-0.326138	0.0241791
	0.147491	0.556201
	-0.286844	0.687736
	0.330243	0.0502554
	0.0790748	0.750727
	-0.144415	0.220342
	-0.258155	0.605033
	0.584666	0.0885643
	-0.354723	0.0710715
	0.105191	0.624164
	-0.351716	0.21146
	-0.0063594	0.941269
	-0.232844	0.0180245
	0.12534	0.678887
	-0.117481	0.184594
	-0.555209	0.111039
	-0.080679	0.018481
	0.249574	0.362652
	0.0625408	0.661919
	-0.168847	0.335109
	0.153711	0.324788
	-0.292101	0.0625927
	-0.139208	0.654606
	-0.0388683	0.875123
	-0.341103	0.0260548
	-0.0548532	0.852059
	-0.174783	0.222961
	-0.77755	0.0159018
	-0.152191	0.57114
	-0.587174	0.154911
	-0.647889	0.0614471
	-0.22155	0.0885957
	-0.093919	0.133726
	0.838312	0.215403
	-0.15189	0.621785
	-0.0739218	0.435883
	-0.332353	0.115307
	-0.0955309	0.774305
	-0.0921114	0.647532
	-0.583239	0.244314
	-0.131005	0.337156
	-0.0602613	0.710105
	-0.0722478	0.266948
	0.0335643	0.839069
	-0.0288271	0.852768
	-0.0033956	0.953177
	-0.255009	0.230138
	-0.54398	0.247961
	0.0244178	0.692237
	-0.107962	0.56571
	-0.930079	0.0892663
	-0.276549	0.305356
	-0.247159	0.35805
	-0.255779	0.0270705
	-0.188583	0.0775387
	-0.44107	0.318134
	-0.59775	0.116016
	-0.491156	0.293398
	0.228974	0.391772
	-1.15978	0.138621
	0.0210081	0.930799
	-1.3407	0.171149
	-0.136196	0.641539
	0.0428176	0.845016
	-0.222038	0.0180507
	-0.23669	0.431055
	0.271401	0.322697
	0.166703	0.235421
	-0.635434	0.321551
	-0.79895	0.227351
	-0.790912	0.0009993
	-0.42979	0.264882
	0.134733	0.414271
	0.0599799	0.575114
	-0.865078	0.0714408
	-0.277047	0.146921
	-0.162347	0.100887
	-0.884704	0.454575
	-0.865956	0.0586971
	-0.292777	0.375105
	-0.0531049	0.883164
	-0.25195	0.3179
	-0.158172	0.167942
	0.0930608	0.711274
	0.177424	0.0235189
	-0.253719	0.0069961
	0.208545	0.171284
	-0.196386	0.33485
	0.104552	0.541739
	-0.591299	0.159255
	-0.541803	0.286828
	0.0146885	0.930696
	-0.553924	0.291456
	-0.0758704	0.756247
	0.135383	0.251229
	-0.172839	0.0779663
	-0.243885	0.0501409
	-0.0615786	0.866166
	-0.190772	0.125947
	0.141677	0.0982217
	0.315819	0.0548342
	0.091409	0.608704
	-0.227927	0.44828
	-0.0367331	0.842813
	0.0299249	0.873444
	-0.517715	0.0330556
	-0.0316664	0.880797
	0.238473	0.460338
	-0.837128	0.0910459
	0.213396	0.0120623
	0.111242	0.692657
	0.0749764	0.414067
	-0.0814896	0.690689
	-0.165627	0.246959
	-0.13839	0.249837
	0.204238	0.388497
	0.100827	0.634159
	0.0512903	0.897263
	-0.126893	0.270638
	-0.0639657	0.477272
	-0.187249	0.112655
	0.0852299	0.640944
	0.089505	0.608076
	-0.239528	0.408938
	0.194045	0.0999811
	0.248924	0.295181
	-0.0515755	0.733756
	-0.263966	0.437188
	-0.042409	0.687194
	-0.452993	0.0239359
	-0.232239	0.0374019
	-0.566469	0.0421665
	-0.244575	0.207446
	-0.217288	0.268623
	-0.0392855	0.80983
	0.315642	0.435206
	0.14308	0.585095
	-0.188367	0.194614
	-1.17592	0.145446
	0.0284936	0.817496
	0.169013	0.32251
	0.054212	0.864126
	-1.18189	0.140103
	-0.412643	0.404776
	-0.172943	0.350859
	0.242808	0.143899
	0.108661	0.610793
	0.0498203	0.722813
	0.157488	0.0615245
	-0.0627555	0.584168
	0.267027	0.300135
	0.022702	0.974665
	0.24418	0.0437432
	-0.152108	0.415259
	0.0491569	0.857095
	0.257113	0.226878
	0.0986478	0.620074
	0.442174	0.0306849
	0.152521	0.581992
	-0.158275	0.220121
	-0.313964	0.187212
	0.504711	0.314504
	-0.368725	0.245228
	-0.0685078	0.662928
	0.0201747	0.905307
	0.172903	0.640249
	-0.564286	0.0400493
	0.18444	0.350918
	0.123769	0.180615
	0.337907	0.16582
	0.0056344	0.933783
	0.0350525	0.786011
	0.388346	0.09863
	-0.0729364	0.856764
	0.288617	0.221467
	-0.763764	0.190103
	-0.0616753	0.818345
	-0.16704	0.270007
	0.159936	0.390429
	0.138045	0.620436
	0.0736949	0.812597
	0.122023	0.63053
	0.0109623	0.973264
	0.0956938	0.837836
	0.133956	0.668425
	0.0901744	0.674331
	-0.166708	0.579184
	-0.0507875	0.533729
	0.296773	0.462116
	0.155589	0.0108598
	-0.0529914	0.702187
	0.0109068	0.944937
	0.228023	0.413129
	0.168029	0.0641853
	0.179809	0.242648
	-0.0998743	0.267213
	-0.389404	0.231602
	0.196354	0.236559
	0.331846	0.214084
	0.0804029	0.381457
	0.124774	0.653861
	0.108661	0.702976
	-0.0260276	0.862255
	-0.140551	0.443948
	0.267407	0.255999
	-0.0254789	0.90772
	-0.244114	0.109298
	-0.0776817	0.434828
	0.211867	0.306192
	0.073978	0.745463
	-0.0657514	0.237259
	-0.237111	0.143668
	-0.329854	0.230687
	-0.107224	0.418114
	0.064954	0.178178
	0.101346	0.39421
	-0.0623526	0.830702
	0.147281	0.817467
	0.0484534	0.67356
	0.301765	0.179584
	0.199051	0.0994105
	-0.171033	0.222545
	-0.215341	0.419974
	0.100166	0.459189
	-0.13051	0.29868
	0.176157	0.0687055
	-0.155452	0.436516
	0.123736	0.562507
	-0.0250754	0.909888
	0.044823	0.594654
	-0.0948432	0.395407
	0.0218202	0.897892
	0.200972	0.158468
	-0.239453	0.0787562
	0.225321	0.503325
	-0.0175673	0.84919
	0.107767	0.512174
	-0.269455	0.0575685
	-0.211753	0.1143
	0.217784	0.0981947
	0.284938	0.168386
	0.458497	0.0213088
	0.251683	0.0501519
	0.0002598	0.998077
	-0.576773	0.0618903
	0.36254	0.0478393
	-0.0603714	0.482635
	0.0099414	0.929031
	0.433405	0.400262
	0.676535	0.0059748
	0.0095777	0.900002
	-0.324666	0.272012
	-0.862159	0.0047025
	0.15394	0.190378
	-0.0783361	0.89616
	0.0267707	0.86152
	-0.167488	0.550298
	-0.531135	0.0446116
	-0.0178841	0.922595
	-0.438678	0.0307454
	0.154701	0.0895336
	0.0933152	0.438999
	-0.0376774	0.479773
	-0.373024	0.2502
	-0.298609	0.0443742
	-0.0457971	0.700877
	0.0735985	0.388105
	0.129486	0.498768
	-0.74216	0.0611228
	0.0414833	0.561493
	-0.0570234	0.879433
	-0.360092	0.0417411
	0.0939813	0.618885
	-0.0617311	0.86784
	-0.556325	0.155019
	0.288466	0.119699
	0.170628	0.395372
	0.0752173	0.796032
	0.238237	0.284718
	-0.638593	0.162561
	-0.320785	0.339339
	0.423322	0.0898187
	0.163366	0.242756
	-0.048288	0.585421
	0.063913	0.66189
	0.507649	0.111804
	0.270284	0.323902
	0.0746393	0.641009
	-0.341249	0.241864
	0.0118015	0.878166
	0.0486349	0.671565
	-0.17846	0.300036
	-0.385476	0.454394
	-0.471275	0.0212711
	0.180245	0.0922614
	-0.196573	0.26119
	0.501316	0.190334
	-0.234034	0.185834
	0.243903	0.043742
	-0.11295	0.523448
	-0.0732682	0.508374
	-0.312314	0.0639011
	0.401635	0.0300351
	0.394023	0.142539
	-0.633278	0.257275
	-0.1548	0.256379
	-0.0555189	0.132309
	0.295462	0.545033
	-0.474153	0.228311
	0.0277325	0.873997
	0.0745927	0.760645
	0.272043	0.424384
	-1.82547	0.123601
	0.0446073	0.797908
	0.277021	0.450112
	-0.0121281	0.964044
	-0.156041	0.204522
	0.0151789	0.929863
	0.0639161	0.620925
	0.161728	0.27982
	0.161858	0.389931
	-0.111941	0.441851
	-0.378786	0.273719
	0.28604	0.0709406
	0.306205	0.252024
	0.30051	0.337829
	0.36709	0.213216
	-1.36881	0.0524084
	0.135784	0.422158
	-0.0761723	0.6481
	-0.385741	0.228389
	-0.0268479	0.873093
	0.406163	0.10562
	0.269408	0.161753
	0.121851	0.495644
	0.0703153	0.575163
	-0.0694968	0.713025
	-0.12912	0.454163
	0.332614	0.102576
	0.238225	0.357693
	0.0065657	0.97749
	-0.171087	0.574756
	-0.417446	0.200999
	0.193683	0.402262
	0.154782	0.615604
	0.171584	0.0792626
	-0.770073	0.258601
	-1.27009	0.172174
	-0.33784	0.0390758
	0.198125	0.574284
	-0.0807881	0.670952
	-0.080035	0.77145
	-0.289571	0.123373
	-0.190548	0.440614
	-0.409774	0.0357924
	-0.741668	0.0890569
	0.430092	0.0322895
	-0.100003	0.37056
	0.001906	0.987757
	0.236394	0.46041
	0.0029168	0.977369
	0.147131	0.193452
	0.0447602	0.818164
	0.100359	0.600431
	-0.0523368	0.855709
	-0.833825	0.0984163
	0.218866	0.285365
	-0.100321	0.351256
	-0.0088854	0.976514
	-1.36009	0.303166
	-0.0851448	0.675882
	0.137116	0.639283
	-0.193579	0.205269
	0.110227	0.536951
	-0.0442867	0.878213
	0.0297259	0.768013
	-0.26193	0.0521359
	-0.0159689	0.93581
	0.0891853	0.236572
	0.257786	0.374702
	-0.278398	0.0148611
	0.0652928	0.742612
	0.333763	0.119255
	0.0439698	0.789993
	0.0761482	0.842626
	0.759695	0.112022
	0.219061	0.0975127
	0.27949	0.363682
	0.102028	0.724569
	0.0460854	0.735149
	0.398636	0.0010525
	0.0535935	0.76639
	0.253723	0.421464
	0.469736	0.250301
	-0.0953975	0.618808
	0.235013	0.417247
	-0.0195319	0.87
	1.19141	0.133131
	0.126339	0.694126
	0.271909	0.005282
	-0.124728	0.581772
	0.197758	0.431268
	0.21653	0.268618
	0.277913	0.344239
	-0.936778	0.102172
	0.169991	0.0578312
	-0.617741	0.0073679
	0.210943	0.51494
	0.041777	0.49987
	0.0235947	0.839296
	-0.69438	0.111157
	0.0017871	0.987953
	-0.250449	0.253727
	0.0984397	0.635274
	0.379576	0.283381
	0.132954	0.270628
	0.0049115	0.975572
	0.0087554	0.960941
	-0.344706	0.150381
	-0.531213	0.178321
	0.141811	0.623458
	-0.0333806	0.70628
	0.012322	0.918645
	0.0634604	0.695346
	-0.306115	0.224906
	0.0088028	0.97883
	0.219277	0.242245
	-0.0819882	0.555887
	0.182202	0.516646
	-0.28844	0.202442
	0.101304	0.310966
	0.0673872	0.377628
	0.0977446	0.151565
	-0.174586	0.629912
	-0.0202206	0.935508
	-0.176782	0.200872
	-0.21686	0.116511
	-0.206675	0.104328
	-0.181366	0.241203
	-0.0003442	0.997239
	0.504915	0.189277
	0.159729	0.588828
	0.0990003	0.0434906
	-0.0162253	0.848657
	-0.0488658	0.731222
	0.117889	0.467295
	0.184161	0.328335
	0.21381	0.0777449
	0.235015	0.411064
	-0.146026	0.652587
	0.219829	0.392095
	0.0152897	0.914274
	0.138208	0.639926
	0.623841	0.132583
	-0.104625	0.359236
	-0.0607993	0.794731
	0.0128264	0.973435
	-0.593422	0.0200179
	0.39068	0.278692
	-0.031251	0.790314
	-0.179511	0.146316
	0.294794	0.670382
	0.283863	0.442788
	-0.202467	0.0832085
	-0.0927179	0.816405
	-0.104512	0.0818703
	-0.0625045	0.653181
	0.863853	0.626625
	-0.107688	0.0669384
	-0.50693	0.0271514
	-0.356484	0.331296
	-0.658129	0.334
	-0.437574	0.0775607
	-0.189316	0.914203
	0.0419194	0.787921
	-0.0091447	0.801308
	0.0276455	0.842459
	0.247402	0.185796
	-0.444438	0.160677
	-0.247807	0.423983
	-1.23705	0.282858
	-0.805144	0.401055
	-0.100333	0.675128
	0.104748	0.488003
	-0.508179	0.203391
	0.183991	0.614483
	-0.136781	0.376456
	0.124991	0.61972
	0.467208	0.0916009
	-0.820653	0.0607995
	0.367984	0.10061
	-0.231717	0.0981808
	0.21462	0.0974732
	-0.649414	0.416828
	-0.905242	0.0569659
	-0.184195	0.427678
	-0.256688	0.184278
	-0.0028006	0.984568
	-0.0139321	0.839733
	0.170368	0.752212
	-0.520727	0.346428
	0.0659779	0.395712
	-0.0993602	0.537119
	-0.0621137	0.597076
	0.0357653	0.898063
	-0.402129	0.0191337
	0.109344	0.581329
	-0.115642	0.464612
	-0.483226	0.0133203
	-0.101481	0.224521
	-0.731784	0.276894
	-0.380144	0.394583
	0.043976	0.703087
	0.154299	0.356121
	-0.17892	0.317073
	-0.669692	0.0761259
	0.332929	0.0556064
	-0.0399182	0.578742
	0.264774	0.442897
	0.179453	0.517672
	-0.393998	0.0432173
	0.322904	0.165112
	0.526319	0.0378748
	-0.164725	0.387067
	0.229403	0.0380646
	-0.415962	0.346396
	0.007764	0.941671
	-0.223605	0.237929
	0.136356	0.456019
	-0.684474	0.0262233
	-0.478344	0.0182211
	0.507691	0.163765
	0.121218	0.48582
	0.135442	0.47376
	-0.298234	0.129743
	0.085658	0.345582
	-0.0877031	0.660878
	0.214011	0.631899
	-0.0437657	0.775305
	-0.133544	0.32546
	-0.217581	0.0532171
	0.354731	0.141408
	-0.840447	0.0289559
	-0.0460331	0.581856
	0.0297019	0.75504
	0.0175998	0.817337
	0.0526437	0.402187
	-0.556964	0.0253172
	0.824888	0.0323982
	-0.438233	0.0115929
	0.275645	0.282517
	-0.420515	0.168732
	0.106489	0.294868
	-0.484017	0.04685
	-0.599677	0.0004294
	0.0306089	0.653308
	-0.0439442	0.547852
	-0.59568	0.203645
	-0.0328316	0.794572
	0.0634821	0.795516
	-0.0367592	0.776115
	0.163298	0.394891
	0.167003	0.663958
	0.127866	0.273217
	-0.0194042	0.948555
	0.196227	0.247188
	0.0571744	0.842347
	-0.0464366	0.671863
	-0.126159	0.287243
	-0.405042	0.0001247
	0.373298	0.135207
	-0.364803	0.109145
	0.271982	0.317914
	-0.23155	0.497171
	0.119479	0.527456
	-0.0098989	0.939969
	0.0377546	0.567439
	0.199761	0.367782
	0.114131	0.29476
	0.409617	0.0266144
	0.0321104	0.843126
	-0.572997	0.0308293
	-0.942713	0.0255115
	-0.0441081	0.717091
	-0.803711	0.0081231
	-0.0201815	0.936081
	-0.178837	0.229683
	-0.088162	0.653982
	0.159855	0.369779
	-0.6013	0.162192
	-0.410468	0.160873
	0.38534	0.0270673
	-0.437787	0.200474
	0.0988621	0.512396
	0.0913258	0.500054
	-0.0364521	0.961986
	0.352348	0.0865463
	-0.480629	0.194087
	0.171895	0.574256
	-0.0398751	0.907631
	-0.649769	0.134252
	-0.328287	0.0147347
	0.345463	0.237639
	-0.039993	0.495301
	0.0112843	0.865637
	0.0220621	0.808864
	0.188192	0.457822
	0.394942	0.118536
	0.0076308	0.932735
	0.204208	0.137619
	0.29726	0.169907
	0.0586036	0.79709
	0.0608699	0.60342
	0.36013	0.304201
	0.152442	0.458649
	-0.220424	0.0692936
	0.0294533	0.850657
	0.280232	0.0445969
	0.0277225	0.847405
	0.467498	0.0106054
	0.230704	0.0780312
	0.382811	0.386043
	-0.0436347	0.780659
	-0.369771	0.223539
	0.11699	0.257446
	0.0736194	0.452387
	0.179174	0.157853
	0.125633	0.434174
	-0.123592	0.488756
	0.0487519	0.780019
	0.346094	0.0403204
	-0.253686	0.266843
	-0.106998	0.403475
	-0.233634	0.250209
	-0.0982925	0.43688
	0.419963	0.0137858
	0.0475387	0.687764
	-0.709846	0.0527245
	-0.346119	0.187098
	0.144467	0.460939
	-0.250211	0.201592
	-0.0938792	0.411384
	0.0386769	0.711851
	-0.0163069	0.83326
	-0.473665	0.0830341
	0.183532	0.21486
	-0.0820386	0.765124
	0.0308265	0.874075
	-0.257866	0.139529
	0.23129	0.363668
	-0.0014004	0.990169
	0.0605312	0.300164
	-0.386058	0.143988
	-0.263074	0.4568
	0.0685075	0.598176
	-0.0252572	0.791257
	-0.0643967	0.732137
	-0.159846	0.238234
	-0.119153	0.641187
	-0.384791	0.35171
	-0.318622	0.531328
	0.0726871	0.741235
	-0.0458006	0.591831
	0.049957	0.590212
	0.13794	0.45286
	0.0313164	0.832856
	0.0203855	0.966133
	-0.11776	0.665051
	-0.198619	0.116554
	0.246097	0.30117
	0.598583	0.0352187
	-0.514412	0.301681
	0.126061	0.626557
	-0.0947101	0.186671
	0.365997	0.46143
	-0.0362399	0.767096
	-0.145365	0.394263
	0.23224	0.0919217
	0.136083	0.643906
	-0.0286434	0.865551
	-0.047053	0.427487
	-0.396462	0.147165
	-0.169074	0.44094
	0.317231	0.0990758
	0.502035	0.125571
	-0.0105109	0.926726
	-0.873625	0.0003812
	-0.10655	0.333442
	-0.223381	0.667778
	-0.651664	0.0084477
	0.13724	0.178848
	0.0836692	0.258951
	0.056377	0.568854
	0.122039	0.143306
	0.093768	0.672851
	-0.0614572	0.572935
	-0.843695	0.133554
	0.276789	0.0158017
	0.125111	0.127019
	0.326486	0.138273
	-0.138807	0.57827
	0.22033	0.276468
	0.176816	0.530155
	-0.0748575	0.815816
	0.375453	0.242415
	0.250202	0.299742
	0.0954377	0.676575
	-0.0033754	0.944003
	-0.0837835	0.704068
	0.231047	0.489036
	1.11994	0.0849899
	0.248915	0.283033
	0.417604	0.029765
	0.118454	0.507088
	0.162383	0.234656
	-0.278035	0.301141
	-0.130664	0.341332
	-0.879409	0.270756
	-0.0010698	0.995975
	0.239089	0.265631
	-0.0089932	0.978838
	-0.002452	0.990103
	0.163018	0.338364
	-0.172874	0.529454
	-0.140733	0.236523
	0.313664	0.209878
	0.132115	0.390299
	0.11242	0.453822
	0.393164	0.0436257
	0.0160399	0.970022
	-0.0798715	0.787611
	0.438153	0.141001
	0.129997	0.129484
	0.0437953	0.83915
	0.172454	0.535492
	0.179826	0.466458
	0.0820279	0.728477
	0.312581	0.345521
	0.169911	0.216134
	0.242614	0.502914
	0.275809	0.20053
	-0.3041	0.180269
	0.179544	0.38912
	-0.45027	0.440339
	0.0717248	0.81607
	0.246602	0.0983673
	-0.175606	0.0152096
	-0.0142956	0.953553
	-0.125021	0.296555
	0.257214	0.325429
	0.163309	0.334467
	0.15104	0.15689
	0.419652	0.197379
	0.023203	0.872615
	-0.328926	0.370432
	-0.103184	0.73086
	0.0097952	0.968135
	0.199109	0.29617
	-0.0564441	0.652688
	-0.0509154	0.720172
	0.0793538	0.677143
	0.375138	0.248033
	-0.0119249	0.834809
	0.239428	0.484913
	0.217247	0.319472
	-0.632812	0.240862
	-0.593076	0.265133
	-0.239439	0.305254
	-0.22234	0.347228
	-0.123099	0.482678
	0.405581	0.0301496
	0.0777259	0.719609
	0.143705	0.401788
	0.379076	0.222201
	-0.038701	0.698104
	0.115325	0.471744
	-0.005154	0.969593
	-0.177746	0.0608548
	-0.0151954	0.939767
	-0.205246	0.119977
	0.214087	0.0121733
	-0.738125	0.383692
	0.0996645	0.476759
	-0.379425	0.0018182
	0.385269	0.148539
	0.29446	0.480449
	0.19653	0.24271
	0.15353	0.453946
	0.41006	0.0649033
	0.450318	0.0260371
	-0.21145	0.0729466
	0.435726	0.146977
	0.214247	0.556386
	-0.0628087	0.887309
	-0.153962	0.285983
	-0.543876	0.0027363
	0.170381	0.280094
	-0.356432	0.0645375
	-0.0339578	0.719926
	0.180869	0.277564
	0.988963	0.0733031
	0.0984862	0.732275
	0.563458	0.012755
	0.467622	0.0569132
	-0.0082883	0.970639
	0.0940566	0.721642
	-0.0127993	0.965479
	-0.147904	0.22404
	0.209605	0.273445
	-0.0358972	0.820049
	0.234282	0.286695
	0.372248	0.0152655
	0.0108142	0.947974
	0.0154248	0.862873
	-0.0175678	0.947422
	0.828263	0.146337
	0.2791	0.464039
	-0.443985	0.358823
	0.41071	0.0102046
	0.362176	0.0134392
	0.157798	0.452442
	-0.936135	0.0724053
	0.0882653	0.512875
	0.036625	0.837035
	0.26068	0.251131
	0.12796	0.456052
	0.0215385	0.887397
	0.2012	0.589133
	0.036292	0.67077
	-0.0854608	0.555423
	0.783769	0.135569
	0.0291415	0.825922
	0.15222	0.116405
	0.171834	0.333139
	-0.0659435	0.664468
	-0.231661	0.312599
	0.100077	0.417183
	-0.486204	0.0299582
	0.0529914	0.755076
	0.190583	0.438858
	-0.183391	0.400489
	0.22996	0.212849
	0.122811	0.376458
	-0.214784	0.493546
	-0.305376	0.254284
	0.261744	0.298995
	-0.30559	0.378269
	-0.632071	0.169191
	-0.138832	0.48539
	-0.0016885	0.987067
	-0.350997	0.0958252
	0.0913931	0.595828
	0.806361	0.08311
	-0.296466	0.38322
	0.574714	0.11574
	-0.381347	0.325348
	0.0006162	0.996575
	-0.0259932	0.789822
	0.192376	0.0154573
	-0.112414	0.119483
	-0.226502	0.37196
	-0.166589	0.0795062
	-0.0087666	0.944674
	0.228667	0.45254
	0.313721	0.205591
	-0.282272	0.187213
	0.0062927	0.92816
	0.172245	0.215881
	0.303813	0.226922
	0.336736	0.053639
	0.0622658	0.688
	-0.0994506	0.0745001
	0.0625914	0.696999
	0.0792981	0.90483
	0.0113991	0.961973
	0.134952	0.219056
	-0.198409	0.508419
	0.277172	0.182544
	0.141594	0.187626
	-0.148716	0.600893
	-0.191865	0.427736
	-0.453743	0.155022
	0.33416	0.0134802
	0.0195265	0.878747
	0.031404	0.894852
	-0.318975	0.422314
	0.0910889	0.70775
	-0.0781335	0.776783
	-0.231447	0.0966984
	0.224775	0.388107
	-0.329328	0.293446
	0.135881	0.411636
	0.0963919	0.503986
	-0.908143	0.0492149
	0.358258	0.0054661
	-0.196985	0.286191
	0.275792	0.331442
	0.111133	0.266892
	-0.077678	0.640588
	0.0320549	0.806341
	0.236837	0.394314
	-0.0423896	0.590413
	0.254218	0.24952
	0.211041	0.0649607
	-0.177256	0.185485
	0.421044	0.0726163
	0.354172	0.156783
	-0.295164	0.0958215
	0.100131	0.628552
	0.17658	0.693855
	0.144315	0.269002
	0.261271	0.55119
	0.269286	0.130136
	0.116108	0.44619
	0.473233	0.104085
	-0.0780305	0.0204045
	-0.0170506	0.960455
	-0.16599	0.506819
	0.468982	0.162434
	0.152582	0.167079
	0.156386	0.368733
	-0.448875	0.120097
	0.091427	0.322505
	-0.0918911	0.469325
	0.0216209	0.790245
	0.113281	0.587061
	0.146782	0.52895
	-0.0967238	0.208724
	-0.227371	0.191981
	0.210105	0.0481229
	0.302354	0.214557
	-1.26372	0.0735462
	-0.0349555	0.81094
	0.0163022	0.791952
	-0.052924	0.767292
	-0.299436	0.0247948
	0.140504	0.115643
	0.294461	0.177286
	-0.178484	0.444879
	0.0318606	0.736111
	0.259697	0.116443
	0.194205	0.10256
	0.492196	0.0371317
	-0.02762	0.732985
	0.130992	0.281128
	0.404836	0.312409
	0.0248683	0.881776
	0.0935755	0.402709
	-0.179892	0.649099
	-0.7525	0.0854728
	-0.0457676	0.808415
	0.0820543	0.564605
	0.0706988	0.513071
	-0.140227	0.33046
	-0.291007	0.0452777
	-0.0062116	0.971162
	0.347121	0.0434871
	0.0851893	0.781141
	-0.0752338	0.770005
	0.0123663	0.940119
	-0.152002	0.206479
	-0.433673	0.208515
	-0.443275	0.123132
	0.175221	0.218411
	-0.806495	0.130539
	0.153286	0.537339
	0.0455	0.700394
	0.133618	0.648389
	0.160626	0.299698
	-0.360964	0.0375426
	0.0137256	0.910065
	0.141031	0.390766
	0.0277662	0.931854
	0.43497	0.0284436
	0.121743	0.603499
	0.0944867	0.31879
	0.0198234	0.956108
	-0.0892733	0.732215
	0.238848	0.473751
	0.130334	0.316114
	-0.29049	0.198091
	-0.299202	0.0279381
	-0.058293	0.847914
	0.151629	0.111857
	0.54999	0.109788
	0.0204038	0.762943
	-0.159841	0.389905
	-0.505253	0.230033
	-0.0541335	0.845972
	0.669125	0.230757
	-0.0072201	0.940248
	0.0788905	0.761586
	-0.174326	0.0041867
	-0.141552	0.589067
	-0.0581973	0.614182
	0.0117693	0.951117
	0.26147	0.364808
	-0.0522796	0.866931
	0.133	0.513944
	0.201878	0.183337
	-0.202651	0.44608
	0.211144	0.0567736
	0.567186	0.0448745
	-0.105481	0.668192
	0.582366	0.0664843
	0.0120567	0.94539
	0.324593	0.0170993
	-0.107117	0.380975
	0.214959	0.0085648
	-0.203463	0.435981
	0.660114	0.0161949
	0.138256	0.512325
	0.184081	0.469656
	-0.107289	0.52171
	0.153852	0.134574
	-0.208592	0.10289
	-0.900768	0.0163992
	-0.0466595	0.821739
	-0.645478	0.311961
	0.187683	0.46451
	0.0822853	0.712607
	0.360735	0.178313
	0.166755	0.265449
	0.281153	0.173943
	-0.328759	0.0598689
	0.132752	0.637851
	-0.285856	0.380015
	0.0100202	0.937804
	0.190055	0.173129
	0.210512	0.271963
	0.109115	0.579508
	0.244554	0.210236
	0.154135	0.437263
	-0.201571	0.082446
	-0.124133	0.250482
	-0.521599	0.171089
	0.451373	0.0989895
	0.133877	0.579117
	-0.155953	0.587409
	-0.0169782	0.942839
	0.215162	0.285473
	-0.154074	0.575071
	-0.229408	0.241949
	-0.133917	0.285831
	-0.127059	0.144893
	-0.6068	0.578452
	0.0793525	0.431576
	0.360191	0.15054
	0.0248839	0.859378
	-0.267511	0.0881358
	0.342539	0.0057804
	0.0117441	0.940511
	0.122119	0.400786
	0.015945	0.826108
	-0.0270343	0.875599
	-0.761603	0.171882
	-0.137666	0.664734
	0.233226	0.0924127
	0.111497	0.570777
	-0.155005	0.234524
	-0.0003469	0.998672
	-0.213593	0.232702
	0.200606	0.0036186
	-0.0063783	0.966798
	0.0941377	0.877661
	-0.131971	0.54172
	0.392875	0.254684
	0.229749	0.269133
	0.171664	0.573959
	-0.335687	0.0739073
	0.19423	0.307855
	0.2218	0.496984
	0.0048806	0.961656
	-1.44222	0.065577
	0.327913	0.194125
	0.120684	0.48224
	0.0044081	0.972639
	-0.159376	0.161213
	-0.110766	0.398171
	-0.185878	0.0726297
	0.0212746	0.836962
	0.0309372	0.800493
	0.221599	0.623682
	-0.12444	0.553113
	-0.232003	0.0770365
	-0.395585	0.250801
	-0.303234	0.217145
	0.379735	0.239793
	-0.149199	0.547042
	0.0662973	0.527983
	0.331654	0.0783205
	0.0303749	0.882914
	0.423675	0.177412
	-0.0526558	0.829408
	0.0245886	0.76967
	-0.104112	0.634373
	0.376651	0.0818969
	0.252403	0.164336
	-0.0699147	0.391162
	-0.320719	0.0714745
	0.309135	0.196688
	0.188157	0.440732
	-0.442641	0.295627
	-0.13378	0.158752
	-0.0319487	0.754813
	0.0455648	0.851369
	0.134409	0.196691
	-0.030652	0.895012
	-1.18543	0.249889
	-0.143825	0.346017
	0.229884	0.184369
	-0.586339	0.103685
	-0.0491322	0.669343
	-0.236588	0.273444
	0.122431	0.066344
	0.32279	0.0734332
	-0.397173	0.219419
	0.10183	0.538484
	-0.236145	0.0994342
	0.0967498	0.687627
	-0.134027	0.278329
	-0.569799	0.002424
	-0.158941	0.0515578
	0.518919	0.3479
	-0.0116975	0.96532
	-0.555101	0.0312892
	0.2947	0.217639
	0.157649	0.057651
	0.0366259	0.877054
	0.105976	0.704397
	-0.0316856	0.83517
	0.562169	0.0092758
	0.452428	0.241587
	0.426946	0.421983
	0.251837	0.362285
	-0.0985131	0.61016
	-0.0871956	0.901076
	-0.356872	0.192335
	-0.0816022	0.619802
	-0.150397	0.676378
	0.0213012	0.901274
	-0.0379196	0.809595
	0.372281	0.326331
	-0.208812	0.440969
	-0.142701	0.677194
	0.21865	0.267482
	0.134672	0.604402
	0.0714798	0.715122
	-0.056704	0.531041
	-0.0619729	0.695877
	-0.141454	0.795408
	0.362838	0.0801803
	-0.0656798	0.377139
	-0.290463	0.592226
	0.175764	0.571682
	0.240238	0.0174636
	0.394512	0.0191169
	-0.161898	0.0662753
	0.120802	0.475997
	0.487669	0.166164
	0.14333	0.666388
	-0.141928	0.371482
	-0.244185	0.59073
	-0.205571	0.542584
	0.210303	0.120339
	-0.287832	0.115228
	0.0266999	0.876039
	-0.344041	0.273425
	0.567014	0.186452
	-0.634186	0.147152
	0.309414	0.0788563
	0.132084	0.374603
	0.0454159	0.385874
	0.872113	0.117477
	-0.109485	0.673507
	0.0639339	0.655511
	-0.0659835	0.585884
	0.0479519	0.562695
	0.261553	0.231783
	0.28903	0.311008
	0.211506	0.395308
	0.358024	0.08391
	-0.151952	0.754533
	-0.0599553	0.25877
	0.41072	0.0996075
	-0.0316402	0.826746
	-0.338987	0.571227
	0.401869	0.111142
	0.2976	0.440115
	-1.28798	0.128656
	-0.0051296	0.929654
	-0.0163014	0.843477
	0.140821	0.174708
	0.308727	0.322774
	-0.165201	0.544223
	0.307372	0.0844417
	0.224662	0.204035
	-0.134172	0.351593
	0.346814	0.242866
	-0.022703	0.907423
	-0.303226	0.0904529
	-0.445138	0.219616
	0.0027029	0.981364
	-0.562025	0.159454
	-0.0561529	0.406681
	0.0740629	0.584016
	-0.0682626	0.522994
	0.102273	0.344057
	0.0449382	0.82996
	0.202646	0.405532
	-0.513953	0.0143681
	0.0069538	0.973847
	-0.195177	0.581392
	-0.0522113	0.790509
	-0.35677	0.146146
	0.259935	0.101977
	-0.476418	0.135977
	0.621834	0.0013954
	-0.19684	0.533152
	-0.0489367	0.880346
	0.194154	0.119347
	-0.032751	0.784972
	0.183674	0.501923
	0.150355	0.228269
	-0.172093	0.603353
	0.221757	0.118463
	0.181363	0.543212
	-0.0262937	0.84102
	0.105147	0.571912
	0.109783	0.49703
	0.081495	0.48974
	-0.178616	0.23254
	-0.0901861	0.504313
	0.24017	0.305205
	-0.209929	0.658733
	-0.170234	0.539873
	-0.207873	0.145668
	0.182812	0.191953
	0.228308	0.544478
	0.0038698	0.955356
	0.126099	0.474839
	-0.755717	0.0875996
	0.30759	0.181712
	-0.190668	0.216023
	0.0672186	0.673057
	-0.363346	0.324552
	-0.140923	0.425498
	0.255679	0.591029
	0.230427	0.379045
	0.161059	0.28725
	0.0050606	0.966913
	0.139453	0.883165
	0.172752	0.303264
	-0.184335	0.615192
	0.462523	0.100494
	-0.162637	0.313021
	0.216357	0.144259
	0.0399018	0.650028
	-0.220421	0.294612
	0.15679	0.286593
	-0.0082694	0.946579
	0.154629	0.269424
	-0.0164361	0.879473
	-0.218114	0.0448928
	0.52577	0.0233241
	-0.148079	0.476998
	-0.204751	0.429527
	-0.442573	0.240847
	0.400043	0.159701
	0.0508332	0.786851
	-0.277125	0.203335
	-0.0429206	0.888124
	-0.358718	0.128338
	0.318383	0.159549
	-0.0302793	0.710032
	-0.112257	0.723984
	0.104064	0.564704
	0.118975	0.611893
	-0.268696	0.201367
	-0.0009537	0.996392
	-0.278642	0.146702
	0.247379	0.302976
	0.358599	0.462887
	0.0661861	0.686688
	0.245765	0.289959
	0.175102	0.524255
	-0.0556665	0.768026
	0.122414	0.603193
	-0.14037	0.432579
	0.325524	0.152087
	0.0572046	0.772638
	-0.643058	0.0235513
	0.0400001	0.64733
	-0.361932	0.143223
	0.108299	0.22771
	0.382709	0.0645473
	0.0739835	0.286752
	-0.10313	0.443747
	0.325245	0.231236
	0.33582	0.0207427
	-0.0527878	0.75647
	0.0790062	0.299189
	-0.748413	0.0219998
	0.38824	0.220996
	-0.145873	0.211524
	0.0480356	0.485479
	0.0593969	0.795272
	0.124202	0.622239
	0.474977	0.0277161
	-0.168556	0.180353
	-0.255298	0.0811173
	0.418634	0.141875
	0.0496867	0.878656
	0.294401	0.522268
	0.0320994	0.820928
	-0.191908	0.279874
	-0.0098101	0.958064
	0.2569	0.146133
	-0.186586	0.251901
	0.139586	0.360914
	-0.171324	0.65841
	-0.196727	0.143177
	0.214783	0.266001
	0.0548282	0.619249
	-0.117007	0.11991
	0.0728181	0.676167
	-0.428969	0.224653
	0.0339515	0.845256
	0.0696935	0.645987
	0.104851	0.464417
	0.0060991	0.989339
	0.110261	0.296285
	0.150707	0.485398
	-0.0465083	0.682053
	-0.348525	0.0941342
	-0.768451	0.272421
	-0.169924	0.4656
	0.148272	0.167167
	0.0194246	0.797822
	-0.0104535	0.921651
	-0.0914677	0.178397
	0.146244	0.908833
	-0.0272934	0.938524
	-0.138594	0.277848
	-0.0937466	0.35497
	-0.070293	0.823044
	0.289641	0.417808
	-0.0828052	0.326348
	0.168291	0.190232
	0.141215	0.524681
	0.0150219	0.950554
	-0.0030137	0.984666
	0.161675	0.151461
	0.0340919	0.822229
	-0.123317	0.479811
	0.0769684	0.663485
	-0.32513	0.0599366
	0.341903	0.0744717
	0.284087	0.391546
	0.0189628	0.898758
	-0.290495	0.519685
	0.245687	0.241316
	0.0344832	0.902046
	-0.192614	0.456002
	0.159722	0.0265237
	-0.487961	0.150812
	-0.478787	0.001616
	-0.139797	0.766708
	0.101774	0.571968
	0.0387601	0.860723
	0.11202	0.514877
	0.051931	0.746402
	-0.0652486	0.704611
	0.441502	0.226044
	0.210753	0.21819
	-0.0889071	0.0948867
	-0.39621	0.515083
	-0.0180907	0.924548
	-0.11986	0.734842
	-0.303721	0.424099
	0.173356	0.0758738
	-0.323822	0.25432
	-0.212698	0.20288
	0.0010369	0.989136
	0.101832	0.458648
	-0.096626	0.713861
	0.33333	0.506243
	0.383595	0.234551
	-0.0123913	0.922404
	0.491352	0.0714415
	-0.246235	0.321497
	0.107408	0.598726
	0.0075509	0.936176
	-0.19558	0.349655
	0.360813	0.0082135
	-0.245089	0.0232883
	0.0743419	0.669968
	-0.0142149	0.952306
	0.447324	0.252758
	-0.783615	0.0734689
	0.0991969	0.104522
	0.24594	0.0304687
	-0.0377953	0.846201
	0.0418013	0.672823
	-1.26093	0.0799698
	-0.678974	0.23107
	0.403722	0.0044381
	0.0251041	0.850904
	-0.137245	0.491392
	-0.452764	0.144593
	0.465216	0.075725
	-0.27344	0.466227
	0.163654	0.0039517
	-0.0564246	0.756609
	0.0483138	0.450076
	0.295156	0.106945
	-0.0557027	0.816815
	0.232884	0.590068
	1.51012	0.259825
	0.376832	0.366948
	0.703341	0.439797
	0.708377	0.32332
	0.158305	0.761506
	-0.175796	0.424822
	-0.42562	0.310354
	-2.41706	0.138455
	1.44503	0.252471
	0.188542	0.837571
	-0.618586	0.120699
	-2.14646	0.214702
	-2.13865	0.160308
	-0.741224	0.386682
	0.327818	0.76167
	-3.0068	0.154065
	0.213284	0.248184
	-0.308069	0.345861
	-0.360294	0.810453
	0.173001	0.259975
	-0.524497	0.563694
	-1.02481	0.193244
	1.92058	0.23362
	0.929124	0.221302
	-1.63919	0.147239
	-0.682159	0.0366056
	-2.35357	0.097129
	-0.527307	0.49578
	0.195971	0.750864
	0.232942	0.684585
	1.09021	0.0911043
	0.469558	0.589835
	-1.26979	0.15407
	-1.87276	0.281013
	0.32335	0.275642
	0.918691	0.348199
	-1.02013	0.415792
	-0.599892	0.433639
	-1.29687	0.225859
	0.55944	0.59355
	-0.778247	0.26789
	-0.531407	0.821429
	0.209897	0.618048
	1.09898	0.394916
	0.539119	0.246582
	-0.548274	0.435859
	-0.339855	0.308618
	-0.18723	0.887528
	0.997462	0.153598
	-0.156665	0.244175
	0.779515	0.0207469
	-0.80997	0.586751
	0.951905	0.166159
	-0.295609	0.607143
	-0.970678	0.340748
	-0.216853	0.769487
	0.906908	0.354971
	1.28445	0.300144
	-1.50859	0.101344
	-0.555336	0.447734
	-0.0962341	0.811384
	0.0843669	0.263283
	0.977636	0.368552
	-2.28191	0.452583
	0.751781	0.144182
	-0.352813	0.734281
	0.084085	0.61227
	-0.564117	0.181886
	-0.156901	0.826122
	0.346706	0.596392
	0.774972	0.450774
	1.86762	0.178852
	-1.21829	0.173332
	0.799444	0.270357
	0.717019	0.40145
	0.0803238	0.877498
	0.756354	0.510651
	-0.176271	0.685897
	0.555097	0.587288
	0.805432	0.448597
	-0.13294	0.850522
	0.859527	0.342346
	-0.385185	0.705916
	-0.948841	0.139368
	0.0791099	0.439875
	-0.186831	0.926465
	-0.704936	0.54794
	-1.72867	0.116927
	-0.939866	0.337903
	-1.77904	0.0634519
	0.399674	0.273049
	0.0201123	0.990489
	-1.20094	0.205192
	-0.376713	0.316949
	-1.10398	0.18472
	-1.62806	0.119225
	-0.912316	0.19562
	0.409891	0.274652
	-1.27335	0.363078
	0.901499	0.194255
	0.975239	0.133893
	2.60295	0.0669239
	0.581604	0.197687
	-0.151014	0.91905
	-0.121077	0.784129
	-0.15049	0.910064
	0.484784	0.193277
	-2.82896	0.123573
	-0.427683	0.748523
	-0.0807384	0.905438
	1.60035	0.150655
	-4.4894	0.135303
	-1.05474	0.322748
	-3.24908	0.153613
	-0.652753	0.191854
	1.12029	0.14662
	0.366867	0.634263
	-0.218458	0.824376
	-0.34852	0.478
	1.95369	0.56411
	-0.0944223	0.942002
	-1.96062	0.227433
	-0.628163	0.606653
	-1.09404	0.334639
	-0.577882	0.166382
	0.0536485	0.960509
	-1.10211	0.462625
	-1.17914	0.121045
[truncated: 18 more rows]
