# Supplementary material for: Extracellular vesicle-based targeted protein degradation platform for multiple extracellular proteins
Source: EMBO Mol Med. 2026 Jan 12;18(2):759–94. doi: 10.1038/s44321-025-00371-8 (PMC12905291; doi:10.1038/s44321-025-00371-8)
Supplement: Supplementary file 8 — Source data Fig. 2 [file 44321_2025_371_MOESM8_ESM.zip › Figure 2/Fig. 2e/Fig. 2e.xlsx]

## Sheet: Sheet1
CD71	SQSTM1	TMEM59	CCN1	ITM2B	ITM2C
1.62	1.98	1.03	0.93	2.57	0.9
1.09	1.85	1.01	0.98	2.42	1.08
0.92	1.72	0.96	1.09	2.26	1.03
