# Supplementary material for: Extracellular vesicle-based targeted protein degradation platform for multiple extracellular proteins
Source: EMBO Mol Med. 2026 Jan 12;18(2):759–94. doi: 10.1038/s44321-025-00371-8 (PMC12905291; doi:10.1038/s44321-025-00371-8)
Supplement: Supplementary file 8 — Source data Fig. 2 [file 44321_2025_371_MOESM8_ESM.zip › Figure 2/Fig. 2f/Fig. 2f.xlsx]

## Sheet: Sheet1
CD71	SQSTM1	TMEM59	CCN1	ITM2B	ITM2C
1.27	3.62	1.23	0.86	0.55	0.51
1.16	2.86	1.02	0.92	0.69	0.85
1.09	3.01	1.13	0.93	0.84	0.79
