# Supplementary material for: Extracellular vesicle-based targeted protein degradation platform for multiple extracellular proteins
Source: EMBO Mol Med. 2026 Jan 12;18(2):759–94. doi: 10.1038/s44321-025-00371-8 (PMC12905291; doi:10.1038/s44321-025-00371-8)
Supplement: Supplementary file 8 — Source data Fig. 2 [file 44321_2025_371_MOESM8_ESM.zip › Figure 2/Fig. 2j/Fig. 2j.xlsx]

## Sheet: Sheet1
Control	SQSTM1 OE
0.62	0.84
0.64	0.86
0.58	0.92
0.54	0.81
0.61	0.89
0.71	0.88
