# Supplementary material for: Extracellular vesicle-based targeted protein degradation platform for multiple extracellular proteins
Source: EMBO Mol Med. 2026 Jan 12;18(2):759–94. doi: 10.1038/s44321-025-00371-8 (PMC12905291; doi:10.1038/s44321-025-00371-8)
Supplement: Supplementary file 8 — Source data Fig. 2 [file 44321_2025_371_MOESM8_ESM.zip › Figure 2/Fig. 2k/Fig. 2k.xlsx]

## Sheet: Sheet1
Time/d	Con-EV						Sqstm1-EV
0	1	1.02	1.03	1.02	0.98	1.07	1.02	0.98	0.94	1.05	1.03	1.01
4	0.68	0.64	0.59	0.56	0.63	0.66	0.32	0.29	0.37	0.39	0.35	0.41
8	0.32	0.23	0.21	0.25	0.26	0.24	0.09	0.12	0.12	0.14	0.16	0.12
12	0.13	0.15	0.16	0.14	0.12	0.18	0.03	0.05	0.02	0.03	0.05	0.06
16	0.09	0.04	0.05	0.05	0.06	0.07	0.01	0.01	0.02	0.01	0	0
20	0.01	0.01	0.01	0	0	0.02	0.01	0	0.01	0	0	0
