# Supplementary material for: Extracellular vesicle-based targeted protein degradation platform for multiple extracellular proteins
Source: EMBO Mol Med. 2026 Jan 12;18(2):759–94. doi: 10.1038/s44321-025-00371-8 (PMC12905291; doi:10.1038/s44321-025-00371-8)
Supplement: Supplementary file 9 — Source data Fig. 3 [file 44321_2025_371_MOESM9_ESM.zip]

Archive with 65 entries (56 files):
- Figure 3/
- Figure 3/Fig. 3b (former Fig. 3a)/
- Figure 3/Fig. 3b (former Fig. 3a)/Fig. 3b.xlsx
- Figure 3/Fig. 3d/
- Figure 3/Fig. 3d/Fig. 3d-Left-Flag.tif
- Figure 3/Fig. 3d/Fig. 3d-Left-His.tif
- Figure 3/Fig. 3d/Fig. 3d-Left-Summary plus label.tif
- Figure 3/Fig. 3d/Fig. 3d-Right-Flag.tif
- Figure 3/Fig. 3d/Fig. 3d-Right-His.tif
- Figure 3/Fig. 3d/Fig. 3d-Right-Summary plus label.tif
- Figure 3/Fig. 3e/
- Figure 3/Fig. 3e/Fig. 3e Input Cooma.tif
- Figure 3/Fig. 3e/Fig. 3e Input Flag.tif
- Figure 3/Fig. 3e/Fig. 3e Input TSG101.tif
- Figure 3/Fig. 3e/Fig. 3e pull down Flag.tif
- Figure 3/Fig. 3e/Fig. 3e pull down GST.tif
- Figure 3/Fig. 3e/Fig. 3e pull down TSG101.tif
- Figure 3/Fig. 3e/Fig. 3e Summary plus Label.tif
- Figure 3/Fig. 3f/
- Figure 3/Fig. 3f/Fig. 3f Input Cooma.tif
- Figure 3/Fig. 3f/Fig. 3f Input SQSTM1.tif
- Figure 3/Fig. 3f/Fig. 3f Input TSG101.tif
- Figure 3/Fig. 3f/Fig. 3f pull down GST.tif
- Figure 3/Fig. 3f/Fig. 3f pull down SQSTM1.tif
- Figure 3/Fig. 3f/Fig. 3f pull down TSG101.tif
- Figure 3/Fig. 3f/Fig. 3f.tif
- Figure 3/Fig. 3g/
- Figure 3/Fig. 3g/Fig. 3g Deg-actin.tif
- Figure 3/Fig. 3g/Fig. 3g Deg-GFP.tif
- Figure 3/Fig. 3g/Fig. 3g Summary plus label.tif
- Figure 3/Fig. 3g/Fig. 3g Uptake-actin.tif
- Figure 3/Fig. 3g/Fig. 3g Uptake-GFP.tif
- Figure 3/Fig. 3g/Fig. 3g.xlsx
- Figure 3/Fig. 3h/
- Figure 3/Fig. 3h/Fig. 3h 1-DAPI.tif
- Figure 3/Fig. 3h/Fig. 3h 1-EEA1.tif
- Figure 3/Fig. 3h/Fig. 3h 1-Merge.tif
- Figure 3/Fig. 3h/Fig. 3h 1-PLA.tif
- Figure 3/Fig. 3h/Fig. 3h 2-DAPI.tif
- Figure 3/Fig. 3h/Fig. 3h 2-Merge.tif
- Figure 3/Fig. 3h/Fig. 3h 2-PLA.tif
- Figure 3/Fig. 3h/Fig. 3h 2-Rab7a.tif
- Figure 3/Fig. 3h/Fig. 3h 3-Calreticulin.tif
- Figure 3/Fig. 3h/Fig. 3h 3-DAPI.tif
- Figure 3/Fig. 3h/Fig. 3h 3-Merge.tif
- Figure 3/Fig. 3h/Fig. 3h 3-PLA.tif
- Figure 3/Fig. 3h/Fig. 3h.xlsx
- Figure 3/Fig. 3i/
- Figure 3/Fig. 3i/Fig. 3i ATG7KO-DAPI.tif
- Figure 3/Fig. 3i/Fig. 3i ATG7KO-Merge.tif
- Figure 3/Fig. 3i/Fig. 3i ATG7KO-PLA.tif
- Figure 3/Fig. 3i/Fig. 3i ATG7KO-Rab7a.tif
- Figure 3/Fig. 3i/Fig. 3i ATG7KO.xlsx
- Figure 3/Fig. 3i/Fig. 3i WT-DAPI.tif
- Figure 3/Fig. 3i/Fig. 3i WT-Merge.tif
- Figure 3/Fig. 3i/Fig. 3i WT-PLA.tif
- Figure 3/Fig. 3i/Fig. 3i WT-Rab7a.tif
- Figure 3/Fig. 3i/Fig. 3i WT.xlsx
- Figure 3/Fig. 3k/
- Figure 3/Fig. 3k/Fig. 3k Deg-actin.tif
- Figure 3/Fig. 3k/Fig. 3k Deg-GFP.tif
- Figure 3/Fig. 3k/Fig. 3k Summary plus label.tif
- Figure 3/Fig. 3k/Fig. 3k Uptake-actin.tif
- Figure 3/Fig. 3k/Fig. 3k Uptake-GFP.tif
- Figure 3/Fig. 3k/Fig. 3k.xlsx
