# Supplementary material for: Extracellular vesicle-based targeted protein degradation platform for multiple extracellular proteins
Source: EMBO Mol Med. 2026 Jan 12;18(2):759–94. doi: 10.1038/s44321-025-00371-8 (PMC12905291; doi:10.1038/s44321-025-00371-8)
Supplement: Supplementary file 9 — Source data Fig. 3 [file 44321_2025_371_MOESM9_ESM.zip › Figure 3/Fig. 3b (former Fig. 3a)/Fig. 3b.xlsx]

## Sheet: Sheet1
Description	Enrichment Score	p. value	Count	Pathway
organellar ribosome	3.00577	0.000986805	3	8
mitochondrial ribosome	3.00577	0.000986805	3	7
autophagosome	2.86923	0.00135135	3	6
organellar small ribosomal subunit	2.74441	0.00180133	2	5
mitochondrial small ribosomal subunit	2.74441	0.00180133	2	4
rough endoplasmic reticulum membrane	2.71399	0.001932	2	3
mitochondrial inner membrane	2.33205	0.00465535	5	2
ribosomal subunit	2.0684	0.135475	3	1
