# Supplementary material for: Extracellular vesicle-based targeted protein degradation platform for multiple extracellular proteins
Source: EMBO Mol Med. 2026 Jan 12;18(2):759–94. doi: 10.1038/s44321-025-00371-8 (PMC12905291; doi:10.1038/s44321-025-00371-8)
Supplement: Supplementary file 9 — Source data Fig. 3 [file 44321_2025_371_MOESM9_ESM.zip › Figure 3/Fig. 3g/Fig. 3g.xlsx]

## Sheet: Sheet1
WT	MAP1LC3B-/-
1	6.78
1.1	5.96
2.4	6.05
