# Supplementary material for: Extracellular vesicle-based targeted protein degradation platform for multiple extracellular proteins
Source: EMBO Mol Med. 2026 Jan 12;18(2):759–94. doi: 10.1038/s44321-025-00371-8 (PMC12905291; doi:10.1038/s44321-025-00371-8)
Supplement: Supplementary file 9 — Source data Fig. 3 [file 44321_2025_371_MOESM9_ESM.zip › Figure 3/Fig. 3h/Fig. 3h.xlsx]

## Sheet: Sheet1
EEA1	Rab7a	Calreticulin
0.21	0.86	0.07
0.28	0.74	0.06
0.24	0.88	0.12
0.32	0.85	0.08
0.17	0.73	0.01
0.22	0.91	0.03
