# Supplementary material for: Extracellular vesicle-based targeted protein degradation platform for multiple extracellular proteins
Source: EMBO Mol Med. 2026 Jan 12;18(2):759–94. doi: 10.1038/s44321-025-00371-8 (PMC12905291; doi:10.1038/s44321-025-00371-8)
Supplement: Supplementary file 9 — Source data Fig. 3 [file 44321_2025_371_MOESM9_ESM.zip › Figure 3/Fig. 3i/Fig. 3i ATG7KO.xlsx]

## Sheet: Sheet1
WT	ATG7-/-
1	0.32
0.88	0.26
0.76	0.29
1.13	0.38
1.16	0.21
1.27	0.27
