# Supplementary material for: Extracellular vesicle-based targeted protein degradation platform for multiple extracellular proteins
Source: EMBO Mol Med. 2026 Jan 12;18(2):759–94. doi: 10.1038/s44321-025-00371-8 (PMC12905291; doi:10.1038/s44321-025-00371-8)
Supplement: Supplementary file 9 — Source data Fig. 3 [file 44321_2025_371_MOESM9_ESM.zip › Figure 3/Fig. 3i/Fig. 3i WT.xlsx]

## Sheet: Sheet1
WT	ATG7-/-
0.82	0.05
0.83	0.02
0.76	0.12
0.71	0.09
0.72	0.12
0.77	0.13
