# Supplementary material for: Extracellular vesicle-based targeted protein degradation platform for multiple extracellular proteins
Source: EMBO Mol Med. 2026 Jan 12;18(2):759–94. doi: 10.1038/s44321-025-00371-8 (PMC12905291; doi:10.1038/s44321-025-00371-8)
Supplement: Supplementary file 9 — Source data Fig. 3 [file 44321_2025_371_MOESM9_ESM.zip › Figure 3/Fig. 3k/Fig. 3k.xlsx]

## Sheet: Sheet1
SQSTM1	C29 CD63	C29 SDC	C29 SDCB1	3X C29 CD63	3X C29 SDC	3X C29 SDCB1
1	0.37	0.32	0.36	0.17	0.35	0.2
1.03	0.42	0.41	0.34	0.23	0.41	0.16
1.14	0.46	0.39	0.58	0.14	0.33	0.25
