# Supplementary material for: Extracellular vesicle-based targeted protein degradation platform for multiple extracellular proteins
Source: EMBO Mol Med. 2026 Jan 12;18(2):759–94. doi: 10.1038/s44321-025-00371-8 (PMC12905291; doi:10.1038/s44321-025-00371-8)
Supplement: Supplementary file 10 — Source data Fig. 4 [file 44321_2025_371_MOESM10_ESM.zip]

Archive with 45 entries (32 files):
- Figure 4/
- Figure 4/Appendix Fig. S3e/
- Figure 4/Appendix Fig. S3e/Fig. S3e Left.nfa
- Figure 4/Appendix Fig. S3e/Fig. S3e Middle.nfa
- Figure 4/Appendix Fig. S3e/Fig. S3e Right.nfa
- Figure 4/Appendix Fig. S3f/
- Figure 4/Appendix Fig. S3f/Fig. S3f Left.nfa
- Figure 4/Appendix Fig. S3f/Fig. S3f Middle.nfa
- Figure 4/Appendix Fig. S3f/Fig. S3f Right.nfa
- Figure 4/Fig. 4b/
- Figure 4/Fig. 4b/Fig. 4b.xlsx
- Figure 4/Fig. 4c/
- Figure 4/Fig. 4c/Fig. 4c.xlsx
- Figure 4/Fig. 4d/
- Figure 4/Fig. 4d/Fig. 4d.xlsx
- Figure 4/Fig. 4g/
- Figure 4/Fig. 4g/Fig. 4g Cell lysate-actin.tif
- Figure 4/Fig. 4g/Fig. 4g Cell lysate-TNFa.tif
- Figure 4/Fig. 4g/Fig. 4g Lysosome-LampII.tif
- Figure 4/Fig. 4g/Fig. 4g Lysosome-TNFa.tif
- Figure 4/Fig. 4g/Fig. 4g Summary plus label.tif
- Figure 4/Fig. 4g/Fig. 4g.xlsx
- Figure 4/Fig. 4h/
- Figure 4/Fig. 4h/Fig. 4h.xlsx
- Figure 4/Fig. 4l/
- Figure 4/Fig. 4l/Fig. 4l.xlsx
- Figure 4/Fig. 4m/
- Figure 4/Fig. 4m/Fig. 4m.xlsx
- Figure 4/Fig. 4n/
- Figure 4/Fig. 4n/Fig. 4n Cell lysate-actin.tif
- Figure 4/Fig. 4n/Fig. 4n Cell lysate-IL1b.tif
- Figure 4/Fig. 4n/Fig. 4n Lysosome-IL1b.tif
- Figure 4/Fig. 4n/Fig. 4n Lysosome-LampII.tif
- Figure 4/Fig. 4n/Fig. 4n Summary plus label.tif
- Figure 4/Fig. 4n/Fig. 4n.xlsx
- Figure 4/Fig. 4o/
- Figure 4/Fig. 4o/Fig. 4o EV-IL1b.tif
- Figure 4/Fig. 4o/Fig. 4o EV-LampII.tif
- Figure 4/Fig. 4o/Fig. 4o EV-Merge.tif
- Figure 4/Fig. 4o/Fig. 4o IL1b-EVTPD-IL1b.tif
- Figure 4/Fig. 4o/Fig. 4o IL1b-EVTPD-LampII.tif
- Figure 4/Fig. 4o/Fig. 4o IL1b-EVTPD-Merge.tif
- Figure 4/Fig. 4o/Fig. 4o.xlsx
- Figure 4/Fig. 4p/
- Figure 4/Fig. 4p/Fig. 4p.xlsx
