# Supplementary material for: Extracellular vesicle-based targeted protein degradation platform for multiple extracellular proteins
Source: EMBO Mol Med. 2026 Jan 12;18(2):759–94. doi: 10.1038/s44321-025-00371-8 (PMC12905291; doi:10.1038/s44321-025-00371-8)
Supplement: Supplementary file 10 — Source data Fig. 4 [file 44321_2025_371_MOESM10_ESM.zip › Figure 4/Fig. 4b/Fig. 4b.xlsx]

## Sheet: Sheet1
	No LTS				3S-CD63				3S-SDC				3S-SDCB1
Non-target	210.92	281.64	260.42	267.49	208.9	192.74	255.88	230.62	257.39	215.97	199.81	179.1	154.85	227.08	197.28	208.39
TNF-target	186.46	174.36	199.24	188.35	49.28	68.48	27.56	33.62	144.75	161.42	141.21	167.98	56.35	42.72	11.4	46.66
