# Supplementary material for: Extracellular vesicle-based targeted protein degradation platform for multiple extracellular proteins
Source: EMBO Mol Med. 2026 Jan 12;18(2):759–94. doi: 10.1038/s44321-025-00371-8 (PMC12905291; doi:10.1038/s44321-025-00371-8)
Supplement: Supplementary file 10 — Source data Fig. 4 [file 44321_2025_371_MOESM10_ESM.zip › Figure 4/Fig. 4c/Fig. 4c.xlsx]

## Sheet: Sheet1
	Con				Deg1				Deg2				Deg3
DMSO	340.23	313.96	339.22	298.81	72.52	86.16	70.5	101.31	168.49	172.53	190.21	176.57	103.33	111.41	129.6	94.74
BafA1	313.46	286.18	321.04	351.34	244.26	204.35	216.98	238.2	289.72	313.46	301.84	311.94	258.4	202.84	230.11	250.82
MG132	319.02	344.27	348.31	306.39	132.12	140.71	106.87	153.84	199.3	210.42	185.66	191.73	157.38	141.72	123.53	133.13
