# Supplementary material for: Extracellular vesicle-based targeted protein degradation platform for multiple extracellular proteins
Source: EMBO Mol Med. 2026 Jan 12;18(2):759–94. doi: 10.1038/s44321-025-00371-8 (PMC12905291; doi:10.1038/s44321-025-00371-8)
Supplement: Supplementary file 10 — Source data Fig. 4 [file 44321_2025_371_MOESM10_ESM.zip › Figure 4/Fig. 4d/Fig. 4d.xlsx]

## Sheet: Sheet1
	NO LTS				3S-CD63				3S-SDC				3S-SDCB1
Control	298.81	342.25	361.45	293.25	11.4	23.02	39.18	68.98	83.63	129.6	94.74	101.31	43.22	21.5	53.32	83.12
MAP1LC3B2 KD	323.56	385.69	354.37	321.04	199.3	210.92	192.23	160.91	148.79	169.5	165.46	207.38	181.12	180.11	146.77	159.4
