# Supplementary material for: Extracellular vesicle-based targeted protein degradation platform for multiple extracellular proteins
Source: EMBO Mol Med. 2026 Jan 12;18(2):759–94. doi: 10.1038/s44321-025-00371-8 (PMC12905291; doi:10.1038/s44321-025-00371-8)
Supplement: Supplementary file 10 — Source data Fig. 4 [file 44321_2025_371_MOESM10_ESM.zip › Figure 4/Fig. 4h/Fig. 4h.xlsx]

## Sheet: Sheet1
Sham	EV	D-EV	DT-EV
1	5.75	7.47	1.12
1.36	6.54	6.68	0.84
1.21	8.41	5.32	0.72
1.14	6.93	5.69	0.93
0.98	7.72	5.51	1.86
0.94	7.45	7.92	1.27
