# Supplementary material for: Extracellular vesicle-based targeted protein degradation platform for multiple extracellular proteins
Source: EMBO Mol Med. 2026 Jan 12;18(2):759–94. doi: 10.1038/s44321-025-00371-8 (PMC12905291; doi:10.1038/s44321-025-00371-8)
Supplement: Supplementary file 10 — Source data Fig. 4 [file 44321_2025_371_MOESM10_ESM.zip › Figure 4/Fig. 4l/Fig. 4l.xlsx]

## Sheet: Sheet1
Time / h	IL1b-EVTPD			control
0	104.91	107.14	100.65	102.95	106.29	90.49
3	100.94	97.04	94.3	109.05	99.15	106.03
6	85.57	86.94	78.37	94.98	106.83	107.74
9	73.67	71.72	64.36	106.32	93.31	103.46
12	66.88	77.63	71.79	96.97	100.78	110.92
15	45.82	51.59	54.48	97	104.73	93.31
18	31.98	31.11	41.79	103.5	92.47	107.15
21	32.93	22.41	25.3	99.91	103.53	96.64
24	25.84	18.83	25.41	100.06	108.48	90.5
