# Supplementary material for: Extracellular vesicle-based targeted protein degradation platform for multiple extracellular proteins
Source: EMBO Mol Med. 2026 Jan 12;18(2):759–94. doi: 10.1038/s44321-025-00371-8 (PMC12905291; doi:10.1038/s44321-025-00371-8)
Supplement: Supplementary file 10 — Source data Fig. 4 [file 44321_2025_371_MOESM10_ESM.zip › Figure 4/Fig. 4m/Fig. 4m.xlsx]

## Sheet: Sheet1
dose ug/ml	IL1b-EVTPD			EV
0	119.51	136.04	129.21	112.08	125.94	119.41
2000	82.77	83.86	89.41	102.67	111.39	103.47
4000	52.87	59.6	53.37	101.39	109.11	111.98
6000	31.78	41.58	28.71	100.4	94.36	112.28
8000	30.59	38.51	32.67	123.27	109.51	117.03
10000	39.5	36.63	30.24	123.66	130.1	109.6
