# Supplementary material for: Extracellular vesicle-based targeted protein degradation platform for multiple extracellular proteins
Source: EMBO Mol Med. 2026 Jan 12;18(2):759–94. doi: 10.1038/s44321-025-00371-8 (PMC12905291; doi:10.1038/s44321-025-00371-8)
Supplement: Supplementary file 10 — Source data Fig. 4 [file 44321_2025_371_MOESM10_ESM.zip › Figure 4/Fig. 4o/Fig. 4o.xlsx]

## Sheet: Sheet1
EV	IL1b-EVTPD
0.13	0.62
0.16	0.67
0.21	0.71
0.12	0.75
0.09	0.65
0.11	0.58
