# Supplementary material for: Extracellular vesicle-based targeted protein degradation platform for multiple extracellular proteins
Source: EMBO Mol Med. 2026 Jan 12;18(2):759–94. doi: 10.1038/s44321-025-00371-8 (PMC12905291; doi:10.1038/s44321-025-00371-8)
Supplement: Supplementary file 10 — Source data Fig. 4 [file 44321_2025_371_MOESM10_ESM.zip › Figure 4/Fig. 4p/Fig. 4p.xlsx]

## Sheet: Sheet1
Sham	IDD + EV	IDD + VesTAP	IDD + IL1b-VesTAP
1	4.76	4.02	0.92
1.02	5.24	3.89	0.84
0.94	5.32	4.07	0.88
0.86	4.37	4.69	1.08
0.74	4.93	5.01	1.17
0.88	5.88	5.39	0.74
