# Supplementary material for: Extracellular vesicle-based targeted protein degradation platform for multiple extracellular proteins
Source: EMBO Mol Med. 2026 Jan 12;18(2):759–94. doi: 10.1038/s44321-025-00371-8 (PMC12905291; doi:10.1038/s44321-025-00371-8)
Supplement: Supplementary file 11 — Source data Fig. 5 [file 44321_2025_371_MOESM11_ESM.zip]

Archive with 21 entries (15 files):
- Figure 5/
- Figure 5/Fig. 5b/
- Figure 5/Fig. 5b/Fig. 5b.xlsx
- Figure 5/Fig. 5d/
- Figure 5/Fig. 5d/Fig. 5d-left.xlsx
- Figure 5/Fig. 5d/Fig. 5d-middle.xlsx
- Figure 5/Fig. 5d/Fig. 5d-right.xlsx
- Figure 5/Fig. 5e/
- Figure 5/Fig. 5e/Fig. 5e.xls
- Figure 5/Fig. 5h/
- Figure 5/Fig. 5h/Fig. 5h MRI EV.tif
- Figure 5/Fig. 5h/Fig. 5h MRI I-EVTPD.tif
- Figure 5/Fig. 5h/Fig. 5h MRI T-EVTPD.tif
- Figure 5/Fig. 5h/Fig. 5h MRI TI-EVTPD.tif
- Figure 5/Fig. 5h/Fig. 5h Xray EV.tif
- Figure 5/Fig. 5h/Fig. 5h Xray I-EVTPD.tif
- Figure 5/Fig. 5h/Fig. 5h Xray T-EVTPD.tif
- Figure 5/Fig. 5h/Fig. 5h Xray TI-EVTPD.tif
- Figure 5/Fig. 5h/Fig. 5h.xlsx
- Figure 5/Fig. 5i/
- Figure 5/Fig. 5i/Fig. 5i.xlsx
