# Supplementary material for: Extracellular vesicle-based targeted protein degradation platform for multiple extracellular proteins
Source: EMBO Mol Med. 2026 Jan 12;18(2):759–94. doi: 10.1038/s44321-025-00371-8 (PMC12905291; doi:10.1038/s44321-025-00371-8)
Supplement: Supplementary file 11 — Source data Fig. 5 [file 44321_2025_371_MOESM11_ESM.zip › Figure 5/Fig. 5b/Fig. 5b.xlsx]

## Sheet: Sheet1
	EV	EVTPD	TNFa-EVTPD	IL1b-EVTPD	T/I-EVTPD
TNF-a pg/mL	350.838	327.098	66.961	279.616	97.268
	394.784	316.995	51.807	305.378	68.476
	404.381	364.982	60.899	321.036	83.125
	365.487	338.21	81.609	296.791	63.425
	EV	EVTPD	TNFa-EVTPD	IL1b-EVTPD	T/I-EVTPD
IL-1b pg/mL	75.825	59.591	59.381	13.793	23.198
	64.947	68.021	63.754	19.815	14.143
	70.25	73.529	59.697	25.984	25.179
	69.132	71.713	67.138	23.042	26.145
