# Supplementary material for: Extracellular vesicle-based targeted protein degradation platform for multiple extracellular proteins
Source: EMBO Mol Med. 2026 Jan 12;18(2):759–94. doi: 10.1038/s44321-025-00371-8 (PMC12905291; doi:10.1038/s44321-025-00371-8)
Supplement: Supplementary file 11 — Source data Fig. 5 [file 44321_2025_371_MOESM11_ESM.zip › Figure 5/Fig. 5d/Fig. 5d-left.xlsx]

## Sheet: Sheet1
	Log2FC	p-value
Eotaxin	-1.23312	0.002554
G-CSF	-4.52195	0.000212
GM-CSF	-1.44442	0.000202
IFN-gamma	-2.9169	0.005376
IL-1beta	-7.33623	8.52e-05
IL-2	-1.62641	0.000678
IL-8	-3.87069	0.003854
IL-17	-3.2259	0.000494
MCP-1	-1.29798	0.000746
Hu.MIP-1alpha.(55)	-2.30117	0.004764
RANTES	-1.59789	0.000614
TNF-alpha	-1.5939	0.000612
FGF	0.118532	0.23828
IL-1ra	-0.64693	0.152726
IL-4	-0.95918	5.6e-05
IL-5	-0.37862	0.071669
IL-6	-0.28485	0.217488
IL-9	-0.94232	0.001182
IP-10	0.343874	0.045851
MIP-1beta	-0.64982	0.00043
PDGF-BB	0.540736	0.19953
VEGF	-0.70686	0.007732
