# Supplementary material for: Extracellular vesicle-based targeted protein degradation platform for multiple extracellular proteins
Source: EMBO Mol Med. 2026 Jan 12;18(2):759–94. doi: 10.1038/s44321-025-00371-8 (PMC12905291; doi:10.1038/s44321-025-00371-8)
Supplement: Supplementary file 11 — Source data Fig. 5 [file 44321_2025_371_MOESM11_ESM.zip › Figure 5/Fig. 5d/Fig. 5d-middle.xlsx]

## Sheet: Sheet1
	Log2FC	p-value
G-CSF	-1.42394	0.001079
GM-CSF	-2.579	6.71e-05
IL-2	-2.91592	0.000263
IL-8	-2.36077	0.007569
RANTES	-2.2051	0.000279
TNF-alpha	-5.64639	0.000119
IL-1beta	1.36721	0.00041
Eotaxin	-0.77957	0.006511
FGF	0.085857	0.377433
IFN-gamma	-0.63132	0.098702
IL-1ra	-0.23659	0.497515
IL-4	-0.22098	0.011103
IL-5	-0.04558	0.373589
IL-6	0.11753	0.554165
IL-9	-0.79163	0.000575
IL-15	-0.0117	0.937032
IL-17	0.327455	0.078443
IP-10	-0.94348	0.00065
MCP-1	-0.31979	0.035399
MIP-1alpha	-0.17779	0.622806
MIP-1beta	-0.67139	0.000109
PDGF-BB	1.15257	0.101663
VEGF	-0.35455	0.042752
