# Supplementary material for: Extracellular vesicle-based targeted protein degradation platform for multiple extracellular proteins
Source: EMBO Mol Med. 2026 Jan 12;18(2):759–94. doi: 10.1038/s44321-025-00371-8 (PMC12905291; doi:10.1038/s44321-025-00371-8)
Supplement: Supplementary file 11 — Source data Fig. 5 [file 44321_2025_371_MOESM11_ESM.zip › Figure 5/Fig. 5d/Fig. 5d-right.xlsx]

## Sheet: Sheet1
	Log2FC	p-value
Eotaxin	-3.62678	0.000267
G-CSF	-4.85782	0.000215
IL-1beta	-4.86571	9.94e-05
IL-1ra	-1.61923	0.024909
IL-5	-1.93778	7.81e-06
IL-6	-2.01599	0.002937
IL-9	-2.7105	3.5e-05
IP-10	-2.23667	9.68e-05
MCP-1	-2.21253	0.000195
MIP-1beta	-1.76663	5.14e-06
RANTES	-5.15406	0.000117
TNF-alpha	-10.0674	0.000111
IL-8	-8.09393	0.002992
FGF	0.708869	0.002071
PDGF-BB	0.549461	0.604431
VEGF	-0.7165	0.006536
