# Supplementary material for: Extracellular vesicle-based targeted protein degradation platform for multiple extracellular proteins
Source: EMBO Mol Med. 2026 Jan 12;18(2):759–94. doi: 10.1038/s44321-025-00371-8 (PMC12905291; doi:10.1038/s44321-025-00371-8)
Supplement: Supplementary file 11 — Source data Fig. 5 [file 44321_2025_371_MOESM11_ESM.zip › Figure 5/Fig. 5e/Fig. 5e.xls]

gene_id	Control1_count	Control1_TPM	Control1_FPKM	Control2_count	Control2_TPM	Control2_FPKM	Control3_count	Control3_TPM	Control3_FPKM	Degradation1_count	Degradation1_TPM	Degradation1_FPKM	Degradation2_count	Degradation2_TPM	Degradation2_FPKM	Degradation3_count	Degradation3_TPM	Degradation3_FPKM	Chr	Start	End	Strand	GeneSymbol	Description	GO_BP	GO_CC	GO_MF	KO	Pathway
ENSG00000000003.10	0.00	0.00	0.00	0.00	0.00	0.00	0.00	0.00	0.00	0.00	0.00	0.00	0.00	0.00	0.00	1.00	0.04	0.03	X	99883667	99894988	-	TSPAN6	tetraspanin 6 [Source:HGNC Symbol%3BAcc:11858]	GO:0007165:signal transduction;GO:0043123:positive regulation of I-kappaB kinase/NF-kappaB signaling;	GO:0016021:integral component of membrane;	GO:0004871:signal transducer activity;	K17295	;
ENSG00000000005.5	0.00	0.00	0.00	0.00	0.00	0.00	0.00	0.00	0.00	0.00	0.00	0.00	0.00	0.00	0.00	0.00	0.00	0.00	X	99839799	99854882	+	TNMD	tenomodulin [Source:HGNC Symbol%3BAcc:17757]	GO:0001886:endothelial cell morphogenesis;GO:0001937:negative regulation of endothelial cell proliferation;GO:0016525:negative regulation of angiogenesis;GO:0035990:tendon cell differentiation;GO:0071773:cellular response to BMP stimulus;	GO:0016021:integral component of membrane;	-	-	-
ENSG00000000419.8	832.00	85.55	69.85	1192.00	87.89	71.95	812.00	85.88	69.13	951.00	91.16	79.23	989.00	89.03	77.92	1039.00	92.04	80.55	20	49551404	49575092	-	DPM1	dolichyl-phosphate mannosyltransferase polypeptide 1%2C catalytic subunit [Source:HGNC Symbol%3BAcc:3005]	GO:0006488:dolichol-linked oligosaccharide biosynthetic process;GO:0006501:C-terminal protein lipidation;GO:0006506:GPI anchor biosynthetic process;GO:0018279:protein N-linked glycosylation via asparagine;GO:0019348:dolichol metabolic process;GO:0019673:GDP-mannose metabolic process;GO:0035268:protein mannosylation;GO:0035269:protein O-linked mannosylation;GO:0043687:post-translational protein mo…	GO:0005783:endoplasmic reticulum;GO:0005789:endoplasmic reticulum membrane;GO:0016020:membrane;GO:0033185:dolichol-phosphate-mannose synthase complex;	GO:0004169:dolichyl-phosphate-mannose-protein mannosyltransferase activity;GO:0004582:dolichyl-phosphate beta-D-mannosyltransferase activity;GO:0005515:protein binding;GO:0005537:mannose binding;GO:0016757:transferase activity, transferring glycosyl groups;GO:0043178:alcohol binding;	K00721	ko00510 N-Glycan biosynthesis;ko01100 Metabolic pathways;;
ENSG00000000457.9	80.11	1.38	1.12	92.56	1.66	1.36	65.00	1.15	0.93	83.57	1.41	1.22	87.35	1.49	1.31	81.26	1.40	1.23	1	169818772	169863408	-	SCYL3	SCY1-like 3 (S. cerevisiae) [Source:HGNC Symbol%3BAcc:19285]	GO:0006468:protein phosphorylation;GO:0016477:cell migration;	GO:0005737:cytoplasm;GO:0005794:Golgi apparatus;GO:0030027:lamellipodium;	GO:0005515:protein binding;GO:0005524:ATP binding;GO:0016301:kinase activity;	K17542	;
ENSG00000000460.12	324.89	16.75	13.67	431.48	13.90	11.38	318.00	16.57	13.34	273.18	11.89	10.33	330.47	15.90	13.92	337.07	14.38	12.58	1	169631245	169823221	+	C1orf112	chromosome 1 open reading frame 112 [Source:HGNC Symbol%3BAcc:25565]	-	-	-	K17542;K17985	;ko04137 Mitophagy - animal;ko04140 Autophagy - animal;ko05010 Alzheimer disease;ko05014 Amyotrophic lateral sclerosis;ko05016 Huntington disease;ko05017 Spinocerebellar ataxia;ko05022 Pathways of neurodegeneration - multiple diseases;;
ENSG00000000938.8	5.00	0.22	0.18	7.00	0.21	0.17	4.00	0.29	0.24	0.00	0.00	0.00	1.00	0.04	0.03	0.00	0.00	0.00	1	27938575	27961788	-	FGR	feline Gardner-Rasheed sarcoma viral oncogene homolog [Source:HGNC Symbol%3BAcc:3697]	GO:0002768:immune response-regulating cell surface receptor signaling pathway;GO:0006468:protein phosphorylation;GO:0007229:integrin-mediated signaling pathway;GO:0007596:blood coagulation;GO:0008360:regulation of cell shape;GO:0009615:response to virus;GO:0014068:positive regulation of phosphatidylinositol 3-kinase signaling;GO:0018108:peptidyl-tyrosine phosphorylation;GO:0030335:positive regula…	GO:0005743:mitochondrial inner membrane;GO:0005758:mitochondrial intermembrane space;GO:0005829:cytosol;GO:0005856:cytoskeleton;GO:0005886:plasma membrane;GO:0015629:actin cytoskeleton;GO:0032587:ruffle membrane;	GO:0001784:phosphotyrosine binding;GO:0004713:protein tyrosine kinase activity;GO:0004715:non-membrane spanning protein tyrosine kinase activity;GO:0005515:protein binding;GO:0005524:ATP binding;GO:0019901:protein kinase binding;GO:0034987:immunoglobulin receptor binding;GO:0034988:Fc-gamma receptor I complex binding;	K08891	ko04062 Chemokine signaling pathway;;
ENSG00000000971.11	2.00	0.04	0.04	3.00	0.05	0.04	0.00	0.00	0.00	5.00	0.20	0.18	1.00	0.05	0.04	3.00	0.04	0.03	1	196621008	196716634	+	CFH	complement factor H [Source:HGNC Symbol%3BAcc:4883]	GO:0006956:complement activation;GO:0006957:complement activation, alternative pathway;GO:0030449:regulation of complement activation;GO:0045087:innate immune response;	GO:0005576:extracellular region;GO:0005615:extracellular space;	GO:0005515:protein binding;GO:0008201:heparin binding;GO:0043395:heparan sulfate proteoglycan binding;	K04004	ko04610 Complement and coagulation cascades;ko05150 Staphylococcus aureus infection;;
ENSG00000001036.9	852.98	35.24	28.77	1247.93	37.53	30.72	750.99	32.05	25.79	1174.92	47.33	41.14	1330.94	48.11	42.10	1268.98	45.73	40.02	6	143815948	143832827	-	FUCA2	fucosidase%2C alpha-L- 2%2C plasma [Source:HGNC Symbol%3BAcc:4008]	GO:0005975:carbohydrate metabolic process;GO:0006004:fucose metabolic process;	GO:0005576:extracellular region;	GO:0004560:alpha-L-fucosidase activity;	K01206	ko00511 Other glycan degradation;ko04142 Lysosome;;
ENSG00000001084.6	221.00	9.84	8.03	393.13	12.18	9.97	266.02	10.73	8.64	313.99	13.79	11.98	316.00	12.79	11.19	340.00	8.98	7.86	6	53362139	53481768	-	GCLC	glutamate-cysteine ligase%2C catalytic subunit [Source:HGNC Symbol%3BAcc:4311]	GO:0000096:sulfur amino acid metabolic process;GO:0006534:cysteine metabolic process;GO:0006536:glutamate metabolic process;GO:0006750:glutathione biosynthetic process;GO:0006805:xenobiotic metabolic process;GO:0006979:response to oxidative stress;GO:0009408:response to heat;GO:0009410:response to xenobiotic stimulus;GO:0009725:response to hormone;GO:0019852:L-ascorbic acid metabolic process;GO:0…	GO:0005737:cytoplasm;GO:0005829:cytosol;GO:0017109:glutamate-cysteine ligase complex;	GO:0000287:magnesium ion binding;GO:0004357:glutamate-cysteine ligase activity;GO:0005524:ATP binding;GO:0016595:glutamate binding;GO:0043531:ADP binding;GO:0046982:protein heterodimerization activity;GO:0050662:coenzyme binding;	K11204	ko00270 Cysteine and methionine metabolism;ko00480 Glutathione metabolism;ko01100 Metabolic pathways;ko01240 Biosynthesis of cofactors;ko04212 Longevity regulating pathway - worm;ko04216 Ferroptosis;;
ENSG00000001167.10	257.00	6.73	5.50	365.00	7.14	5.84	243.00	6.69	5.38	146.00	3.48	3.03	148.00	3.64	3.18	175.00	3.93	3.44	6	41040684	41067715	+	NFYA	nuclear transcription factor Y%2C alpha [Source:HGNC Symbol%3BAcc:7804]	GO:0006355:regulation of transcription, DNA-templated;GO:0006366:transcription from RNA polymerase II promoter;GO:0044255:cellular lipid metabolic process;GO:0044281:small molecule metabolic process;GO:0045944:positive regulation of transcription from RNA polymerase II promoter;	GO:0005634:nucleus;GO:0005654:nucleoplasm;GO:0016602:CCAAT-binding factor complex;	GO:0003677:DNA binding;GO:0003700:sequence-specific DNA binding transcription factor activity;GO:0005515:protein binding;	K08064	ko04612 Antigen processing and presentation;ko05017 Spinocerebellar ataxia;ko05152 Tuberculosis;;
ENSG00000001460.13	61.00	4.52	3.69	63.00	2.90	2.37	53.00	3.61	2.91	93.00	4.30	3.74	103.44	3.95	3.46	103.01	4.67	4.09	1	24683489	24743424	-	STPG1	sperm-tail PG-rich repeat containing 1 [Source:HGNC Symbol%3BAcc:28070]	GO:0006915:apoptotic process;	GO:0005634:nucleus;GO:0005737:cytoplasm;	-	K17985	ko04137 Mitophagy - animal;ko04140 Autophagy - animal;ko05010 Alzheimer disease;ko05014 Amyotrophic lateral sclerosis;ko05016 Huntington disease;ko05017 Spinocerebellar ataxia;ko05022 Pathways of neurodegeneration - multiple diseases;;
ENSG00000001461.12	368.00	8.85	7.23	433.00	7.78	6.37	373.00	9.40	7.56	287.00	7.34	6.38	281.00	7.49	6.56	304.99	7.39	6.47	1	24742284	24799466	+	NIPAL3	NIPA-like domain containing 3 [Source:HGNC Symbol%3BAcc:25233]	-	GO:0016020:membrane;GO:0016021:integral component of membrane;	GO:0015095:magnesium ion transmembrane transporter activity;	K15603;K01557;K12581;K04613	;ko00350 Tyrosine metabolism;ko01100 Metabolic pathways;ko01120 Microbial metabolism in diverse environments;;ko03018 RNA degradation;;;
ENSG00000001497.12	614.00	24.84	20.28	871.00	24.60	20.14	623.00	26.54	21.36	853.00	32.47	28.22	929.00	33.15	29.01	873.00	30.56	26.75	X	64732462	64754655	-	LAS1L	LAS1-like (S. cerevisiae) [Source:HGNC Symbol%3BAcc:25726]	GO:0006364:rRNA processing;	GO:0005634:nucleus;GO:0005730:nucleolus;GO:0005737:cytoplasm;GO:0071339:MLL1 complex;	-	K16912	;
ENSG00000001561.6	0.00	0.00	0.00	0.00	0.00	0.00	0.00	0.00	0.00	0.00	0.00	0.00	0.00	0.00	0.00	4.00	0.07	0.06	6	46097730	46114436	+	ENPP4	ectonucleotide pyrophosphatase/phosphodiesterase 4 (putative) [Source:HGNC Symbol%3BAcc:3359]	GO:0007596:blood coagulation;	GO:0005886:plasma membrane;GO:0016021:integral component of membrane;	GO:0047710:bis(5'-adenosyl)-triphosphatase activity;	K18424	ko00230 Purine metabolism;ko01100 Metabolic pathways;;
ENSG00000001617.7	697.00	20.74	16.93	933.00	19.57	16.02	618.00	20.07	16.16	409.00	12.72	11.05	479.00	12.91	11.30	465.00	12.50	10.94	3	50192478	50226508	+	SEMA3F	sema domain%2C immunoglobulin domain (Ig)%2C short basic domain%2C secreted%2C (semaphorin) 3F [Source:HGNC Symbol%3BAcc:10728]	GO:0001755:neural crest cell migration;GO:0007275:multicellular organismal development;GO:0007411:axon guidance;GO:0021675:nerve development;GO:0048843:negative regulation of axon extension involved in axon guidance;GO:0048846:axon extension involved in axon guidance;GO:0061549:sympathetic ganglion development;GO:0097490:sympathetic neuron projection extension;GO:0097491:sympathetic neuron projec…	GO:0005615:extracellular space;GO:0016020:membrane;	GO:0004872:receptor activity;GO:0045499:chemorepellent activity;	K06840	ko04360 Axon guidance;;
ENSG00000001626.10	0.00	0.00	0.00	0.00	0.00	0.00	0.00	0.00	0.00	1.00	0.01	0.01	0.00	0.00	0.00	0.00	0.00	0.00	7	117105838	117356025	+	CFTR	cystic fibrosis transmembrane conductance regulator (ATP-binding cassette sub-family C%2C member 7) [Source:HGNC Symbol%3BAcc:1884]	GO:0006695:cholesterol biosynthetic process;GO:0006810:transport;GO:0006833:water transport;GO:0007585:respiratory gaseous exchange;GO:0015701:bicarbonate transport;GO:0015705:iodide transport;GO:0030301:cholesterol transport;GO:0030321:transepithelial chloride transport;GO:0030324:lung development;GO:0032870:cellular response to hormone stimulus;GO:0034097:response to cytokine;GO:0042311:vasodil…	GO:0005769:early endosome;GO:0005886:plasma membrane;GO:0005902:microvillus;GO:0009986:cell surface;GO:0016021:integral component of membrane;GO:0016323:basolateral plasma membrane;GO:0016324:apical plasma membrane;GO:0030659:cytoplasmic vesicle membrane;GO:0031205:endoplasmic reticulum Sec complex;GO:0031901:early endosome membrane;GO:0034707:chloride channel complex;GO:0043234:protein complex;	GO:0005224:ATP-binding and phosphorylation-dependent chloride channel activity;GO:0005254:chloride channel activity;GO:0005260:channel-conductance-controlling ATPase activity;GO:0005515:protein binding;GO:0005524:ATP binding;GO:0015106:bicarbonate transmembrane transporter activity;GO:0015108:chloride transmembrane transporter activity;GO:0016887:ATPase activity;GO:0019869:chloride channel inhibi…	K05031	ko02010 ABC transporters;ko04024 cAMP signaling pathway;ko04152 AMPK signaling pathway;ko04530 Tight junction;ko04971 Gastric acid secretion;ko04972 Pancreatic secretion;ko04976 Bile secretion;ko05110 Vibrio cholerae infection;;
ENSG00000001629.5	1338.00	20.69	16.89	1776.00	22.75	18.62	1354.00	26.88	21.64	741.00	19.21	16.70	878.00	19.01	16.63	828.00	15.68	13.73	7	91875548	92030698	+	ANKIB1	ankyrin repeat and IBR domain containing 1 [Source:HGNC Symbol%3BAcc:22215]	-	-	GO:0005515:protein binding;GO:0008270:zinc ion binding;	K11967	;
ENSG00000001630.11	6258.04	185.34	151.33	8849.06	190.36	155.83	6192.00	193.04	155.39	4251.00	129.72	112.75	4688.53	132.30	115.78	4670.96	127.05	111.19	7	91741465	91772266	-	CYP51A1	cytochrome P450%2C family 51%2C subfamily A%2C polypeptide 1 [Source:HGNC Symbol%3BAcc:2649]	GO:0006694:steroid biosynthetic process;GO:0006695:cholesterol biosynthetic process;GO:0006805:xenobiotic metabolic process;GO:0016125:sterol metabolic process;GO:0033488:cholesterol biosynthetic process via 24,25-dihydrolanosterol;GO:0044281:small molecule metabolic process;	GO:0005789:endoplasmic reticulum membrane;GO:0016021:integral component of membrane;	GO:0004497:monooxygenase activity;GO:0005506:iron ion binding;GO:0008398:sterol 14-demethylase activity;GO:0009055:electron carrier activity;GO:0016705:oxidoreductase activity, acting on paired donors, with incorporation or reduction of molecular oxygen;GO:0020037:heme binding;	K05917	ko00100 Steroid biosynthesis;ko01100 Metabolic pathways;ko01110 Biosynthesis of secondary metabolites;;
ENSG00000001631.10	219.30	10.38	8.47	272.00	10.60	8.68	185.00	9.13	7.35	189.80	9.74	8.47	145.53	5.40	4.73	163.00	4.83	4.22	7	91828283	91875480	-	KRIT1	KRIT1%2C ankyrin repeat containing [Source:HGNC Symbol%3BAcc:1573]	GO:0001525:angiogenesis;GO:0001937:negative regulation of endothelial cell proliferation;GO:0007264:small GTPase mediated signal transduction;GO:0010596:negative regulation of endothelial cell migration;GO:0016525:negative regulation of angiogenesis;GO:0032092:positive regulation of protein binding;GO:0045454:cell redox homeostasis;GO:2000114:regulation of establishment of cell polarity;GO:200035…	GO:0005737:cytoplasm;GO:0005874:microtubule;GO:0005886:plasma membrane;GO:0005911:cell-cell junction;GO:0043234:protein complex;	GO:0005515:protein binding;GO:0005546:phosphatidylinositol-4,5-bisphosphate binding;GO:0008017:microtubule binding;GO:0032403:protein complex binding;	K17705	ko04015 Rap1 signaling pathway;ko04212 Longevity regulating pathway - worm;;
ENSG00000002016.12	37.00	1.71	1.39	54.36	2.41	1.98	37.00	1.81	1.45	43.00	2.05	1.78	61.00	1.99	1.74	52.00	1.87	1.63	12	1021243	1099219	-	RAD52	RAD52 homolog (S. cerevisiae) [Source:HGNC Symbol%3BAcc:9824]	GO:0000724:double-strand break repair via homologous recombination;GO:0000730:DNA recombinase assembly;GO:0006281:DNA repair;GO:0006302:double-strand break repair;GO:0006310:DNA recombination;GO:0006312:mitotic recombination;GO:0007131:reciprocal meiotic recombination;	GO:0005634:nucleus;GO:0005654:nucleoplasm;	GO:0003677:DNA binding;GO:0005515:protein binding;	K10873	ko03440 Homologous recombination;;
ENSG00000002079.8	26.00	2.15	1.76	41.00	0.90	0.74	33.00	4.08	3.29	5.00	0.44	0.38	6.00	0.65	0.57	9.00	0.55	0.48	7	98836417	98908753	+	MYH16	myosin%2C heavy chain 16 pseudogene [Source:HGNC Symbol%3BAcc:31038]	-	-	-	K17751	ko04022 cGMP-PKG signaling pathway;ko04260 Cardiac muscle contraction;ko04261 Adrenergic signaling in cardiomyocytes;ko04919 Thyroid hormone signaling pathway;ko05410 Hypertrophic cardiomyopathy;ko05414 Dilated cardiomyopathy;ko05416 Viral myocarditis;;
ENSG00000002330.9	349.00	48.13	39.30	415.95	40.65	33.28	300.80	41.61	33.49	403.70	48.53	42.18	409.72	51.86	45.39	406.94	47.15	41.26	11	64037302	64052176	-	BAD	BCL2-associated agonist of cell death [Source:HGNC Symbol%3BAcc:936]	GO:0001666:response to hypoxia;GO:0006007:glucose catabolic process;GO:0006915:apoptotic process;GO:0006919:activation of cysteine-type endopeptidase activity involved in apoptotic process;GO:0007173:epidermal growth factor receptor signaling pathway;GO:0008543:fibroblast growth factor receptor signaling pathway;GO:0009749:response to glucose;GO:0010508:positive regulation of autophagy;GO:0010918…	GO:0005739:mitochondrion;GO:0005741:mitochondrial outer membrane;GO:0005829:cytosol;	GO:0005515:protein binding;GO:0005543:phospholipid binding;GO:0008289:lipid binding;GO:0008656:cysteine-type endopeptidase activator activity involved in apoptotic process;GO:0019901:protein kinase binding;GO:0030346:protein phosphatase 2B binding;GO:0043422:protein kinase B binding;GO:0046982:protein heterodimerization activity;	K02158	ko01521 EGFR tyrosine kinase inhibitor resistance;ko01522 Endocrine resistance;ko01524 Platinum drug resistance;ko04012 ErbB signaling pathway;ko04014 Ras signaling pathway;ko04022 cGMP-PKG signaling pathway;ko04024 cAMP signaling pathway;ko04062 Chemokine signaling pathway;ko04140 Autophagy - animal;ko04151 PI3K-Akt signaling pathway;ko04210 Apoptosis;ko04370 VEGF signaling pathway;ko04510 Focal…
ENSG00000002549.8	206.00	10.88	8.88	269.00	10.87	8.90	149.00	8.52	6.86	349.00	18.80	16.34	343.00	18.20	15.93	396.00	18.04	15.78	4	17578815	17609595	+	LAP3	leucine aminopeptidase 3 [Source:HGNC Symbol%3BAcc:18449]	GO:0006508:proteolysis;GO:0019538:protein metabolic process;	GO:0005634:nucleus;GO:0005730:nucleolus;GO:0005737:cytoplasm;GO:0005739:mitochondrion;GO:0005802:trans-Golgi network;	GO:0000287:magnesium ion binding;GO:0004177:aminopeptidase activity;GO:0008235:metalloexopeptidase activity;GO:0008270:zinc ion binding;GO:0030145:manganese ion binding;	K11142	ko00330 Arginine and proline metabolism;ko00480 Glutathione metabolism;ko01100 Metabolic pathways;;
ENSG00000002586.13	2153.50	188.66	154.05	3129.00	197.75	161.89	2213.00	200.04	161.02	1635.50	135.55	117.82	1729.00	133.02	116.42	1744.50	132.04	115.56	X	2609220	2659350	+	CD99	CD99 molecule [Source:HGNC Symbol%3BAcc:7082]	GO:0007155:cell adhesion;	GO:0005737:cytoplasm;GO:0005886:plasma membrane;GO:0005887:integral component of plasma membrane;	-	K06520	ko04514 Cell adhesion molecules;ko04670 Leukocyte transendothelial migration;;
ENSG00000002587.5	0.00	0.00	0.00	0.00	0.00	0.00	0.00	0.00	0.00	0.00	0.00	0.00	0.00	0.00	0.00	0.00	0.00	0.00	4	11394774	11431389	-	HS3ST1	heparan sulfate (glucosamine) 3-O-sulfotransferase 1 [Source:HGNC Symbol%3BAcc:5194]	GO:0005975:carbohydrate metabolic process;GO:0006024:glycosaminoglycan biosynthetic process;GO:0030203:glycosaminoglycan metabolic process;GO:0044281:small molecule metabolic process;	GO:0005737:cytoplasm;GO:0005796:Golgi lumen;GO:0016021:integral component of membrane;	GO:0008146:sulfotransferase activity;GO:0008467:[heparan sulfate]-glucosamine 3-sulfotransferase 1 activity;	K01024	ko00534 Glycosaminoglycan biosynthesis - heparan sulfate / heparin;;
ENSG00000002726.15	2.00	0.25	0.20	1.00	0.09	0.07	4.00	0.16	0.13	0.00	0.00	0.00	0.00	0.00	0.00	0.00	0.00	0.00	7	150521715	150558592	+	AOC1	amine oxidase%2C copper containing 1 [Source:HGNC Symbol%3BAcc:80]	GO:0009308:amine metabolic process;GO:0035725:sodium ion transmembrane transport;GO:0035874:cellular response to copper ion starvation;GO:0042493:response to drug;GO:0046677:response to antibiotic;GO:0055114:oxidation-reduction process;GO:0071280:cellular response to copper ion;GO:0071420:cellular response to histamine;GO:0071504:cellular response to heparin;GO:0097185:cellular response to azide;	GO:0005615:extracellular space;GO:0005777:peroxisome;GO:0005886:plasma membrane;GO:0005923:bicellular tight junction;	GO:0004872:receptor activity;GO:0005261:cation channel activity;GO:0005272:sodium channel activity;GO:0005507:copper ion binding;GO:0005509:calcium ion binding;GO:0008131:primary amine oxidase activity;GO:0008144:drug binding;GO:0008201:heparin binding;GO:0008270:zinc ion binding;GO:0032403:protein complex binding;GO:0042803:protein homodimerization activity;GO:0048038:quinone binding;GO:0052597:…	K11182	ko00330 Arginine and proline metabolism;ko00340 Histidine metabolism;ko00380 Tryptophan metabolism;ko01100 Metabolic pathways;;
ENSG00000002745.8	0.00	0.00	0.00	2.00	0.13	0.10	0.00	0.00	0.00	4.00	0.12	0.11	9.00	0.24	0.21	9.00	0.23	0.20	7	120965421	120981158	+	WNT16	wingless-type MMTV integration site family%2C member 16 [Source:HGNC Symbol%3BAcc:16267]	GO:0003408:optic cup formation involved in camera-type eye development;GO:0007275:multicellular organismal development;GO:0010628:positive regulation of gene expression;GO:0014068:positive regulation of phosphatidylinositol 3-kinase signaling;GO:0016055:Wnt signaling pathway;GO:0030182:neuron differentiation;GO:0030216:keratinocyte differentiation;GO:0043616:keratinocyte proliferation;GO:0045165:…	GO:0005576:extracellular region;GO:0005578:proteinaceous extracellular matrix;GO:0005615:extracellular space;GO:0005737:cytoplasm;	GO:0005102:receptor binding;GO:0005109:frizzled binding;	K01558	ko04150 mTOR signaling pathway;ko04310 Wnt signaling pathway;ko04390 Hippo signaling pathway;ko04550 Signaling pathways regulating pluripotency of stem cells;ko04916 Melanogenesis;ko04934 Cushing syndrome;ko05010 Alzheimer disease;ko05022 Pathways of neurodegeneration - multiple diseases;ko05165 Human papillomavirus infection;ko05200 Pathways in cancer;ko05202 Transcriptional misregulation in can…
ENSG00000002746.10	17.00	1.30	1.06	32.00	1.35	1.11	21.00	0.51	0.41	51.00	5.20	4.52	45.00	2.92	2.56	54.00	3.39	2.97	7	43152198	43605600	+	HECW1	HECT%2C C2 and WW domain containing E3 ubiquitin protein ligase 1 [Source:HGNC Symbol%3BAcc:22195]	GO:0042787:protein ubiquitination involved in ubiquitin-dependent protein catabolic process;	GO:0005634:nucleus;GO:0005730:nucleolus;GO:0005737:cytoplasm;	GO:0004842:ubiquitin-protein transferase activity;	K12167	;
ENSG00000002822.11	221.00	16.97	13.85	309.00	18.69	15.30	203.00	17.94	14.44	89.00	6.51	5.66	95.00	5.14	4.50	91.00	4.30	3.76	7	1855429	2272878	-	MAD1L1	MAD1 mitotic arrest deficient-like 1 (yeast) [Source:HGNC Symbol%3BAcc:6762]	GO:0000089:mitotic metaphase;GO:0000090:mitotic anaphase;GO:0000093:mitotic telophase;GO:0000278:mitotic cell cycle;GO:0007067:mitotic nuclear division;GO:0007093:mitotic cell cycle checkpoint;GO:0007094:mitotic spindle assembly checkpoint;GO:0051301:cell division;GO:0090235:regulation of metaphase plate congression;	GO:0000776:kinetochore;GO:0000777:condensed chromosome kinetochore;GO:0005634:nucleus;GO:0005643:nuclear pore;GO:0005737:cytoplasm;GO:0005739:mitochondrion;GO:0005813:centrosome;GO:0005819:spindle;GO:0005829:cytosol;GO:0015629:actin cytoskeleton;GO:0072686:mitotic spindle;	GO:0005515:protein binding;	K06638	-
ENSG00000002834.13	4318.48	96.66	78.93	5771.00	94.26	77.17	4025.00	94.71	76.24	4514.09	98.14	85.30	4583.00	93.56	81.88	4880.03	98.59	86.28	17	37026112	37078023	+	LASP1	LIM and SH3 protein 1 [Source:HGNC Symbol%3BAcc:6513]	GO:0006811:ion transport;	GO:0005925:focal adhesion;GO:0030864:cortical actin cytoskeleton;	GO:0005070:SH3/SH2 adaptor activity;GO:0005515:protein binding;GO:0008270:zinc ion binding;GO:0015075:ion transmembrane transporter activity;GO:0051015:actin filament binding;	K15494;K12581	ko04024 cAMP signaling pathway;ko04728 Dopaminergic synapse;ko05030 Cocaine addiction;ko05031 Amphetamine addiction;ko05034 Alcoholism;;ko03018 RNA degradation;;
ENSG00000002919.10	178.00	8.08	6.60	234.00	7.58	6.20	150.00	10.19	8.20	145.00	9.79	8.51	144.00	6.37	5.58	132.96	6.07	5.31	17	46180719	46200436	+	SNX11	sorting nexin 11 [Source:HGNC Symbol%3BAcc:14975]	GO:0007154:cell communication;GO:0015031:protein transport;GO:0016050:vesicle organization;	GO:0005768:endosome;GO:0016020:membrane;	GO:0035091:phosphatidylinositol binding;GO:1901981:phosphatidylinositol phosphate binding;	K17924	;
ENSG00000002933.3	0.00	0.00	0.00	0.00	0.00	0.00	0.00	0.00	0.00	0.00	0.00	0.00	0.00	0.00	0.00	0.00	0.00	0.00	7	150497491	150502208	+	TMEM176A	transmembrane protein 176A [Source:HGNC Symbol%3BAcc:24930]	GO:2001199:negative regulation of dendritic cell differentiation;	GO:0016021:integral component of membrane;	-	-	-
ENSG00000003056.3	1609.99	65.90	53.81	2130.40	63.17	51.71	1542.83	70.91	57.07	1680.49	75.49	65.61	1811.37	77.25	67.61	1778.71	73.04	63.92	12	9092959	9102551	-	M6PR	mannose-6-phosphate receptor (cation dependent) [Source:HGNC Symbol%3BAcc:6752]	GO:0006898:receptor-mediated endocytosis;GO:0008333:endosome to lysosome transport;	GO:0000323:lytic vacuole;GO:0005765:lysosomal membrane;GO:0005768:endosome;GO:0005770:late endosome;GO:0005887:integral component of plasma membrane;GO:0009986:cell surface;GO:0016021:integral component of membrane;	GO:0004888:transmembrane signaling receptor activity;GO:0005537:mannose binding;GO:0015578:mannose transmembrane transporter activity;	K10089	ko04142 Lysosome;ko04145 Phagosome;ko05132 Salmonella infection;;
ENSG00000003096.9	115.00	3.21	2.62	159.00	3.43	2.80	119.00	3.52	2.84	336.96	9.06	7.87	362.67	9.19	8.04	384.91	9.64	8.44	X	117031776	117251303	-	KLHL13	kelch-like family member 13 [Source:HGNC Symbol%3BAcc:22931]	GO:0000910:cytokinesis;GO:0007067:mitotic nuclear division;GO:0016567:protein ubiquitination;	GO:0031463:Cul3-RING ubiquitin ligase complex;	GO:0004842:ubiquitin-protein transferase activity;	K10447	ko04120 Ubiquitin mediated proteolysis;;
ENSG00000003137.4	135.00	3.11	2.54	172.00	3.61	2.96	118.00	3.48	2.80	48.00	0.88	0.76	42.00	1.69	1.48	33.00	0.55	0.48	2	72356367	72375167	-	CYP26B1	cytochrome P450%2C family 26%2C subfamily B%2C polypeptide 1 [Source:HGNC Symbol%3BAcc:20581]	GO:0001709:cell fate determination;GO:0006766:vitamin metabolic process;GO:0006805:xenobiotic metabolic process;GO:0007140:male meiosis;GO:0007283:spermatogenesis;GO:0009954:proximal/distal pattern formation;GO:0010628:positive regulation of gene expression;GO:0030326:embryonic limb morphogenesis;GO:0034653:retinoic acid catabolic process;GO:0043587:tongue morphogenesis;GO:0044281:small molecule …	GO:0005783:endoplasmic reticulum;GO:0005789:endoplasmic reticulum membrane;	GO:0001972:retinoic acid binding;GO:0005506:iron ion binding;GO:0008401:retinoic acid 4-hydroxylase activity;GO:0009055:electron carrier activity;GO:0016705:oxidoreductase activity, acting on paired donors, with incorporation or reduction of molecular oxygen;GO:0020037:heme binding;	K12664	ko00830 Retinol metabolism;ko01100 Metabolic pathways;;
ENSG00000003147.13	0.00	0.00	0.00	0.00	0.00	0.00	0.00	0.00	0.00	0.00	0.00	0.00	0.00	0.00	0.00	0.00	0.00	0.00	7	8152814	8302317	-	ICA1	islet cell autoantigen 1%2C 69kDa [Source:HGNC Symbol%3BAcc:5343]	GO:0006836:neurotransmitter transport;	GO:0000139:Golgi membrane;GO:0005634:nucleus;GO:0005730:nucleolus;GO:0005737:cytoplasm;GO:0005829:cytosol;GO:0030054:cell junction;GO:0030658:transport vesicle membrane;GO:0030667:secretory granule membrane;GO:0030672:synaptic vesicle membrane;	GO:0003674:molecular_function;GO:0019904:protein domain specific binding;	K01875;K01557	ko00970 Aminoacyl-tRNA biosynthesis;;ko00350 Tyrosine metabolism;ko01100 Metabolic pathways;ko01120 Microbial metabolism in diverse environments;;
ENSG00000003249.9	127.00	6.04	4.94	152.00	5.26	4.30	120.00	6.02	4.85	175.00	7.85	6.83	182.00	7.69	6.73	205.00	8.70	7.61	16	90071273	90086536	-	DBNDD1	dysbindin (dystrobrevin binding protein 1) domain containing 1 [Source:HGNC Symbol%3BAcc:28455]	-	GO:0005737:cytoplasm;	-	K18047;K12581	;ko03018 RNA degradation;;
ENSG00000003393.10	123.00	3.12	2.55	179.00	4.30	3.52	119.00	3.26	2.63	97.00	2.81	2.44	99.00	2.41	2.11	110.00	2.29	2.00	2	202565277	202645912	-	ALS2	amyotrophic lateral sclerosis 2 (juvenile) [Source:HGNC Symbol%3BAcc:443]	GO:0001662:behavioral fear response;GO:0001701:in utero embryonic development;GO:0001881:receptor recycling;GO:0006979:response to oxidative stress;GO:0007032:endosome organization;GO:0007409:axonogenesis;GO:0007528:neuromuscular junction development;GO:0007626:locomotory behavior;GO:0008104:protein localization;GO:0008219:cell death;GO:0016050:vesicle organization;GO:0016197:endosomal transport;…	GO:0001726:ruffle;GO:0005737:cytoplasm;GO:0005769:early endosome;GO:0005813:centrosome;GO:0005829:cytosol;GO:0014069:postsynaptic density;GO:0016020:membrane;GO:0030027:lamellipodium;GO:0030424:axon;GO:0030425:dendrite;GO:0030426:growth cone;GO:0031982:vesicle;GO:0043025:neuronal cell body;GO:0043197:dendritic spine;GO:0043231:intracellular membrane-bounded organelle;GO:0043234:protein complex;	GO:0005085:guanyl-nucleotide exchange factor activity;GO:0005087:Ran guanyl-nucleotide exchange factor activity;GO:0005089:Rho guanyl-nucleotide exchange factor activity;GO:0005543:phospholipid binding;GO:0017112:Rab guanyl-nucleotide exchange factor activity;GO:0017137:Rab GTPase binding;GO:0030676:Rac guanyl-nucleotide exchange factor activity;GO:0042803:protein homodimerization activity;GO:004…	K04575	ko05014 Amyotrophic lateral sclerosis;ko05022 Pathways of neurodegeneration - multiple diseases;;
ENSG00000003400.10	42.00	1.25	1.02	41.00	0.91	0.75	25.00	0.63	0.51	28.00	1.43	1.24	33.26	1.69	1.48	33.00	1.43	1.25	2	202047604	202094129	+	CASP10	caspase 10%2C apoptosis-related cysteine peptidase [Source:HGNC Symbol%3BAcc:1500]	GO:0006508:proteolysis;GO:0006915:apoptotic process;GO:0042981:regulation of apoptotic process;GO:0043123:positive regulation of I-kappaB kinase/NF-kappaB signaling;GO:0045087:innate immune response;GO:0097190:apoptotic signaling pathway;	GO:0005829:cytosol;GO:0005886:plasma membrane;	GO:0004197:cysteine-type endopeptidase activity;GO:0005515:protein binding;	K04400	ko04210 Apoptosis;ko04622 RIG-I-like receptor signaling pathway;ko04668 TNF signaling pathway;ko05152 Tuberculosis;ko05161 Hepatitis B;;
ENSG00000003402.15	939.04	34.31	28.01	1127.97	33.83	27.70	876.86	31.83	25.62	575.75	20.42	17.75	622.58	24.40	21.35	582.37	19.86	17.38	2	201980827	202041410	+	CFLAR	CASP8 and FADD-like apoptosis regulator [Source:HGNC Symbol%3BAcc:1876]	GO:0006508:proteolysis;GO:0006915:apoptotic process;GO:0007519:skeletal muscle tissue development;GO:0014732:skeletal muscle atrophy;GO:0014842:regulation of satellite cell proliferation;GO:0014866:skeletal myofibril assembly;GO:0019048:modulation by virus of host morphology or physiology;GO:0042981:regulation of apoptotic process;GO:0043066:negative regulation of apoptotic process;GO:0043085:pos…	GO:0005737:cytoplasm;GO:0005829:cytosol;GO:0031264:death-inducing signaling complex;	GO:0002020:protease binding;GO:0004197:cysteine-type endopeptidase activity;GO:0005515:protein binding;GO:0008047:enzyme activator activity;	K04724;K00088;K02927	ko04064 NF-kappa B signaling pathway;ko04140 Autophagy - animal;ko04210 Apoptosis;ko04217 Necroptosis;ko04668 TNF signaling pathway;ko05142 Chagas disease;ko05160 Hepatitis C;;ko00230 Purine metabolism;ko00983 Drug metabolism - other enzymes;ko01100 Metabolic pathways;ko01110 Biosynthesis of secondary metabolites;;ko03010 Ribosome;ko04120 Ubiquitin mediated proteolysis;ko04137 Mitophagy - animal;…
ENSG00000003436.10	138.55	6.51	5.32	167.50	5.56	4.55	133.77	6.26	5.04	90.26	2.20	1.91	58.79	1.15	1.00	56.81	1.00	0.87	2	188328957	188430487	-	TFPI	tissue factor pathway inhibitor (lipoprotein-associated coagulation inhibitor) [Source:HGNC Symbol%3BAcc:11760]	GO:0007596:blood coagulation;GO:0007598:blood coagulation, extrinsic pathway;GO:0010951:negative regulation of endopeptidase activity;	GO:0005576:extracellular region;GO:0005615:extracellular space;GO:0005783:endoplasmic reticulum;GO:0005886:plasma membrane;GO:0031090:organelle membrane;GO:0031225:anchored component of membrane;	GO:0004866:endopeptidase inhibitor activity;GO:0004867:serine-type endopeptidase inhibitor activity;	K03909	ko04610 Complement and coagulation cascades;;
ENSG00000003509.11	225.31	10.67	8.71	339.10	11.89	9.73	222.04	11.77	9.47	349.11	15.69	13.64	340.15	14.45	12.64	349.00	13.17	11.53	2	37458774	37480546	+	NDUFAF7	NADH dehydrogenase (ubiquinone) complex I%2C assembly factor 7 [Source:HGNC Symbol%3BAcc:28816]	GO:0032259:methylation;GO:0032981:mitochondrial respiratory chain complex I assembly;	GO:0005739:mitochondrion;	GO:0008168:methyltransferase activity;GO:0019899:enzyme binding;	K18164;K06070	ko04714 Thermogenesis;;ko04015 Rap1 signaling pathway;ko04925 Aldosterone synthesis and secretion;;
ENSG00000003756.12	852.92	42.40	34.62	957.21	36.08	29.53	763.20	44.16	35.55	501.73	27.12	23.57	501.69	24.77	21.68	492.73	24.72	21.64	3	50126341	50156454	+	RBM5	RNA binding motif protein 5 [Source:HGNC Symbol%3BAcc:9902]	GO:0000245:spliceosomal complex assembly;GO:0000381:regulation of alternative mRNA splicing, via spliceosome;GO:0000398:mRNA splicing, via spliceosome;GO:0006396:RNA processing;GO:0006915:apoptotic process;GO:0008285:negative regulation of cell proliferation;GO:0008380:RNA splicing;GO:0010467:gene expression;GO:0043065:positive regulation of apoptotic process;	GO:0005634:nucleus;GO:0005654:nucleoplasm;GO:0005681:spliceosomal complex;GO:0005730:nucleolus;	GO:0000166:nucleotide binding;GO:0003677:DNA binding;GO:0003723:RNA binding;GO:0003729:mRNA binding;GO:0005515:protein binding;GO:0008270:zinc ion binding;	K13094	;
ENSG00000003987.9	63.53	1.49	1.22	100.91	1.75	1.43	55.70	1.42	1.15	43.00	0.97	0.85	42.00	0.90	0.79	60.66	1.27	1.11	8	17155539	17271037	-	MTMR7	myotubularin related protein 7 [Source:HGNC Symbol%3BAcc:7454]	GO:0006470:protein dephosphorylation;GO:0006644:phospholipid metabolic process;GO:0006661:phosphatidylinositol biosynthetic process;GO:0035335:peptidyl-tyrosine dephosphorylation;GO:0044281:small molecule metabolic process;GO:0046855:inositol phosphate dephosphorylation;GO:0046856:phosphatidylinositol dephosphorylation;	GO:0005829:cytosol;GO:0016020:membrane;	GO:0004725:protein tyrosine phosphatase activity;GO:0016791:phosphatase activity;	K18083	ko00562 Inositol phosphate metabolism;ko01100 Metabolic pathways;ko04070 Phosphatidylinositol signaling system;ko04138 Autophagy - yeast;;
ENSG00000003989.12	2843.00	33.00	26.94	4088.00	34.88	28.55	2953.00	36.50	29.38	1399.00	15.62	13.57	1398.00	14.68	12.84	1488.00	15.13	13.24	8	17354597	17428082	+	SLC7A2	solute carrier family 7 (cationic amino acid transporter%2C y+ system)%2C member 2 [Source:HGNC Symbol%3BAcc:11060]	GO:0002537:nitric oxide production involved in inflammatory response;GO:0006520:cellular amino acid metabolic process;GO:0006809:nitric oxide biosynthetic process;GO:0006810:transport;GO:0006811:ion transport;GO:0006865:amino acid transport;GO:0042116:macrophage activation;GO:0043030:regulation of macrophage activation;GO:0050727:regulation of inflammatory response;GO:0055085:transmembrane transp…	GO:0005737:cytoplasm;GO:0005886:plasma membrane;GO:0005887:integral component of plasma membrane;GO:0016020:membrane;	GO:0000064:L-ornithine transmembrane transporter activity;GO:0005289:high-affinity arginine transmembrane transporter activity;GO:0015174:basic amino acid transmembrane transporter activity;GO:0015189:L-lysine transmembrane transporter activity;	K13864	;
ENSG00000004059.6	490.00	59.98	48.97	713.93	64.93	53.16	434.00	60.97	49.08	945.00	128.46	111.65	886.00	105.33	92.18	1007.00	119.76	104.81	7	127228399	127231759	+	ARF5	ADP-ribosylation factor 5 [Source:HGNC Symbol%3BAcc:658]	GO:0007264:small GTPase mediated signal transduction;GO:0015031:protein transport;GO:0016192:vesicle-mediated transport;	GO:0005622:intracellular;GO:0005794:Golgi apparatus;GO:0005886:plasma membrane;GO:0048471:perinuclear region of cytoplasm;	GO:0003924:GTPase activity;GO:0005515:protein binding;GO:0005525:GTP binding;	K07940	ko04144 Endocytosis;;
ENSG00000004139.9	14.35	0.73	0.60	19.72	0.25	0.20	29.43	1.36	1.09	20.10	1.44	1.25	34.43	2.73	2.39	50.28	2.20	1.92	17	26691378	26728065	+	SARM1	sterile alpha and TIR motif containing 1 [Source:HGNC Symbol%3BAcc:17074]	GO:0002224:toll-like receptor signaling pathway;GO:0002756:MyD88-independent toll-like receptor signaling pathway;GO:0007165:signal transduction;GO:0034138:toll-like receptor 3 signaling pathway;GO:0034142:toll-like receptor 4 signaling pathway;GO:0045087:innate immune response;GO:0048814:regulation of dendrite morphogenesis;GO:1901214:regulation of neuron death;	GO:0005737:cytoplasm;GO:0005739:mitochondrion;GO:0005829:cytosol;GO:0005874:microtubule;GO:0030054:cell junction;GO:0030424:axon;GO:0030425:dendrite;GO:0045202:synapse;	-	K14613	ko01523 Antifolate resistance;ko04977 Vitamin digestion and absorption;ko04978 Mineral absorption;;
ENSG00000004142.7	553.18	24.27	19.82	681.30	21.78	17.83	508.66	23.55	18.95	942.58	39.37	34.22	1122.04	43.53	38.10	1057.14	39.90	34.92	17	26673659	26684545	-	POLDIP2	polymerase (DNA-directed)%2C delta interacting protein 2 [Source:HGNC Symbol%3BAcc:23781]	-	GO:0005634:nucleus;GO:0005739:mitochondrion;GO:0042645:mitochondrial nucleoid;	GO:0003677:DNA binding;	K17809	;
ENSG00000004399.8	2716.00	111.74	91.24	3541.00	99.82	81.72	2533.00	109.15	87.86	3479.00	131.67	114.44	3768.00	134.73	117.91	3753.00	135.85	118.89	3	129274018	129325661	-	PLXND1	plexin D1 [Source:HGNC Symbol%3BAcc:9107]	GO:0001525:angiogenesis;GO:0001569:patterning of blood vessels;GO:0007165:signal transduction;GO:0007275:multicellular organismal development;GO:0007411:axon guidance;GO:0007416:synapse assembly;GO:0030334:regulation of cell migration;GO:0043542:endothelial cell migration;GO:0045765:regulation of angiogenesis;GO:0060666:dichotomous subdivision of terminal units involved in salivary gland branchin…	GO:0005622:intracellular;GO:0005886:plasma membrane;GO:0005887:integral component of plasma membrane;GO:0016021:integral component of membrane;	GO:0004872:receptor activity;GO:0017154:semaphorin receptor activity;	K06822	;
ENSG00000004455.12	4377.70	354.42	289.40	6199.38	352.87	288.88	4472.73	372.73	300.02	3657.26	272.63	236.96	3896.86	269.58	235.93	4079.78	277.52	242.88	1	33473585	33546597	-	AK2	adenylate kinase 2 [Source:HGNC Symbol%3BAcc:362]	GO:0001889:liver development;GO:0006119:oxidative phosphorylation;GO:0006139:nucleobase-containing compound metabolic process;GO:0006172:ADP biosynthetic process;GO:0007420:brain development;GO:0015949:nucleobase-containing small molecule interconversion;GO:0044281:small molecule metabolic process;GO:0046033:AMP metabolic process;GO:0046034:ATP metabolic process;GO:0046060:dATP metabolic process;…	GO:0005743:mitochondrial inner membrane;GO:0005758:mitochondrial intermembrane space;GO:0005829:cytosol;GO:0097226:sperm mitochondrial sheath;	GO:0004017:adenylate kinase activity;GO:0005524:ATP binding;GO:0019205:nucleobase-containing compound kinase activity;	K00939	ko00230 Purine metabolism;ko00730 Thiamine metabolism;ko01100 Metabolic pathways;ko01110 Biosynthesis of secondary metabolites;ko01240 Biosynthesis of cofactors;;
ENSG00000004468.8	0.00	0.00	0.00	2.00	0.04	0.03	2.00	0.05	0.04	4.00	0.06	0.05	1.00	0.05	0.05	2.99	0.04	0.04	4	15779898	15854853	+	CD38	CD38 molecule [Source:HGNC Symbol%3BAcc:1667]	GO:0001666:response to hypoxia;GO:0007165:signal transduction;GO:0007204:positive regulation of cytosolic calcium ion concentration;GO:0007565:female pregnancy;GO:0030307:positive regulation of cell growth;GO:0030890:positive regulation of B cell proliferation;GO:0032024:positive regulation of insulin secretion;GO:0032355:response to estradiol;GO:0032526:response to retinoic acid;GO:0032570:respo…	GO:0005634:nucleus;GO:0005886:plasma membrane;GO:0009986:cell surface;GO:0016020:membrane;GO:0016021:integral component of membrane;	GO:0003953:NAD+ nucleosidase activity;GO:0016849:phosphorus-oxygen lyase activity;	K01242	ko00760 Nicotinate and nicotinamide metabolism;ko01100 Metabolic pathways;ko04020 Calcium signaling pathway;ko04640 Hematopoietic cell lineage;ko04921 Oxytocin signaling pathway;ko04970 Salivary secretion;ko04972 Pancreatic secretion;;
ENSG00000004478.5	2495.00	112.09	91.53	3469.00	111.25	91.07	2424.00	112.75	90.76	2598.00	108.79	94.56	2872.00	114.74	100.41	3027.00	118.49	103.70	12	2904119	2914576	+	FKBP4	FK506 binding protein 4%2C 59kDa [Source:HGNC Symbol%3BAcc:3720]	GO:0000413:protein peptidyl-prolyl isomerization;GO:0006457:protein folding;GO:0006463:steroid hormone receptor complex assembly;GO:0006825:copper ion transport;GO:0007566:embryo implantation;GO:0010977:negative regulation of neuron projection development;GO:0018208:peptidyl-proline modification;GO:0030521:androgen receptor signaling pathway;GO:0030850:prostate gland development;GO:0031111:negati…	GO:0005622:intracellular;GO:0005634:nucleus;GO:0005730:nucleolus;GO:0005737:cytoplasm;GO:0005739:mitochondrion;GO:0005829:cytosol;GO:0005874:microtubule;GO:0016020:membrane;GO:0043025:neuronal cell body;GO:0043234:protein complex;GO:0044295:axonal growth cone;GO:0048471:perinuclear region of cytoplasm;	GO:0003755:peptidyl-prolyl cis-trans isomerase activity;GO:0005515:protein binding;GO:0005524:ATP binding;GO:0005525:GTP binding;GO:0005528:FK506 binding;GO:0030674:protein binding, bridging;GO:0031072:heat shock protein binding;GO:0032767:copper-dependent protein binding;GO:0035259:glucocorticoid receptor binding;GO:0048156:tau protein binding;GO:0051219:phosphoprotein binding;	K09571	ko04915 Estrogen signaling pathway;;
ENSG00000004487.11	2649.00	83.33	68.04	3511.00	79.22	64.86	2504.00	81.29	65.44	3188.00	95.49	83.00	3434.00	94.14	82.39	3641.00	99.30	86.90	1	23345941	23410182	+	KDM1A	lysine (K)-specific demethylase 1A [Source:HGNC Symbol%3BAcc:29079]	GO:0000122:negative regulation of transcription from RNA polymerase II promoter;GO:0001701:in utero embryonic development;GO:0006351:transcription, DNA-templated;GO:0006355:regulation of transcription, DNA-templated;GO:0006357:regulation of transcription from RNA polymerase II promoter;GO:0006482:protein demethylation;GO:0007596:blood coagulation;GO:0008283:cell proliferation;GO:0010725:regulatio…	GO:0000790:nuclear chromatin;GO:0005634:nucleus;GO:0005654:nucleoplasm;GO:0005667:transcription factor complex;	GO:0001085:RNA polymerase II transcription factor binding;GO:0002039:p53 binding;GO:0003677:DNA binding;GO:0003682:chromatin binding;GO:0003700:sequence-specific DNA binding transcription factor activity;GO:0005515:protein binding;GO:0008134:transcription factor binding;GO:0016491:oxidoreductase activity;GO:0019899:enzyme binding;GO:0030374:ligand-dependent nuclear receptor transcription coactiva…	K11450	ko04714 Thermogenesis;;
ENSG00000004534.10	957.28	39.29	32.08	1125.85	31.53	25.81	859.00	38.17	30.73	675.03	28.68	24.93	694.00	25.22	22.07	799.00	32.66	28.59	3	49977440	50137478	+	RBM6	RNA binding motif protein 6 [Source:HGNC Symbol%3BAcc:9903]	GO:0006396:RNA processing;	GO:0005634:nucleus;	GO:0000166:nucleotide binding;GO:0003676:nucleic acid binding;GO:0003677:DNA binding;GO:0003723:RNA binding;	K13094;K17985	;ko04137 Mitophagy - animal;ko04140 Autophagy - animal;ko05010 Alzheimer disease;ko05014 Amyotrophic lateral sclerosis;ko05016 Huntington disease;ko05017 Spinocerebellar ataxia;ko05022 Pathways of neurodegeneration - multiple diseases;;
ENSG00000004660.10	100.00	2.59	2.12	86.00	1.63	1.33	82.00	2.22	1.79	176.00	4.45	3.86	198.00	4.88	4.27	182.00	4.37	3.82	17	3763609	3798185	-	CAMKK1	calcium/calmodulin-dependent protein kinase kinase 1%2C alpha [Source:HGNC Symbol%3BAcc:1469]	GO:0007268:synaptic transmission;	GO:0005634:nucleus;GO:0005829:cytosol;	GO:0004674:protein serine/threonine kinase activity;GO:0004683:calmodulin-dependent protein kinase activity;GO:0005516:calmodulin binding;GO:0005524:ATP binding;	K07359	ko04140 Autophagy - animal;ko04152 AMPK signaling pathway;ko04211 Longevity regulating pathway;ko04920 Adipocytokine signaling pathway;ko04921 Oxytocin signaling pathway;ko05034 Alcoholism;;
ENSG00000004700.11	1342.39	47.10	38.46	1768.45	44.68	36.58	1349.23	51.51	41.47	1537.87	47.45	41.24	1642.64	50.28	44.00	1730.25	57.04	49.92	12	21621845	21654603	-	RECQL	RecQ protein-like (DNA helicase Q1-like) [Source:HGNC Symbol%3BAcc:9948]	GO:0000733:DNA strand renaturation;GO:0006260:DNA replication;GO:0006281:DNA repair;GO:0006310:DNA recombination;GO:0032508:DNA duplex unwinding;	GO:0005634:nucleus;GO:0005730:nucleolus;GO:0015630:microtubule cytoskeleton;	GO:0003676:nucleic acid binding;GO:0003677:DNA binding;GO:0003678:DNA helicase activity;GO:0004003:ATP-dependent DNA helicase activity;GO:0005515:protein binding;GO:0005524:ATP binding;GO:0008026:ATP-dependent helicase activity;GO:0043140:ATP-dependent 3'-5' DNA helicase activity;	K10899	;
ENSG00000004766.11	262.00	11.01	8.99	294.00	7.50	6.14	224.00	8.01	6.45	224.00	9.69	8.43	305.00	8.41	7.36	252.00	6.94	6.07	7	92861653	92988338	+	CCDC132	coiled-coil domain containing 132 [Source:HGNC Symbol%3BAcc:25956]	-	-	-	K16467;K17985	;ko04137 Mitophagy - animal;ko04140 Autophagy - animal;ko05010 Alzheimer disease;ko05014 Amyotrophic lateral sclerosis;ko05016 Huntington disease;ko05017 Spinocerebellar ataxia;ko05022 Pathways of neurodegeneration - multiple diseases;;
ENSG00000004776.7	1.00	0.07	0.06	2.00	0.10	0.08	1.00	0.07	0.06	0.00	0.00	0.00	0.00	0.00	0.00	0.00	0.00	0.00	19	36245469	36248980	-	HSPB6	heat shock protein%2C alpha-crystallin-related%2C B6 [Source:HGNC Symbol%3BAcc:26511]	GO:0006937:regulation of muscle contraction;GO:0006950:response to stress;	GO:0005634:nucleus;GO:0005737:cytoplasm;	GO:0005212:structural constituent of eye lens;GO:0005515:protein binding;GO:0042803:protein homodimerization activity;	K09545	;
ENSG00000004777.14	61.00	1.41	1.15	53.00	0.84	0.69	42.00	0.97	0.78	80.00	2.56	2.23	130.00	4.15	3.64	109.00	2.34	2.05	19	36265434	36279724	+	ARHGAP33	Rho GTPase activating protein 33 [Source:HGNC Symbol%3BAcc:23085]	GO:0007165:signal transduction;GO:0007264:small GTPase mediated signal transduction;GO:0015031:protein transport;GO:0051056:regulation of small GTPase mediated signal transduction;	GO:0005622:intracellular;GO:0005737:cytoplasm;GO:0005829:cytosol;GO:0005886:plasma membrane;	GO:0005515:protein binding;GO:0035091:phosphatidylinositol binding;	K17933	;
ENSG00000004779.5	297.00	54.85	44.79	417.00	54.58	44.68	293.00	54.66	44.00	512.00	86.23	74.95	560.00	88.99	77.88	534.00	82.80	72.47	16	23592323	23607677	-	NDUFAB1	NADH dehydrogenase (ubiquinone) 1%2C alpha/beta subcomplex%2C 1%2C 8kDa [Source:HGNC Symbol%3BAcc:7694]	GO:0006120:mitochondrial electron transport, NADH to ubiquinone;GO:0006633:fatty acid biosynthetic process;GO:0009249:protein lipoylation;GO:0022904:respiratory electron transport chain;GO:0044237:cellular metabolic process;GO:0044281:small molecule metabolic process;	GO:0005739:mitochondrion;GO:0005743:mitochondrial inner membrane;GO:0005747:mitochondrial respiratory chain complex I;GO:0005759:mitochondrial matrix;GO:0031966:mitochondrial membrane;	GO:0000036:ACP phosphopantetheine attachment site binding involved in fatty acid biosynthetic process;GO:0005504:fatty acid binding;GO:0005509:calcium ion binding;GO:0008137:NADH dehydrogenase (ubiquinone) activity;	K03955	ko00190 Oxidative phosphorylation;ko01100 Metabolic pathways;ko04714 Thermogenesis;ko04723 Retrograde endocannabinoid signaling;ko04932 Non-alcoholic fatty liver disease;ko05010 Alzheimer disease;ko05012 Parkinson disease;ko05014 Amyotrophic lateral sclerosis;ko05016 Huntington disease;ko05020 Prion disease;ko05022 Pathways of neurodegeneration - multiple diseases;;
ENSG00000004799.7	396.00	10.05	8.21	532.00	10.06	8.23	362.00	9.69	7.80	829.00	21.14	18.37	924.00	21.82	19.09	918.00	20.67	18.09	7	95212811	95225803	-	PDK4	pyruvate dehydrogenase kinase%2C isozyme 4 [Source:HGNC Symbol%3BAcc:8812]	GO:0006006:glucose metabolic process;GO:0006090:pyruvate metabolic process;GO:0006468:protein phosphorylation;GO:0006885:regulation of pH;GO:0008286:insulin receptor signaling pathway;GO:0009267:cellular response to starvation;GO:0010510:regulation of acetyl-CoA biosynthetic process from pyruvate;GO:0010565:regulation of cellular ketone metabolic process;GO:0010906:regulation of glucose metabolic…	GO:0005739:mitochondrion;GO:0005743:mitochondrial inner membrane;GO:0005759:mitochondrial matrix;	GO:0004672:protein kinase activity;GO:0004674:protein serine/threonine kinase activity;GO:0004740:pyruvate dehydrogenase (acetyl-transferring) kinase activity;GO:0005524:ATP binding;	K00898	;
ENSG00000004809.9	0.00	0.00	0.00	0.00	0.00	0.00	0.00	0.00	0.00	0.00	0.00	0.00	0.00	0.00	0.00	0.00	0.00	0.00	6	110745890	110797844	-	SLC22A16	solute carrier family 22 (organic cation/carnitine transporter)%2C member 16 [Source:HGNC Symbol%3BAcc:20302]	GO:0007275:multicellular organismal development;GO:0007283:spermatogenesis;GO:0007338:single fertilization;GO:0015695:organic cation transport;GO:0015837:amine transport;GO:0015879:carnitine transport;GO:0030154:cell differentiation;GO:0030317:sperm motility;GO:0046717:acid secretion;GO:0055085:transmembrane transport;	GO:0005886:plasma membrane;GO:0016021:integral component of membrane;	GO:0005275:amine transmembrane transporter activity;GO:0015101:organic cation transmembrane transporter activity;GO:0015226:carnitine transmembrane transporter activity;GO:0022857:transmembrane transporter activity;	K08212	;
ENSG00000004838.9	2.00	0.07	0.06	4.00	0.31	0.26	1.00	0.03	0.03	4.00	0.20	0.18	4.00	0.42	0.37	3.00	0.55	0.48	3	50378541	50384283	-	ZMYND10	zinc finger%2C MYND-type containing 10 [Source:HGNC Symbol%3BAcc:19412]	-	GO:0005737:cytoplasm;	GO:0005515:protein binding;GO:0046872:metal ion binding;	K09228	ko05168 Herpes simplex virus 1 infection;;
ENSG00000004846.12	0.00	0.00	0.00	1.00	0.01	0.01	0.00	0.00	0.00	0.00	0.00	0.00	2.00	0.05	0.05	0.00	0.00	0.00	7	20654830	20816658	+	ABCB5	ATP-binding cassette%2C sub-family B (MDR/TAP)%2C member 5 [Source:HGNC Symbol%3BAcc:46]	GO:0042391:regulation of membrane potential;GO:0055085:transmembrane transport;	GO:0000139:Golgi membrane;GO:0005886:plasma membrane;GO:0005887:integral component of plasma membrane;GO:0016021:integral component of membrane;GO:0016324:apical plasma membrane;GO:0046581:intercellular canaliculus;	GO:0005524:ATP binding;GO:0015562:efflux transmembrane transporter activity;GO:0042626:ATPase activity, coupled to transmembrane movement of substances;	K05660	ko02010 ABC transporters;;
ENSG00000004848.6	0.00	0.00	0.00	2.00	0.05	0.04	4.00	0.14	0.11	3.00	0.09	0.08	9.00	0.26	0.23	16.00	0.45	0.40	X	25021811	25034065	-	ARX	aristaless related homeobox [Source:HGNC Symbol%3BAcc:18060]	GO:0001764:neuron migration;GO:0006351:transcription, DNA-templated;GO:0007411:axon guidance;GO:0021759:globus pallidus development;GO:0021800:cerebral cortex tangential migration;GO:0021831:embryonic olfactory bulb interneuron precursor migration;GO:0021846:cell proliferation in forebrain;GO:0021853:cerebral cortex GABAergic interneuron migration;GO:0042127:regulation of cell proliferation;GO:00…	GO:0005634:nucleus;	GO:0003682:chromatin binding;GO:0003700:sequence-specific DNA binding transcription factor activity;GO:0043565:sequence-specific DNA binding;	K09452	;
ENSG00000004864.9	262.00	9.08	7.41	309.00	9.03	7.40	230.00	9.52	7.66	203.00	7.17	6.23	199.00	9.10	7.96	246.00	7.99	6.99	7	95749532	95951459	-	SLC25A13	solute carrier family 25 (aspartate/glutamate carrier)%2C member 13 [Source:HGNC Symbol%3BAcc:10983]	GO:0005975:carbohydrate metabolic process;GO:0006006:glucose metabolic process;GO:0006094:gluconeogenesis;GO:0006754:ATP biosynthetic process;GO:0006810:transport;GO:0015810:aspartate transport;GO:0015813:L-glutamate transport;GO:0043490:malate-aspartate shuttle;GO:0044281:small molecule metabolic process;GO:0045333:cellular respiration;GO:0051592:response to calcium ion;GO:0055085:transmembrane …	GO:0005739:mitochondrion;GO:0005743:mitochondrial inner membrane;GO:0005887:integral component of plasma membrane;GO:0016021:integral component of membrane;	GO:0005215:transporter activity;GO:0005313:L-glutamate transmembrane transporter activity;GO:0005509:calcium ion binding;GO:0015183:L-aspartate transmembrane transporter activity;	K15105	;
ENSG00000004866.14	179.00	9.18	7.50	259.00	9.26	7.58	183.95	9.04	7.28	166.20	8.87	7.71	201.81	8.64	7.56	159.38	6.64	5.81	7	116593292	116870157	+	ST7	suppression of tumorigenicity 7 [Source:HGNC Symbol%3BAcc:11351]	-	GO:0016021:integral component of membrane;	-	-	-
ENSG00000004897.7	1428.89	31.72	25.90	1980.95	38.89	31.84	1380.00	40.36	32.49	901.49	24.24	21.07	994.03	22.67	19.84	1000.00	25.55	22.36	17	45195069	45266788	-	CDC27	cell division cycle 27 [Source:HGNC Symbol%3BAcc:1728]	GO:0000278:mitotic cell cycle;GO:0007091:metaphase/anaphase transition of mitotic cell cycle;GO:0007094:mitotic spindle assembly checkpoint;GO:0008283:cell proliferation;GO:0031145:anaphase-promoting complex-dependent proteasomal ubiquitin-dependent protein catabolic process;GO:0051301:cell division;GO:0051436:negative regulation of ubiquitin-protein ligase activity involved in mitotic cell cycle…	GO:0005634:nucleus;GO:0005654:nucleoplasm;GO:0005680:anaphase-promoting complex;GO:0005730:nucleolus;GO:0005737:cytoplasm;GO:0005813:centrosome;GO:0005819:spindle;GO:0005829:cytosol;GO:0005876:spindle microtubule;	GO:0005515:protein binding;GO:0019903:protein phosphatase binding;	K03350	ko04110 Cell cycle;ko04111 Cell cycle - yeast;ko04113 Meiosis - yeast;ko04114 Oocyte meiosis;ko04120 Ubiquitin mediated proteolysis;ko04914 Progesterone-mediated oocyte maturation;ko05166 Human T-cell leukemia virus 1 infection;;
ENSG00000004939.9	0.00	0.00	0.00	0.00	0.00	0.00	0.00	0.00	0.00	0.00	0.00	0.00	1.00	0.02	0.01	0.00	0.00	0.00	17	42325753	42345509	-	SLC4A1	solute carrier family 4 (anion exchanger)%2C member 1 (Diego blood group) [Source:HGNC Symbol%3BAcc:11027]	GO:0006811:ion transport;GO:0006820:anion transport;GO:0006821:chloride transport;GO:0006873:cellular ion homeostasis;GO:0015701:bicarbonate transport;GO:0044281:small molecule metabolic process;GO:0055085:transmembrane transport;	GO:0005886:plasma membrane;GO:0005887:integral component of plasma membrane;GO:0016021:integral component of membrane;GO:0016323:basolateral plasma membrane;GO:0030018:Z disc;GO:0030863:cortical cytoskeleton;	GO:0003779:actin binding;GO:0005452:inorganic anion exchanger activity;GO:0005515:protein binding;GO:0008022:protein C-terminus binding;GO:0008509:anion transmembrane transporter activity;GO:0015108:chloride transmembrane transporter activity;GO:0015301:anion:anion antiporter activity;GO:0030506:ankyrin binding;GO:0042803:protein homodimerization activity;GO:0043495:protein anchor;	K06573	ko04966 Collecting duct acid secretion;;
ENSG00000004948.9	0.00	0.00	0.00	0.00	0.00	0.00	0.00	0.00	0.00	0.00	0.00	0.00	0.00	0.00	0.00	1.00	0.02	0.02	7	93053799	93204042	-	CALCR	calcitonin receptor [Source:HGNC Symbol%3BAcc:1440]	GO:0007189:adenylate cyclase-activating G-protein coupled receptor signaling pathway;GO:0007190:activation of adenylate cyclase activity;GO:0007202:activation of phospholipase C activity;GO:0007204:positive regulation of cytosolic calcium ion concentration;GO:0015031:protein transport;GO:0030279:negative regulation of ossification;GO:0030316:osteoclast differentiation;GO:0030819:positive regulati…	GO:0001669:acrosomal vesicle;GO:0005886:plasma membrane;GO:0005887:integral component of plasma membrane;GO:0016021:integral component of membrane;GO:0030424:axon;GO:0043025:neuronal cell body;	GO:0004872:receptor activity;GO:0004948:calcitonin receptor activity;GO:0005515:protein binding;GO:0008565:protein transporter activity;GO:0032841:calcitonin binding;	K04576	ko04080 Neuroactive ligand-receptor interaction;ko04380 Osteoclast differentiation;;
ENSG00000004961.10	532.00	46.23	37.75	716.00	46.29	37.90	505.00	47.13	37.94	685.00	60.00	52.15	633.00	52.04	45.54	691.00	56.08	49.08	X	11129421	11141198	+	HCCS	holocytochrome c synthase [Source:HGNC Symbol%3BAcc:4837]	GO:0009887:organ morphogenesis;GO:0055114:oxidation-reduction process;	GO:0005739:mitochondrion;GO:0005743:mitochondrial inner membrane;	GO:0004408:holocytochrome-c synthase activity;GO:0046872:metal ion binding;	K01764	ko00860 Porphyrin and chlorophyll metabolism;;
ENSG00000004975.7	775.00	33.25	27.15	1075.00	29.66	24.28	786.00	34.49	27.77	770.00	35.21	30.61	788.00	34.14	29.88	922.00	37.71	33.01	17	7128660	7137864	-	DVL2	dishevelled segment polarity protein 2 [Source:HGNC Symbol%3BAcc:3086]	GO:0001843:neural tube closure;GO:0001934:positive regulation of protein phosphorylation;GO:0003007:heart morphogenesis;GO:0003151:outflow tract morphogenesis;GO:0006366:transcription from RNA polymerase II promoter;GO:0007275:multicellular organismal development;GO:0007379:segment specification;GO:0007507:heart development;GO:0016055:Wnt signaling pathway;GO:0021535:cell migration in hindbrain;G…	GO:0005622:intracellular;GO:0005634:nucleus;GO:0005737:cytoplasm;GO:0005829:cytosol;GO:0005886:plasma membrane;GO:0005938:cell cortex;GO:0030136:clathrin-coated vesicle;GO:0045177:apical part of cell;	GO:0004871:signal transducer activity;GO:0005109:frizzled binding;GO:0005515:protein binding;GO:0019904:protein domain specific binding;GO:0042802:identical protein binding;GO:0043621:protein self-association;	K02353	ko04150 mTOR signaling pathway;ko04310 Wnt signaling pathway;ko04330 Notch signaling pathway;ko04390 Hippo signaling pathway;ko04550 Signaling pathways regulating pluripotency of stem cells;ko04916 Melanogenesis;ko04934 Cushing syndrome;ko05010 Alzheimer disease;ko05022 Pathways of neurodegeneration - multiple diseases;ko05165 Human papillomavirus infection;ko05200 Pathways in cancer;ko05217 Basa…
ENSG00000005001.5	22.00	3.21	2.62	24.00	1.55	1.27	9.00	0.99	0.80	10.00	1.05	0.92	11.00	0.89	0.78	9.00	0.66	0.57	16	2902728	2908171	-	PRSS22	protease%2C serine%2C 22 [Source:HGNC Symbol%3BAcc:14368]	GO:0006508:proteolysis;	GO:0005576:extracellular region;	GO:0004252:serine-type endopeptidase activity;	K09626	;
ENSG00000005007.8	954.00	17.25	14.09	1152.00	16.49	13.50	745.00	14.17	11.40	1255.00	22.02	19.14	1313.00	23.06	20.19	1291.00	21.69	18.98	19	18942747	18979045	+	UPF1	UPF1 regulator of nonsense transcripts homolog (yeast) [Source:HGNC Symbol%3BAcc:9962]	GO:0000184:nuclear-transcribed mRNA catabolic process, nonsense-mediated decay;GO:0006260:DNA replication;GO:0006281:DNA repair;GO:0006406:mRNA export from nucleus;GO:0006449:regulation of translational termination;GO:0007049:cell cycle;GO:0009048:dosage compensation by inactivation of X chromosome;GO:0010467:gene expression;GO:0016070:RNA metabolic process;GO:0016071:mRNA metabolic process;GO:00…	GO:0000785:chromatin;GO:0000932:cytoplasmic mRNA processing body;GO:0005634:nucleus;GO:0005737:cytoplasm;GO:0005829:cytosol;GO:0035145:exon-exon junction complex;GO:0044530:supraspliceosomal complex;	GO:0003677:DNA binding;GO:0003682:chromatin binding;GO:0003723:RNA binding;GO:0004004:ATP-dependent RNA helicase activity;GO:0004386:helicase activity;GO:0005515:protein binding;GO:0005524:ATP binding;GO:0008270:zinc ion binding;	K14326	ko03013 RNA transport;ko03015 mRNA surveillance pathway;;
ENSG00000005020.8	584.00	18.55	15.14	763.00	12.58	10.30	581.00	13.99	11.26	790.00	18.82	16.36	864.00	22.66	19.83	943.00	18.69	16.36	7	26706681	27034858	-	SKAP2	src kinase associated phosphoprotein 2 [Source:HGNC Symbol%3BAcc:15687]	GO:0006461:protein complex assembly;GO:0007165:signal transduction;GO:0008285:negative regulation of cell proliferation;GO:0042113:B cell activation;	GO:0005829:cytosol;GO:0005886:plasma membrane;	GO:0005070:SH3/SH2 adaptor activity;GO:0005543:phospholipid binding;	K16467	;
ENSG00000005022.5	6021.00	505.63	412.87	8566.99	516.01	422.43	5473.01	478.90	385.48	7698.97	613.03	532.83	8329.97	615.38	538.56	8382.98	609.89	533.76	X	118602363	118605282	+	SLC25A5	solute carrier family 25 (mitochondrial carrier%3B adenine nucleotide translocator)%2C member 5 [Source:HGNC Symbol%3BAcc:10991]	GO:0006112:energy reserve metabolic process;GO:0006810:transport;GO:0007059:chromosome segregation;GO:0008284:positive regulation of cell proliferation;GO:0015853:adenine transport;GO:0016032:viral process;GO:0019048:modulation by virus of host morphology or physiology;GO:0044281:small molecule metabolic process;GO:0050796:regulation of insulin secretion;GO:1901029:negative regulation of mitochon…	GO:0005743:mitochondrial inner membrane;GO:0005887:integral component of plasma membrane;GO:0042645:mitochondrial nucleoid;GO:0071817:MMXD complex;	GO:0005515:protein binding;GO:0015207:adenine transmembrane transporter activity;	K05863	ko04020 Calcium signaling pathway;ko04022 cGMP-PKG signaling pathway;ko04217 Necroptosis;ko04218 Cellular senescence;ko04613 Neutrophil extracellular trap formation;ko05010 Alzheimer disease;ko05012 Parkinson disease;ko05016 Huntington disease;ko05017 Spinocerebellar ataxia;ko05020 Prion disease;ko05022 Pathways of neurodegeneration - multiple diseases;ko05164 Influenza A;ko05166 Human T-cell leu…
ENSG00000005059.11	99.00	4.73	3.86	114.00	4.05	3.31	116.00	7.33	5.90	147.00	7.83	6.80	171.00	6.89	6.03	165.00	6.44	5.63	4	110481361	110609874	+	CCDC109B	coiled-coil domain containing 109B [Source:HGNC Symbol%3BAcc:26076]	-	GO:0016021:integral component of membrane;	-	-	-
ENSG00000005073.5	184.53	7.78	6.35	273.78	8.26	6.76	220.17	9.64	7.76	299.06	11.88	10.33	256.63	9.52	8.33	315.55	11.43	10.01	7	27221129	27224842	-	HOXA11	homeobox A11 [Source:HGNC Symbol%3BAcc:5101]	GO:0001501:skeletal system development;GO:0001656:metanephros development;GO:0001658:branching involved in ureteric bud morphogenesis;GO:0001759:organ induction;GO:0006351:transcription, DNA-templated;GO:0007275:multicellular organismal development;GO:0007501:mesodermal cell fate specification;GO:0009653:anatomical structure morphogenesis;GO:0009952:anterior/posterior pattern specification;GO:000…	GO:0005667:transcription factor complex;GO:0005730:nucleolus;GO:0005737:cytoplasm;GO:0032993:protein-DNA complex;GO:0043234:protein complex;	GO:0003700:sequence-specific DNA binding transcription factor activity;GO:0043565:sequence-specific DNA binding;	K09296	;
ENSG00000005075.11	467.26	58.72	47.95	599.15	53.90	44.13	423.58	54.64	43.98	628.32	73.63	63.99	713.13	78.26	68.49	726.24	78.06	68.31	7	102113565	102119354	-	POLR2J	polymerase (RNA) II (DNA directed) polypeptide J%2C 13.3kDa [Source:HGNC Symbol%3BAcc:9197]	GO:0000398:mRNA splicing, via spliceosome;GO:0006281:DNA repair;GO:0006283:transcription-coupled nucleotide-excision repair;GO:0006289:nucleotide-excision repair;GO:0006366:transcription from RNA polymerase II promoter;GO:0006367:transcription initiation from RNA polymerase II promoter;GO:0006368:transcription elongation from RNA polymerase II promoter;GO:0006370:7-methylguanosine mRNA capping;GO…	GO:0005634:nucleus;GO:0005654:nucleoplasm;GO:0005665:DNA-directed RNA polymerase II, core complex;	GO:0003677:DNA binding;GO:0003899:DNA-directed RNA polymerase activity;GO:0005515:protein binding;GO:0030275:LRR domain binding;GO:0046983:protein dimerization activity;	K03008	ko03020 RNA polymerase;ko05016 Huntington disease;;
ENSG00000005100.8	371.00	5.89	4.81	443.00	5.14	4.21	379.00	6.74	5.43	476.00	7.30	6.35	569.00	8.26	7.23	500.00	7.03	6.15	17	5344232	5372380	-	DHX33	DEAH (Asp-Glu-Ala-His) box polypeptide 33 [Source:HGNC Symbol%3BAcc:16718]	GO:0045943:positive regulation of transcription from RNA polymerase I promoter;	GO:0005654:nucleoplasm;GO:0005730:nucleolus;	GO:0000182:rDNA binding;GO:0003676:nucleic acid binding;GO:0004386:helicase activity;GO:0005524:ATP binding;GO:0008026:ATP-dependent helicase activity;GO:0033613:activating transcription factor binding;	K17820	ko04621 NOD-like receptor signaling pathway;;
ENSG00000005102.8	0.00	0.00	0.00	2.00	0.06	0.05	3.00	0.11	0.09	6.00	0.20	0.17	18.00	0.59	0.52	8.00	0.24	0.21	17	41717756	41739322	-	MEOX1	mesenchyme homeobox 1 [Source:HGNC Symbol%3BAcc:7013]	GO:0001757:somite specification;GO:0007275:multicellular organismal development;GO:0008150:biological_process;GO:0045944:positive regulation of transcription from RNA polymerase II promoter;	GO:0005730:nucleolus;	GO:0003674:molecular_function;GO:0003682:chromatin binding;GO:0003700:sequence-specific DNA binding transcription factor activity;GO:0043565:sequence-specific DNA binding;GO:0071837:HMG box domain binding;	K09322	;
ENSG00000005108.11	0.00	0.00	0.00	0.00	0.00	0.00	0.00	0.00	0.00	0.00	0.00	0.00	0.00	0.00	0.00	1.00	0.01	0.01	7	11409984	11871824	-	THSD7A	thrombospondin%2C type I%2C domain containing 7A [Source:HGNC Symbol%3BAcc:22207]	GO:0001525:angiogenesis;GO:0030154:cell differentiation;	GO:0005576:extracellular region;GO:0005886:plasma membrane;GO:0016021:integral component of membrane;	-	-	-
ENSG00000005156.7	315.00	13.62	11.12	435.00	12.76	10.45	282.00	12.72	10.24	490.00	19.86	17.26	533.00	17.00	14.88	530.00	16.02	14.02	17	33307513	33332083	+	LIG3	ligase III%2C DNA%2C ATP-dependent [Source:HGNC Symbol%3BAcc:6600]	GO:0006273:lagging strand elongation;GO:0006281:DNA repair;GO:0006284:base-excision repair;GO:0006289:nucleotide-excision repair;GO:0006303:double-strand break repair via nonhomologous end joining;GO:0006310:DNA recombination;GO:0007131:reciprocal meiotic recombination;GO:0007283:spermatogenesis;GO:0033151:V(D)J recombination;GO:0043504:mitochondrial DNA repair;GO:0045910:negative regulation of D…	GO:0000795:synaptonemal complex;GO:0005634:nucleus;GO:0005654:nucleoplasm;GO:0005694:chromosome;GO:0005739:mitochondrion;	GO:0003677:DNA binding;GO:0003909:DNA ligase activity;GO:0003910:DNA ligase (ATP) activity;GO:0005515:protein binding;GO:0005524:ATP binding;GO:0008270:zinc ion binding;	K10776	ko03410 Base excision repair;;
ENSG00000005175.5	858.00	44.52	36.35	1172.00	42.01	34.39	790.00	39.41	31.72	995.00	55.99	48.66	1048.00	52.75	46.17	1081.00	52.25	45.73	12	48057070	48099844	-	RPAP3	RNA polymerase II associated protein 3 [Source:HGNC Symbol%3BAcc:26151]	-	-	-	K04135	ko04020 Calcium signaling pathway;ko04022 cGMP-PKG signaling pathway;ko04080 Neuroactive ligand-receptor interaction;ko04152 AMPK signaling pathway;ko04261 Adrenergic signaling in cardiomyocytes;ko04270 Vascular smooth muscle contraction;ko04970 Salivary secretion;;
ENSG00000005187.7	32.46	1.42	1.16	45.00	2.19	1.79	38.19	1.83	1.47	117.78	7.43	6.46	114.68	7.01	6.14	123.20	4.91	4.30	16	20621565	20808903	+	ACSM3	acyl-CoA synthetase medium-chain family member 3 [Source:HGNC Symbol%3BAcc:10522]	GO:0006633:fatty acid biosynthetic process;GO:0008217:regulation of blood pressure;GO:0042632:cholesterol homeostasis;	GO:0005575:cellular_component;GO:0005759:mitochondrial matrix;	GO:0003674:molecular_function;GO:0003824:catalytic activity;GO:0005524:ATP binding;GO:0015645:fatty acid ligase activity;GO:0046872:metal ion binding;GO:0047760:butyrate-CoA ligase activity;	K01896	ko00650 Butanoate metabolism;ko01100 Metabolic pathways;;
ENSG00000005189.15	76.00	5.04	4.12	123.00	4.41	3.61	86.00	4.20	3.38	141.00	5.93	5.15	132.00	5.14	4.50	144.00	5.18	4.53	16	20817751	20860987	+	AC004381.6	Putative RNA exonuclease NEF-sp [Source:UniProtKB/Swiss-Prot%3BAcc:Q96IC2]	-	-	-	K14570	ko03008 Ribosome biogenesis in eukaryotes;;
ENSG00000005194.10	214.00	13.21	10.78	281.00	10.90	8.92	235.00	15.10	12.15	268.00	15.63	13.59	344.00	17.05	14.92	340.00	16.03	14.03	16	57462081	57481440	-	CIAPIN1	cytokine induced apoptosis inhibitor 1 [Source:HGNC Symbol%3BAcc:28050]	GO:0006915:apoptotic process;GO:0016226:iron-sulfur cluster assembly;GO:0030097:hemopoiesis;GO:0043066:negative regulation of apoptotic process;GO:0044281:small molecule metabolic process;	GO:0005634:nucleus;GO:0005730:nucleolus;GO:0005737:cytoplasm;GO:0005758:mitochondrial intermembrane space;	GO:0008168:methyltransferase activity;GO:0046872:metal ion binding;GO:0051536:iron-sulfur cluster binding;GO:0051537:2 iron, 2 sulfur cluster binding;	-	-
ENSG00000005206.12	118.00	5.93	4.84	142.00	5.28	4.33	89.00	4.75	3.82	106.00	4.89	4.25	122.00	4.62	4.05	109.00	4.48	3.92	19	2328614	2355099	+	SPPL2B	signal peptide peptidase like 2B [Source:HGNC Symbol%3BAcc:30627]	GO:0006509:membrane protein ectodomain proteolysis;GO:0031293:membrane protein intracellular domain proteolysis;GO:0050776:regulation of immune response;	GO:0005765:lysosomal membrane;GO:0005886:plasma membrane;GO:0010008:endosome membrane;GO:0030660:Golgi-associated vesicle membrane;GO:0071458:integral component of cytoplasmic side of endoplasmic reticulum membrane;GO:0071556:integral component of lumenal side of endoplasmic reticulum membrane;	GO:0005515:protein binding;GO:0042500:aspartic endopeptidase activity, intramembrane cleaving;GO:0042803:protein homodimerization activity;	-	-
ENSG00000005238.15	149.00	5.50	4.49	173.00	4.38	3.58	134.00	4.96	3.99	116.00	5.53	4.80	140.00	7.40	6.47	140.00	6.35	5.56	9	35104109	35116338	-	FAM214B	family with sequence similarity 214%2C member B [Source:HGNC Symbol%3BAcc:25666]	-	GO:0005634:nucleus;	-	-	-
ENSG00000005243.5	20.00	5.16	4.22	25.00	3.66	3.00	14.00	2.97	2.39	67.00	10.35	9.00	54.00	8.18	7.16	67.00	9.50	8.31	17	46103533	46115392	-	COPZ2	coatomer protein complex%2C subunit zeta 2 [Source:HGNC Symbol%3BAcc:19356]	GO:0006810:transport;GO:0006886:intracellular protein transport;GO:0016192:vesicle-mediated transport;	GO:0005801:cis-Golgi network;GO:0030126:COPI vesicle coat;	-	-	-
ENSG00000005249.8	2.00	0.05	0.04	2.00	0.17	0.14	0.00	0.00	0.00	3.00	0.07	0.06	3.00	0.07	0.06	0.00	0.00	0.00	7	106685094	106802256	+	PRKAR2B	protein kinase%2C cAMP-dependent%2C regulatory%2C type II%2C beta [Source:HGNC Symbol%3BAcc:9392]	GO:0000086:G2/M transition of mitotic cell cycle;GO:0000278:mitotic cell cycle;GO:0006112:energy reserve metabolic process;GO:0006631:fatty acid metabolic process;GO:0006833:water transport;GO:0007165:signal transduction;GO:0007173:epidermal growth factor receptor signaling pathway;GO:0007202:activation of phospholipase C activity;GO:0007596:blood coagulation;GO:0007612:learning;GO:0008543:fibrob…	GO:0005737:cytoplasm;GO:0005743:mitochondrial inner membrane;GO:0005813:centrosome;GO:0005829:cytosol;GO:0005886:plasma membrane;GO:0005952:cAMP-dependent protein kinase complex;GO:0045121:membrane raft;GO:0048471:perinuclear region of cytoplasm;	GO:0004862:cAMP-dependent protein kinase inhibitor activity;GO:0008603:cAMP-dependent protein kinase regulator activity;GO:0019904:protein domain specific binding;GO:0030552:cAMP binding;GO:0031625:ubiquitin protein ligase binding;GO:0034236:protein kinase A catalytic subunit binding;	K04739	ko04910 Insulin signaling pathway;;
ENSG00000005302.13	635.00	30.21	24.67	849.00	32.30	26.44	635.00	36.14	29.09	845.00	40.08	34.83	936.00	45.20	39.55	875.00	34.95	30.58	X	11776278	11793870	+	MSL3	male-specific lethal 3 homolog (Drosophila) [Source:HGNC Symbol%3BAcc:7370]	GO:0006366:transcription from RNA polymerase II promoter;GO:0007275:multicellular organismal development;GO:0043984:histone H4-K16 acetylation;	GO:0005634:nucleus;GO:0072487:MSL complex;	GO:0003677:DNA binding;GO:0003700:sequence-specific DNA binding transcription factor activity;GO:0035064:methylated histone binding;	K18403	;
ENSG00000005339.8	509.00	10.83	8.84	685.00	7.28	5.96	531.00	6.54	5.26	437.00	6.37	5.54	424.17	8.04	7.03	413.00	5.99	5.24	16	3775055	3930727	-	CREBBP	CREB binding protein [Source:HGNC Symbol%3BAcc:2348]	GO:0000122:negative regulation of transcription from RNA polymerase II promoter;GO:0001666:response to hypoxia;GO:0006355:regulation of transcription, DNA-templated;GO:0006367:transcription initiation from RNA polymerase II promoter;GO:0006461:protein complex assembly;GO:0007165:signal transduction;GO:0007219:Notch signaling pathway;GO:0008589:regulation of smoothened signaling pathway;GO:0010467…	GO:0000123:histone acetyltransferase complex;GO:0000790:nuclear chromatin;GO:0000940:condensed chromosome outer kinetochore;GO:0005634:nucleus;GO:0005654:nucleoplasm;GO:0005667:transcription factor complex;GO:0005737:cytoplasm;GO:0016604:nuclear body;	GO:0000987:core promoter proximal region sequence-specific DNA binding;GO:0001078:RNA polymerase II core promoter proximal region sequence-specific DNA binding transcription factor activity involved in negative regulation of transcription;GO:0001085:RNA polymerase II transcription factor binding;GO:0001102:RNA polymerase II activating transcription factor binding;GO:0001105:RNA polymerase II tran…	K04498	ko04024 cAMP signaling pathway;ko04066 HIF-1 signaling pathway;ko04068 FoxO signaling pathway;ko04110 Cell cycle;ko04310 Wnt signaling pathway;ko04330 Notch signaling pathway;ko04350 TGF-beta signaling pathway;ko04520 Adherens junction;ko04630 JAK-STAT signaling pathway;ko04720 Long-term potentiation;ko04916 Melanogenesis;ko04919 Thyroid hormone signaling pathway;ko04922 Glucagon signaling pathwa…
ENSG00000005379.11	0.00	0.00	0.00	0.00	0.00	0.00	0.00	0.00	0.00	0.00	0.00	0.00	0.00	0.00	0.00	0.00	0.00	0.00	17	56378592	56406152	-	BZRAP1	benzodiazepine receptor (peripheral) associated protein 1 [Source:HGNC Symbol%3BAcc:16831]	GO:0008150:biological_process;	GO:0005737:cytoplasm;GO:0005739:mitochondrion;	GO:0005515:protein binding;GO:0030156:benzodiazepine receptor binding;	K13194	;
ENSG00000005381.6	0.00	0.00	0.00	0.00	0.00	0.00	0.00	0.00	0.00	0.00	0.00	0.00	0.00	0.00	0.00	0.00	0.00	0.00	17	56347217	56358296	-	MPO	myeloperoxidase [Source:HGNC Symbol%3BAcc:7218]	GO:0001878:response to yeast;GO:0002149:hypochlorous acid biosynthetic process;GO:0002679:respiratory burst involved in defense response;GO:0006952:defense response;GO:0006979:response to oxidative stress;GO:0019430:removal of superoxide radicals;GO:0034374:low-density lipoprotein particle remodeling;GO:0042744:hydrogen peroxide catabolic process;GO:0043066:negative regulation of apoptotic proces…	GO:0005615:extracellular space;GO:0005634:nucleus;GO:0005739:mitochondrion;GO:0005764:lysosome;GO:0030141:secretory granule;	GO:0003682:chromatin binding;GO:0004601:peroxidase activity;GO:0008201:heparin binding;GO:0020037:heme binding;GO:0046872:metal ion binding;	K10789	ko00983 Drug metabolism - other enzymes;ko04145 Phagosome;ko04613 Neutrophil extracellular trap formation;ko05202 Transcriptional misregulation in cancer;ko05221 Acute myeloid leukemia;;
ENSG00000005421.4	0.00	0.00	0.00	0.00	0.00	0.00	0.00	0.00	0.00	0.00	0.00	0.00	0.00	0.00	0.00	0.00	0.00	0.00	7	94926988	95025673	-	PON1	paraoxonase 1 [Source:HGNC Symbol%3BAcc:9204]	GO:0008203:cholesterol metabolic process;GO:0009605:response to external stimulus;GO:0009636:response to toxic substance;GO:0010875:positive regulation of cholesterol efflux;GO:0019439:aromatic compound catabolic process;GO:0032411:positive regulation of transporter activity;GO:0034445:negative regulation of plasma lipoprotein particle oxidation;GO:0046395:carboxylic acid catabolic process;GO:004…	GO:0005576:extracellular region;GO:0005615:extracellular space;GO:0034364:high-density lipoprotein particle;GO:0034366:spherical high-density lipoprotein particle;GO:0043231:intracellular membrane-bounded organelle;	GO:0004063:aryldialkylphosphatase activity;GO:0004064:arylesterase activity;GO:0005509:calcium ion binding;GO:0005543:phospholipid binding;GO:0042803:protein homodimerization activity;	K01045	;
ENSG00000005436.9	250.00	16.18	13.21	302.00	15.08	12.34	228.00	18.91	15.22	379.00	27.81	24.17	495.00	27.87	24.39	459.00	30.31	26.53	2	75879126	75938115	-	GCFC2	GC-rich sequence DNA-binding factor 2 [Source:HGNC Symbol%3BAcc:1317]	GO:0006351:transcription, DNA-templated;GO:0006355:regulation of transcription, DNA-templated;GO:0045892:negative regulation of transcription, DNA-templated;	GO:0005634:nucleus;	GO:0003677:DNA binding;GO:0003700:sequence-specific DNA binding transcription factor activity;	K09061	;
ENSG00000005448.12	736.00	72.79	59.44	962.00	67.81	55.51	615.00	65.35	52.60	768.00	71.15	61.84	798.00	69.76	61.05	795.00	68.57	60.01	2	74648805	74652882	+	WDR54	WD repeat domain 54 [Source:HGNC Symbol%3BAcc:25770]	-	-	-	K16467;K17985	;ko04137 Mitophagy - animal;ko04140 Autophagy - animal;ko05010 Alzheimer disease;ko05014 Amyotrophic lateral sclerosis;ko05016 Huntington disease;ko05017 Spinocerebellar ataxia;ko05022 Pathways of neurodegeneration - multiple diseases;;
ENSG00000005469.7	23.00	1.88	1.54	30.00	1.83	1.50	21.00	1.73	1.40	56.00	5.05	4.39	61.00	4.30	3.77	49.00	3.78	3.31	7	86974997	87029111	+	CROT	carnitine O-octanoyltransferase [Source:HGNC Symbol%3BAcc:2366]	GO:0006091:generation of precursor metabolites and energy;GO:0006631:fatty acid metabolic process;GO:0006635:fatty acid beta-oxidation;GO:0006810:transport;GO:0033540:fatty acid beta-oxidation using acyl-CoA oxidase;GO:0044255:cellular lipid metabolic process;GO:0044281:small molecule metabolic process;GO:0051791:medium-chain fatty acid metabolic process;	GO:0005777:peroxisome;GO:0005782:peroxisomal matrix;GO:0043231:intracellular membrane-bounded organelle;	GO:0005102:receptor binding;GO:0008458:carnitine O-octanoyltransferase activity;GO:0016746:transferase activity, transferring acyl groups;	K05940	ko04146 Peroxisome;;
ENSG00000005471.11	0.00	0.00	0.00	1.00	0.02	0.01	0.00	0.00	0.00	0.00	0.00	0.00	1.00	0.02	0.02	0.00	0.00	0.00	7	87031013	87109751	-	ABCB4	ATP-binding cassette%2C sub-family B (MDR/TAP)%2C member 4 [Source:HGNC Symbol%3BAcc:45]	GO:0006629:lipid metabolic process;GO:0006810:transport;GO:0042493:response to drug;GO:0044255:cellular lipid metabolic process;GO:0044281:small molecule metabolic process;GO:0055085:transmembrane transport;	GO:0000139:Golgi membrane;GO:0005886:plasma membrane;GO:0005887:integral component of plasma membrane;GO:0016020:membrane;GO:0016021:integral component of membrane;GO:0016324:apical plasma membrane;GO:0046581:intercellular canaliculus;	GO:0005524:ATP binding;GO:0008559:xenobiotic-transporting ATPase activity;GO:0042626:ATPase activity, coupled to transmembrane movement of substances;	K05659	ko02010 ABC transporters;ko04976 Bile secretion;;
ENSG00000005483.15	1086.00	29.15	23.80	1285.00	21.23	17.38	987.00	24.26	19.53	364.00	16.50	14.34	354.00	15.79	13.82	407.00	17.15	15.01	7	104654626	104754808	+	KMT2E	lysine (K)-specific methyltransferase 2E [Source:HGNC Symbol%3BAcc:18541]	GO:0002446:neutrophil mediated immunity;GO:0006306:DNA methylation;GO:0006351:transcription, DNA-templated;GO:0007050:cell cycle arrest;GO:0030218:erythrocyte differentiation;GO:0030854:positive regulation of granulocyte differentiation;GO:0042119:neutrophil activation;GO:0045893:positive regulation of transcription, DNA-templated;GO:0048384:retinoic acid receptor signaling pathway;GO:0051568:his…	GO:0016607:nuclear speck;GO:0070688:MLL5-L complex;	GO:0003713:transcription coactivator activity;GO:0005515:protein binding;GO:0008270:zinc ion binding;GO:0019899:enzyme binding;GO:0042800:histone methyltransferase activity (H3-K4 specific);	K09189;K04135	ko00310 Lysine degradation;ko01100 Metabolic pathways;;ko04020 Calcium signaling pathway;ko04022 cGMP-PKG signaling pathway;ko04080 Neuroactive ligand-receptor interaction;ko04152 AMPK signaling pathway;ko04261 Adrenergic signaling in cardiomyocytes;ko04270 Vascular smooth muscle contraction;ko04970 Salivary secretion;;
ENSG00000005486.12	407.00	24.00	19.60	452.00	20.91	17.12	318.00	18.36	14.78	588.00	33.72	29.31	559.00	30.80	26.96	620.00	30.60	26.78	7	75471920	75518244	+	RHBDD2	rhomboid domain containing 2 [Source:HGNC Symbol%3BAcc:23082]	-	GO:0005794:Golgi apparatus;GO:0016021:integral component of membrane;	GO:0004252:serine-type endopeptidase activity;	K09652	;
ENSG00000005513.9	0.00	0.00	0.00	0.00	0.00	0.00	0.00	0.00	0.00	0.00	0.00	0.00	0.00	0.00	0.00	0.00	0.00	0.00	16	1031808	1036979	+	SOX8	SRY (sex determining region Y)-box 8 [Source:HGNC Symbol%3BAcc:11203]	GO:0001649:osteoblast differentiation;GO:0001701:in utero embryonic development;GO:0001755:neural crest cell migration;GO:0006351:transcription, DNA-templated;GO:0007165:signal transduction;GO:0007283:spermatogenesis;GO:0007422:peripheral nervous system development;GO:0008584:male gonad development;GO:0010817:regulation of hormone levels;GO:0014015:positive regulation of gliogenesis;GO:0033690:po…	GO:0005634:nucleus;GO:0005737:cytoplasm;	GO:0000979:RNA polymerase II core promoter sequence-specific DNA binding;GO:0003677:DNA binding;GO:0003700:sequence-specific DNA binding transcription factor activity;GO:0008134:transcription factor binding;	K09270	;
ENSG00000005700.10	969.00	16.85	13.76	1354.00	16.55	13.55	1045.00	17.81	14.33	926.00	14.41	12.52	1061.00	15.71	13.75	1062.00	15.00	13.12	6	82879700	82957471	-	IBTK	inhibitor of Bruton agammaglobulinemia tyrosine kinase [Source:HGNC Symbol%3BAcc:17853]	GO:0001933:negative regulation of protein phosphorylation;GO:0051209:release of sequestered calcium ion into cytosol;GO:0061099:negative regulation of protein tyrosine kinase activity;	GO:0005634:nucleus;GO:0005730:nucleolus;GO:0005737:cytoplasm;GO:0016020:membrane;	GO:0019901:protein kinase binding;GO:0030292:protein tyrosine kinase inhibitor activity;	K17985;K03956	ko04137 Mitophagy - animal;ko04140 Autophagy - animal;ko05010 Alzheimer disease;ko05014 Amyotrophic lateral sclerosis;ko05016 Huntington disease;ko05017 Spinocerebellar ataxia;ko05022 Pathways of neurodegeneration - multiple diseases;;ko00190 Oxidative phosphorylation;ko01100 Metabolic pathways;ko04714 Thermogenesis;ko04723 Retrograde endocannabinoid signaling;ko04932 Non-alcoholic fatty liver di…
ENSG00000005801.12	124.00	7.22	5.90	138.00	5.98	4.90	119.00	7.43	5.98	137.00	5.89	5.12	164.00	8.12	7.11	151.00	8.69	7.60	11	3360491	3400448	-	ZNF195	zinc finger protein 195 [Source:HGNC Symbol%3BAcc:12986]	GO:0006351:transcription, DNA-templated;GO:0006355:regulation of transcription, DNA-templated;	GO:0005622:intracellular;GO:0005634:nucleus;	GO:0003676:nucleic acid binding;GO:0003677:DNA binding;GO:0008270:zinc ion binding;GO:0046872:metal ion binding;	K09228	ko05168 Herpes simplex virus 1 infection;;
ENSG00000005810.13	907.00	9.21	7.52	1249.00	10.58	8.66	1008.00	13.23	10.65	859.97	10.81	9.40	988.00	9.98	8.73	1042.00	11.93	10.44	13	77618792	77901185	-	MYCBP2	MYC binding protein 2%2C E3 ubiquitin protein ligase [Source:HGNC Symbol%3BAcc:23386]	GO:0006351:transcription, DNA-templated;GO:0006355:regulation of transcription, DNA-templated;GO:0021785:branchiomotor neuron axon guidance;GO:0021952:central nervous system projection neuron axonogenesis;GO:0032880:regulation of protein localization;GO:0051493:regulation of cytoskeleton organization;	GO:0005634:nucleus;GO:0015630:microtubule cytoskeleton;GO:0030424:axon;	GO:0004842:ubiquitin-protein transferase activity;GO:0008270:zinc ion binding;GO:0042803:protein homodimerization activity;	K10693	ko04361 Axon regeneration;;
ENSG00000005812.6	942.68	28.56	23.32	1141.97	23.89	19.56	864.69	25.88	20.83	537.00	15.08	13.11	595.82	16.93	14.81	519.33	12.64	11.06	13	77566740	77601330	-	FBXL3	F-box and leucine-rich repeat protein 3 [Source:HGNC Symbol%3BAcc:13599]	GO:0016567:protein ubiquitination;GO:0031146:SCF-dependent proteasomal ubiquitin-dependent protein catabolic process;GO:0042752:regulation of circadian rhythm;GO:0043153:entrainment of circadian clock by photoperiod;GO:0048511:rhythmic process;	GO:0000151:ubiquitin ligase complex;GO:0005634:nucleus;GO:0005829:cytosol;GO:0019005:SCF ubiquitin ligase complex;	GO:0004842:ubiquitin-protein transferase activity;GO:0005515:protein binding;	K10269	ko04710 Circadian rhythm;;
ENSG00000005844.13	0.00	0.00	0.00	0.00	0.00	0.00	0.00	0.00	0.00	3.00	0.39	0.34	0.00	0.00	0.00	0.00	0.00	0.00	16	30483979	30534506	+	ITGAL	integrin%2C alpha L (antigen CD11A (p180)%2C lymphocyte function-associated antigen 1%3B alpha polypeptide) [Source:HGNC Symbol%3BAcc:6148]	GO:0002291:T cell activation via T cell receptor contact with antigen bound to MHC molecule on antigen presenting cell;GO:0006928:movement of cell or subcellular component;GO:0006954:inflammatory response;GO:0007155:cell adhesion;GO:0007157:heterophilic cell-cell adhesion via plasma membrane cell adhesion molecules;GO:0007159:leukocyte cell-cell adhesion;GO:0007165:signal transduction;GO:0007166:…	GO:0001772:immunological synapse;GO:0005886:plasma membrane;GO:0008305:integrin complex;GO:0009897:external side of plasma membrane;GO:0016021:integral component of membrane;	GO:0046872:metal ion binding;GO:0050839:cell adhesion molecule binding;	K05718	ko04015 Rap1 signaling pathway;ko04514 Cell adhesion molecules;ko04613 Neutrophil extracellular trap formation;ko04650 Natural killer cell mediated cytotoxicity;ko04670 Leukocyte transendothelial migration;ko04810 Regulation of actin cytoskeleton;ko05144 Malaria;ko05150 Staphylococcus aureus infection;ko05166 Human T-cell leukemia virus 1 infection;ko05169 Epstein-Barr virus infection;ko05323 Rhe…
ENSG00000005882.7	71.00	2.74	2.24	84.00	3.51	2.88	54.00	3.61	2.91	175.00	7.99	6.94	184.00	7.79	6.82	175.00	7.76	6.79	17	48172101	48189516	+	PDK2	pyruvate dehydrogenase kinase%2C isozyme 2 [Source:HGNC Symbol%3BAcc:8810]	GO:0006006:glucose metabolic process;GO:0006090:pyruvate metabolic process;GO:0006111:regulation of gluconeogenesis;GO:0006468:protein phosphorylation;GO:0006885:regulation of pH;GO:0008286:insulin receptor signaling pathway;GO:0010510:regulation of acetyl-CoA biosynthetic process from pyruvate;GO:0010565:regulation of cellular ketone metabolic process;GO:0010906:regulation of glucose metabolic p…	GO:0005634:nucleus;GO:0005730:nucleolus;GO:0005737:cytoplasm;GO:0005739:mitochondrion;GO:0005759:mitochondrial matrix;GO:0005967:mitochondrial pyruvate dehydrogenase complex;	GO:0004672:protein kinase activity;GO:0004674:protein serine/threonine kinase activity;GO:0004740:pyruvate dehydrogenase (acetyl-transferring) kinase activity;GO:0005524:ATP binding;GO:0042803:protein homodimerization activity;	K00898	;
ENSG00000005884.13	3331.00	73.95	60.39	4480.02	68.29	55.91	3141.00	72.70	58.52	2692.06	57.54	50.01	2782.42	52.47	45.92	2959.28	52.25	45.73	17	48133332	48167845	+	ITGA3	integrin%2C alpha 3 (antigen CD49C%2C alpha 3 subunit of VLA-3 receptor) [Source:HGNC Symbol%3BAcc:6139]	GO:0001764:neuron migration;GO:0007155:cell adhesion;GO:0007160:cell-matrix adhesion;GO:0007229:integrin-mediated signaling pathway;GO:0007596:blood coagulation;GO:0007613:memory;GO:0050900:leukocyte migration;	GO:0005886:plasma membrane;GO:0008305:integrin complex;GO:0009986:cell surface;GO:0016323:basolateral plasma membrane;GO:0045202:synapse;	GO:0005515:protein binding;GO:0046872:metal ion binding;	K06482;K17985	ko04151 PI3K-Akt signaling pathway;ko04510 Focal adhesion;ko04512 ECM-receptor interaction;ko04640 Hematopoietic cell lineage;ko04810 Regulation of actin cytoskeleton;ko05165 Human papillomavirus infection;ko05200 Pathways in cancer;ko05222 Small cell lung cancer;ko05410 Hypertrophic cardiomyopathy;ko05412 Arrhythmogenic right ventricular cardiomyopathy;ko05414 Dilated cardiomyopathy;;ko04137 Mit…
ENSG00000005889.11	425.00	6.32	5.16	452.00	4.57	3.74	381.00	6.18	4.98	237.00	3.54	3.08	239.00	5.30	4.64	240.00	2.82	2.47	X	24167290	24234372	+	ZFX	zinc finger protein%2C X-linked [Source:HGNC Symbol%3BAcc:12869]	GO:0006351:transcription, DNA-templated;GO:0006355:regulation of transcription, DNA-templated;	GO:0005634:nucleus;GO:0005730:nucleolus;	GO:0003677:DNA binding;GO:0003713:transcription coactivator activity;GO:0046872:metal ion binding;	K02010;K01353	ko02010 ABC transporters;;ko04210 Apoptosis;ko04650 Natural killer cell mediated cytotoxicity;ko04940 Type I diabetes mellitus;ko05202 Transcriptional misregulation in cancer;ko05320 Autoimmune thyroid disease;ko05330 Allograft rejection;ko05332 Graft-versus-host disease;;
ENSG00000005893.11	2221.00	66.37	54.19	3010.00	65.91	53.95	2059.03	64.63	52.02	2296.00	62.39	54.23	2588.00	67.45	59.03	2649.00	68.10	59.60	X	119561682	119603220	-	LAMP2	lysosomal-associated membrane protein 2 [Source:HGNC Symbol%3BAcc:6501]	GO:0002576:platelet degranulation;GO:0007596:blood coagulation;GO:0030168:platelet activation;	GO:0005764:lysosome;GO:0005765:lysosomal membrane;GO:0005770:late endosome;GO:0005886:plasma membrane;GO:0016020:membrane;GO:0016021:integral component of membrane;GO:0030670:phagocytic vesicle membrane;GO:0031088:platelet dense granule membrane;GO:0031902:late endosome membrane;	-	K06528	ko04140 Autophagy - animal;ko04142 Lysosome;ko04145 Phagosome;ko05152 Tuberculosis;;
ENSG00000005955.8	1670.00	71.79	58.62	2140.00	67.87	55.56	1587.00	70.31	56.59	1639.00	69.67	60.56	1721.00	69.02	60.41	1737.00	63.61	55.67	17	34900737	34946278	+	GGNBP2	gametogenetin binding protein 2 [Source:HGNC Symbol%3BAcc:19357]	GO:0007275:multicellular organismal development;GO:0007283:spermatogenesis;GO:0030154:cell differentiation;	GO:0005634:nucleus;GO:0005737:cytoplasm;GO:0016023:cytoplasmic membrane-bounded vesicle;	-	K01557;K17985	ko00350 Tyrosine metabolism;ko01100 Metabolic pathways;ko01120 Microbial metabolism in diverse environments;;ko04137 Mitophagy - animal;ko04140 Autophagy - animal;ko05010 Alzheimer disease;ko05014 Amyotrophic lateral sclerosis;ko05016 Huntington disease;ko05017 Spinocerebellar ataxia;ko05022 Pathways of neurodegeneration - multiple diseases;;
ENSG00000005961.13	20.00	0.74	0.60	39.00	2.10	1.72	31.00	2.45	1.98	36.00	0.99	0.86	41.00	2.30	2.01	29.00	0.92	0.80	17	42449548	42466873	-	ITGA2B	integrin%2C alpha 2b (platelet glycoprotein IIb of IIb/IIIa complex%2C antigen CD41) [Source:HGNC Symbol%3BAcc:6138]	GO:0002576:platelet degranulation;GO:0007155:cell adhesion;GO:0007160:cell-matrix adhesion;GO:0007229:integrin-mediated signaling pathway;GO:0007411:axon guidance;GO:0007596:blood coagulation;GO:0030168:platelet activation;GO:0030198:extracellular matrix organization;	GO:0005886:plasma membrane;GO:0005887:integral component of plasma membrane;GO:0005925:focal adhesion;GO:0008305:integrin complex;GO:0009897:external side of plasma membrane;GO:0031092:platelet alpha granule membrane;	GO:0005515:protein binding;GO:0042802:identical protein binding;GO:0046872:metal ion binding;GO:0050840:extracellular matrix binding;	K06476	ko04015 Rap1 signaling pathway;ko04151 PI3K-Akt signaling pathway;ko04510 Focal adhesion;ko04512 ECM-receptor interaction;ko04611 Platelet activation;ko04613 Neutrophil extracellular trap formation;ko04640 Hematopoietic cell lineage;ko04810 Regulation of actin cytoskeleton;ko05165 Human papillomavirus infection;ko05200 Pathways in cancer;ko05222 Small cell lung cancer;ko05410 Hypertrophic cardiom…
ENSG00000005981.8	0.00	0.00	0.00	0.00	0.00	0.00	0.00	0.00	0.00	0.00	0.00	0.00	0.00	0.00	0.00	0.00	0.00	0.00	7	95107756	95169544	+	ASB4	ankyrin repeat and SOCS box containing 4 [Source:HGNC Symbol%3BAcc:16009]	GO:0035556:intracellular signal transduction;GO:0051865:protein autoubiquitination;GO:2001214:positive regulation of vasculogenesis;	GO:0031462:Cul2-RING ubiquitin ligase complex;GO:0031466:Cul5-RING ubiquitin ligase complex;	GO:0004842:ubiquitin-protein transferase activity;GO:0031625:ubiquitin protein ligase binding;	K10326	;
ENSG00000006007.7	2266.00	83.81	68.44	3218.00	102.29	83.74	2299.00	94.49	76.06	2771.00	109.99	95.60	3010.00	112.64	98.57	3101.00	107.91	94.44	16	19513015	19533467	-	GDE1	glycerophosphodiester phosphodiesterase 1 [Source:HGNC Symbol%3BAcc:29644]	GO:0006071:glycerol metabolic process;GO:0006629:lipid metabolic process;	GO:0005737:cytoplasm;GO:0016021:integral component of membrane;	GO:0008081:phosphoric diester hydrolase activity;GO:0008889:glycerophosphodiester phosphodiesterase activity;GO:0046872:metal ion binding;GO:0047395:glycerophosphoinositol glycerophosphodiesterase activity;	K19179	;
ENSG00000006015.13	56.00	7.27	5.94	93.00	9.18	7.52	46.00	9.28	7.47	95.00	12.97	11.27	102.00	13.77	12.06	113.00	15.87	13.89	19	18699495	18703146	+	C19orf60	chromosome 19 open reading frame 60 [Source:HGNC Symbol%3BAcc:26098]	-	-	GO:0005515:protein binding;	K17985;K09488	ko04137 Mitophagy - animal;ko04140 Autophagy - animal;ko05010 Alzheimer disease;ko05014 Amyotrophic lateral sclerosis;ko05016 Huntington disease;ko05017 Spinocerebellar ataxia;ko05022 Pathways of neurodegeneration - multiple diseases;;ko05012 Parkinson disease;ko05022 Pathways of neurodegeneration - multiple diseases;;
ENSG00000006016.6	251.11	29.95	24.46	350.60	22.84	18.70	229.25	15.06	12.12	248.94	15.76	13.70	270.04	20.16	17.65	257.64	20.41	17.86	19	18683030	18718551	-	CRLF1	cytokine receptor-like factor 1 [Source:HGNC Symbol%3BAcc:2364]	GO:0001657:ureteric bud development;GO:0008284:positive regulation of cell proliferation;GO:0042517:positive regulation of tyrosine phosphorylation of Stat3 protein;GO:0043524:negative regulation of neuron apoptotic process;GO:2000672:negative regulation of motor neuron apoptotic process;	GO:0005615:extracellular space;GO:0005737:cytoplasm;GO:0005886:plasma membrane;GO:0097058:CRLF-CLCF1 complex;	GO:0004872:receptor activity;GO:0005125:cytokine activity;GO:0005127:ciliary neurotrophic factor receptor binding;GO:0005515:protein binding;GO:0019955:cytokine binding;GO:0046982:protein heterodimerization activity;	K12581	ko03018 RNA degradation;;
ENSG00000006025.7	103.00	3.81	3.11	105.00	2.06	1.69	92.00	3.29	2.65	193.00	5.46	4.74	193.00	6.19	5.42	159.00	6.66	5.83	17	45884738	45899200	-	OSBPL7	oxysterol binding protein-like 7 [Source:HGNC Symbol%3BAcc:16387]	GO:0006869:lipid transport;GO:0071397:cellular response to cholesterol;GO:1901800:positive regulation of proteasomal protein catabolic process;	GO:0005776:autophagosome;GO:0005829:cytosol;GO:0005886:plasma membrane;GO:0097038:perinuclear endoplasmic reticulum;	GO:0005515:protein binding;GO:0005543:phospholipid binding;GO:0015485:cholesterol binding;	-	-
ENSG00000006042.7	0.00	0.00	0.00	3.09	0.36	0.29	0.00	0.00	0.00	0.00	0.00	0.00	1.00	0.05	0.05	0.00	0.00	0.00	17	31254928	31272124	+	TMEM98	transmembrane protein 98 [Source:HGNC Symbol%3BAcc:24529]	-	GO:0005783:endoplasmic reticulum;GO:0016021:integral component of membrane;	-	K09228;K05610;K15696	ko05168 Herpes simplex virus 1 infection;;;;
ENSG00000006047.8	453.00	21.15	17.27	445.00	16.37	13.40	311.00	15.02	12.09	441.00	18.66	16.22	440.00	17.87	15.64	430.00	18.28	16.00	17	7191571	7197934	-	YBX2	Y box binding protein 2 [Source:HGNC Symbol%3BAcc:17948]	GO:0006355:regulation of transcription, DNA-templated;GO:0006366:transcription from RNA polymerase II promoter;GO:0007283:spermatogenesis;GO:0007286:spermatid development;GO:0009386:translational attenuation;GO:0017148:negative regulation of translation;GO:0048255:mRNA stabilization;GO:0048599:oocyte development;GO:0051100:negative regulation of binding;	GO:0005634:nucleus;GO:0005737:cytoplasm;GO:0005844:polysome;	GO:0003677:DNA binding;GO:0003682:chromatin binding;GO:0003730:mRNA 3'-UTR binding;GO:0008289:lipid binding;GO:0043021:ribonucleoprotein complex binding;GO:0045182:translation regulator activity;	K09277	;
ENSG00000006059.3	0.00	0.00	0.00	0.00	0.00	0.00	0.00	0.00	0.00	0.00	0.00	0.00	0.00	0.00	0.00	0.00	0.00	0.00	17	39502344	39507064	-	KRT33A	keratin 33A [Source:HGNC Symbol%3BAcc:6450]	-	GO:0005882:intermediate filament;	GO:0005198:structural molecule activity;	K07604	ko04915 Estrogen signaling pathway;ko05150 Staphylococcus aureus infection;;
ENSG00000006062.9	75.00	1.50	1.23	106.00	1.73	1.42	78.00	1.68	1.36	93.94	1.82	1.58	116.87	2.11	1.85	144.00	2.54	2.22	17	43340488	43394414	-	MAP3K14	mitogen-activated protein kinase kinase kinase 14 [Source:HGNC Symbol%3BAcc:6853]	GO:0006955:immune response;GO:0007249:I-kappaB kinase/NF-kappaB signaling;GO:0031295:T cell costimulation;GO:0038061:NIK/NF-kappaB signaling;GO:0043123:positive regulation of I-kappaB kinase/NF-kappaB signaling;GO:0071260:cellular response to mechanical stimulus;	GO:0005634:nucleus;GO:0005737:cytoplasm;GO:0005829:cytosol;GO:0043231:intracellular membrane-bounded organelle;	GO:0004672:protein kinase activity;GO:0004704:NF-kappaB-inducing kinase activity;GO:0004709:MAP kinase kinase kinase activity;GO:0005515:protein binding;GO:0005524:ATP binding;	-	-
ENSG00000006071.7	0.00	0.00	0.00	0.00	0.00	0.00	1.00	0.29	0.23	0.00	0.00	0.00	0.00	0.00	0.00	0.00	0.00	0.00	11	17414432	17498449	-	ABCC8	ATP-binding cassette%2C sub-family C (CFTR/MRP)%2C member 8 [Source:HGNC Symbol%3BAcc:59]	GO:0005975:carbohydrate metabolic process;GO:0006112:energy reserve metabolic process;GO:0006813:potassium ion transport;GO:0007268:synaptic transmission;GO:0044281:small molecule metabolic process;GO:0050796:regulation of insulin secretion;GO:0055085:transmembrane transport;GO:0071805:potassium ion transmembrane transport;	GO:0005886:plasma membrane;GO:0008076:voltage-gated potassium channel complex;GO:0016021:integral component of membrane;	GO:0005524:ATP binding;GO:0008281:sulfonylurea receptor activity;GO:0015079:potassium ion transmembrane transporter activity;GO:0042626:ATPase activity, coupled to transmembrane movement of substances;GO:0044325:ion channel binding;	K05032	ko02010 ABC transporters;ko04911 Insulin secretion;ko04930 Type II diabetes mellitus;;
ENSG00000006074.4	0.00	0.00	0.00	0.00	0.00	0.00	0.00	0.00	0.00	0.00	0.00	0.00	0.00	0.00	0.00	0.00	0.00	0.00	17	34391640	34399392	+	CCL18	chemokine (C-C motif) ligand 18 (pulmonary and activation-regulated) [Source:HGNC Symbol%3BAcc:10616]	GO:0006935:chemotaxis;GO:0006954:inflammatory response;GO:0006955:immune response;GO:0007154:cell communication;GO:0007165:signal transduction;GO:0007267:cell-cell signaling;GO:0009607:response to biotic stimulus;	GO:0005615:extracellular space;	GO:0005515:protein binding;GO:0008009:chemokine activity;	K05514	ko04060 Cytokine-cytokine receptor interaction;ko04061 Viral protein interaction with cytokine and cytokine receptor;ko04062 Chemokine signaling pathway;;
ENSG00000006075.11	0.00	0.00	0.00	0.00	0.00	0.00	0.00	0.00	0.00	0.00	0.00	0.00	0.00	0.00	0.00	0.00	0.00	0.00	17	34415602	34417515	-	CCL3	chemokine (C-C motif) ligand 3 [Source:HGNC Symbol%3BAcc:10627]	GO:0000165:MAPK cascade;GO:0001649:osteoblast differentiation;GO:0001775:cell activation;GO:0002548:monocyte chemotaxis;GO:0006468:protein phosphorylation;GO:0006816:calcium ion transport;GO:0006874:cellular calcium ion homeostasis;GO:0006887:exocytosis;GO:0006935:chemotaxis;GO:0006954:inflammatory response;GO:0007010:cytoskeleton organization;GO:0007267:cell-cell signaling;GO:0007610:behavior;GO…	GO:0005576:extracellular region;GO:0005615:extracellular space;GO:0005622:intracellular;GO:0005737:cytoplasm;GO:0005829:cytosol;	GO:0004672:protein kinase activity;GO:0004698:calcium-dependent protein kinase C activity;GO:0005515:protein binding;GO:0008009:chemokine activity;GO:0016004:phospholipase activator activity;GO:0016301:kinase activity;GO:0031726:CCR1 chemokine receptor binding;GO:0031730:CCR5 chemokine receptor binding;GO:0042056:chemoattractant activity;	K05408	ko04060 Cytokine-cytokine receptor interaction;ko04061 Viral protein interaction with cytokine and cytokine receptor;ko04062 Chemokine signaling pathway;ko04620 Toll-like receptor signaling pathway;ko05142 Chagas disease;ko05163 Human cytomegalovirus infection;ko05323 Rheumatoid arthritis;;
ENSG00000006114.11	351.02	9.05	7.39	476.10	7.93	6.49	358.04	8.13	6.55	233.25	13.30	11.56	251.98	17.18	15.04	290.94	17.70	15.49	17	35874900	35969544	-	SYNRG	synergin%2C gamma [Source:HGNC Symbol%3BAcc:557]	GO:0006886:intracellular protein transport;GO:0006897:endocytosis;	GO:0005737:cytoplasm;GO:0005794:Golgi apparatus;GO:0030121:AP-1 adaptor complex;	GO:0005509:calcium ion binding;	K12581;K15696;K04613;K05062;K14572	ko03018 RNA degradation;;;;ko04060 Cytokine-cytokine receptor interaction;ko04080 Neuroactive ligand-receptor interaction;ko04152 AMPK signaling pathway;ko04630 JAK-STAT signaling pathway;ko04920 Adipocytokine signaling pathway;ko04932 Non-alcoholic fatty liver disease;;ko03008 Ribosome biogenesis in eukaryotes;;
ENSG00000006116.3	0.00	0.00	0.00	0.00	0.00	0.00	0.00	0.00	0.00	0.00	0.00	0.00	0.00	0.00	0.00	0.00	0.00	0.00	16	24266874	24374122	+	CACNG3	calcium channel%2C voltage-dependent%2C gamma subunit 3 [Source:HGNC Symbol%3BAcc:1407]	GO:0006816:calcium ion transport;GO:0007268:synaptic transmission;GO:2000311:regulation of alpha-amino-3-hydroxy-5-methyl-4-isoxazole propionate selective glutamate receptor activity;	GO:0005886:plasma membrane;GO:0005891:voltage-gated calcium channel complex;GO:0030666:endocytic vesicle membrane;GO:0032281:alpha-amino-3-hydroxy-5-methyl-4-isoxazolepropionic acid selective glutamate receptor complex;	GO:0005245:voltage-gated calcium channel activity;	K04868	ko04010 MAPK signaling pathway;ko04260 Cardiac muscle contraction;ko04261 Adrenergic signaling in cardiomyocytes;ko04921 Oxytocin signaling pathway;ko05410 Hypertrophic cardiomyopathy;ko05412 Arrhythmogenic right ventricular cardiomyopathy;ko05414 Dilated cardiomyopathy;;
ENSG00000006118.10	3135.00	132.37	108.08	3980.00	131.04	107.27	2687.00	122.72	98.78	559.00	25.23	21.93	606.00	23.87	20.89	567.00	22.60	19.78	11	60691935	60704631	+	TMEM132A	transmembrane protein 132A [Source:HGNC Symbol%3BAcc:31092]	GO:0008150:biological_process;	GO:0000139:Golgi membrane;GO:0005575:cellular_component;GO:0005789:endoplasmic reticulum membrane;GO:0016021:integral component of membrane;	GO:0003674:molecular_function;	K17599	;
ENSG00000006125.12	5756.00	97.99	80.01	7739.00	95.17	77.91	5400.00	98.74	79.48	10051.00	158.76	137.99	10854.00	158.23	138.48	10866.00	158.92	139.09	17	33905065	34053436	+	AP2B1	adaptor-related protein complex 2%2C beta 1 subunit [Source:HGNC Symbol%3BAcc:563]	GO:0006886:intracellular protein transport;GO:0007173:epidermal growth factor receptor signaling pathway;GO:0007268:synaptic transmission;GO:0007411:axon guidance;GO:0016032:viral process;GO:0016192:vesicle-mediated transport;GO:0019886:antigen processing and presentation of exogenous peptide antigen via MHC class II;GO:0042059:negative regulation of epidermal growth factor receptor signaling pat…	GO:0005802:trans-Golgi network;GO:0005829:cytosol;GO:0005886:plasma membrane;GO:0005905:coated pit;GO:0030117:membrane coat;GO:0030118:clathrin coat;GO:0030131:clathrin adaptor complex;GO:0030666:endocytic vesicle membrane;GO:0030669:clathrin-coated endocytic vesicle membrane;	GO:0005515:protein binding;GO:0008565:protein transporter activity;GO:0030276:clathrin binding;GO:0032403:protein complex binding;	K11825	ko04144 Endocytosis;ko04721 Synaptic vesicle cycle;ko04961 Endocrine and other factor-regulated calcium reabsorption;ko05016 Huntington disease;;
ENSG00000006128.7	0.00	0.00	0.00	0.00	0.00	0.00	0.00	0.00	0.00	0.00	0.00	0.00	0.00	0.00	0.00	0.00	0.00	0.00	7	97361220	97369784	+	TAC1	tachykinin%2C precursor 1 [Source:HGNC Symbol%3BAcc:11517]	GO:0002675:positive regulation of acute inflammatory response;GO:0006954:inflammatory response;GO:0007204:positive regulation of cytosolic calcium ion concentration;GO:0007217:tachykinin receptor signaling pathway;GO:0007218:neuropeptide signaling pathway;GO:0007267:cell-cell signaling;GO:0007268:synaptic transmission;GO:0007320:insemination;GO:0007616:long-term memory;GO:0008217:regulation of bl…	GO:0005576:extracellular region;GO:0005615:extracellular space;GO:0005886:plasma membrane;GO:0030424:axon;GO:0043025:neuronal cell body;	GO:0005515:protein binding;GO:0031835:substance P receptor binding;	K05239	ko04080 Neuroactive ligand-receptor interaction;;
ENSG00000006194.6	267.63	11.00	8.99	397.22	13.65	11.18	286.00	12.74	10.26	228.00	9.73	8.46	292.51	11.69	10.23	266.00	9.21	8.06	16	3313743	3351401	+	ZNF263	zinc finger protein 263 [Source:HGNC Symbol%3BAcc:13056]	GO:0006351:transcription, DNA-templated;GO:0006355:regulation of transcription, DNA-templated;GO:0045892:negative regulation of transcription, DNA-templated;	GO:0005634:nucleus;GO:0005730:nucleolus;GO:0005737:cytoplasm;GO:0015630:microtubule cytoskeleton;	GO:0003676:nucleic acid binding;GO:0003677:DNA binding;GO:0003700:sequence-specific DNA binding transcription factor activity;GO:0046872:metal ion binding;	K09229;K17985	;ko04137 Mitophagy - animal;ko04140 Autophagy - animal;ko05010 Alzheimer disease;ko05014 Amyotrophic lateral sclerosis;ko05016 Huntington disease;ko05017 Spinocerebellar ataxia;ko05022 Pathways of neurodegeneration - multiple diseases;;
ENSG00000006210.6	0.00	0.00	0.00	0.00	0.00	0.00	0.00	0.00	0.00	0.00	0.00	0.00	0.60	0.01	0.01	0.00	0.00	0.00	16	57406370	57418960	+	CX3CL1	chemokine (C-X3-C motif) ligand 1 [Source:HGNC Symbol%3BAcc:10647]	GO:0006935:chemotaxis;GO:0006952:defense response;GO:0006955:immune response;GO:0007155:cell adhesion;GO:0019221:cytokine-mediated signaling pathway;GO:0030593:neutrophil chemotaxis;GO:0030595:leukocyte chemotaxis;GO:0032914:positive regulation of transforming growth factor beta1 production;GO:0043066:negative regulation of apoptotic process;GO:0045766:positive regulation of angiogenesis;GO:00482…	GO:0005576:extracellular region;GO:0005615:extracellular space;GO:0005886:plasma membrane;GO:0009986:cell surface;GO:0016020:membrane;GO:0016021:integral component of membrane;	GO:0005102:receptor binding;GO:0005515:protein binding;GO:0008009:chemokine activity;	K05508	ko04060 Cytokine-cytokine receptor interaction;ko04061 Viral protein interaction with cytokine and cytokine receptor;ko04062 Chemokine signaling pathway;ko04668 TNF signaling pathway;ko05163 Human cytomegalovirus infection;;
ENSG00000006282.15	279.00	9.92	8.10	305.00	9.03	7.39	250.00	9.14	7.36	368.00	12.82	11.14	436.00	14.31	12.53	446.00	15.44	13.51	17	48620419	48633213	+	SPATA20	spermatogenesis associated 20 [Source:HGNC Symbol%3BAcc:26125]	GO:0006013:mannose metabolic process;GO:0007275:multicellular organismal development;GO:0007283:spermatogenesis;GO:0030154:cell differentiation;	GO:0005576:extracellular region;	GO:0003824:catalytic activity;GO:0004476:mannose-6-phosphate isomerase activity;	K06888	;
ENSG00000006283.13	31.00	0.74	0.60	56.00	0.54	0.44	30.00	0.52	0.42	28.00	0.68	0.59	28.00	0.67	0.59	42.00	0.44	0.38	17	48638429	48704835	+	CACNA1G	calcium channel%2C voltage-dependent%2C T type%2C alpha 1G subunit [Source:HGNC Symbol%3BAcc:1394]	GO:0002027:regulation of heart rate;GO:0006810:transport;GO:0007268:synaptic transmission;GO:0007411:axon guidance;GO:0010045:response to nickel cation;GO:0042391:regulation of membrane potential;GO:0060371:regulation of atrial cardiac muscle cell membrane depolarization;GO:0070509:calcium ion import;	GO:0005891:voltage-gated calcium channel complex;GO:0016021:integral component of membrane;	GO:0005216:ion channel activity;GO:0008332:low voltage-gated calcium channel activity;GO:0097110:scaffold protein binding;	K04854	ko04010 MAPK signaling pathway;ko04020 Calcium signaling pathway;ko04713 Circadian entrainment;ko04925 Aldosterone synthesis and secretion;ko04927 Cortisol synthesis and secretion;ko04929 GnRH secretion;ko04930 Type II diabetes mellitus;ko04934 Cushing syndrome;;
ENSG00000006327.9	917.00	105.79	86.38	1300.00	111.12	90.97	914.00	109.76	88.35	504.00	53.67	46.65	516.00	50.43	44.14	529.00	51.50	45.07	16	3068446	3072384	+	TNFRSF12A	tumor necrosis factor receptor superfamily%2C member 12A [Source:HGNC Symbol%3BAcc:18152]	GO:0001525:angiogenesis;GO:0006915:apoptotic process;GO:0006928:movement of cell or subcellular component;GO:0006931:substrate-dependent cell migration, cell attachment to substrate;GO:0007275:multicellular organismal development;GO:0008219:cell death;GO:0045773:positive regulation of axon extension;GO:2001238:positive regulation of extrinsic apoptotic signaling pathway;	GO:0001726:ruffle;GO:0005886:plasma membrane;GO:0009986:cell surface;GO:0016021:integral component of membrane;	GO:0005515:protein binding;	K05149	ko04060 Cytokine-cytokine receptor interaction;;
ENSG00000006377.9	0.00	0.00	0.00	0.00	0.00	0.00	0.00	0.00	0.00	0.00	0.00	0.00	0.00	0.00	0.00	0.00	0.00	0.00	7	96634860	96640351	+	DLX6	distal-less homeobox 6 [Source:HGNC Symbol%3BAcc:2919]	GO:0001501:skeletal system development;GO:0007399:nervous system development;	GO:0005634:nucleus;	GO:0000976:transcription regulatory region sequence-specific DNA binding;GO:0003700:sequence-specific DNA binding transcription factor activity;	K09314	;
ENSG00000006432.11	450.00	6.87	5.61	584.00	6.43	5.26	433.90	6.78	5.46	172.00	2.63	2.28	180.17	2.37	2.08	166.00	1.76	1.54	14	71189243	71276251	-	MAP3K9	mitogen-activated protein kinase kinase kinase 9 [Source:HGNC Symbol%3BAcc:6861]	GO:0006351:transcription, DNA-templated;GO:0006355:regulation of transcription, DNA-templated;GO:0006468:protein phosphorylation;GO:0006915:apoptotic process;GO:0007256:activation of JNKK activity;GO:0007257:activation of JUN kinase activity;GO:0046777:protein autophosphorylation;	GO:0005575:cellular_component;	GO:0004674:protein serine/threonine kinase activity;GO:0004706:JUN kinase kinase kinase activity;GO:0004708:MAP kinase kinase activity;GO:0004709:MAP kinase kinase kinase activity;GO:0004713:protein tyrosine kinase activity;GO:0005515:protein binding;GO:0005524:ATP binding;GO:0042803:protein homodimerization activity;	K04417	ko04013 MAPK signaling pathway - fly;ko04361 Axon regeneration;;
ENSG00000006451.3	3852.00	140.77	114.94	5168.00	149.34	122.25	3763.00	158.30	127.42	3560.00	132.20	114.91	3629.00	121.93	106.71	3882.00	123.85	108.39	7	39663082	39747723	+	RALA	v-ral simian leukemia viral oncogene homolog A (ras related) [Source:HGNC Symbol%3BAcc:9839]	GO:0000910:cytokinesis;GO:0006887:exocytosis;GO:0006935:chemotaxis;GO:0007165:signal transduction;GO:0007264:small GTPase mediated signal transduction;GO:0007265:Ras protein signal transduction;GO:0017157:regulation of exocytosis;GO:0019048:modulation by virus of host morphology or physiology;GO:0031532:actin cytoskeleton reorganization;GO:0048011:neurotrophin TRK receptor signaling pathway;GO:00…	GO:0005886:plasma membrane;GO:0009986:cell surface;GO:0016020:membrane;GO:0030139:endocytic vesicle;GO:0030496:midbody;GO:0030659:cytoplasmic vesicle membrane;GO:0032154:cleavage furrow;	GO:0003924:GTPase activity;GO:0005515:protein binding;GO:0005525:GTP binding;GO:0031755:Edg-2 lysophosphatidic acid receptor binding;	K07834	ko04014 Ras signaling pathway;ko04015 Rap1 signaling pathway;ko04072 Phospholipase D signaling pathway;ko05132 Salmonella infection;ko05200 Pathways in cancer;ko05210 Colorectal cancer;ko05212 Pancreatic cancer;;
ENSG00000006453.9	2538.00	95.33	77.84	3489.99	105.38	86.27	2423.71	105.79	85.15	1547.97	57.33	49.83	1706.98	62.05	54.31	1681.83	60.76	53.18	7	97920963	98030380	-	BAIAP2L1	BAI1-associated protein 2-like 1 [Source:HGNC Symbol%3BAcc:21649]	GO:0007165:signal transduction;GO:0009617:response to bacterium;GO:0030838:positive regulation of actin filament polymerization;GO:0046847:filopodium assembly;GO:2000251:positive regulation of actin cytoskeleton reorganization;	GO:0005634:nucleus;GO:0005730:nucleolus;GO:0005737:cytoplasm;GO:0005829:cytosol;GO:0005886:plasma membrane;GO:0015629:actin cytoskeleton;GO:0030054:cell junction;	GO:0003779:actin binding;GO:0008093:cytoskeletal adaptor activity;GO:0017124:SH3 domain binding;GO:0070064:proline-rich region binding;	K01557;K04460	ko00350 Tyrosine metabolism;ko01100 Metabolic pathways;ko01120 Microbial metabolism in diverse environments;;ko04010 MAPK signaling pathway;;
ENSG00000006459.6	2861.00	26.92	21.98	3680.00	25.98	21.27	2721.00	27.28	21.96	512.00	4.70	4.09	534.00	5.53	4.84	616.00	5.08	4.45	7	139784546	139876835	-	KDM7A	lysine (K)-specific demethylase 7A [Source:HGNC Symbol%3BAcc:22224]	-	-	-	K11445	;
ENSG00000006468.9	138.00	6.91	5.64	170.00	5.61	4.59	122.00	7.32	5.89	237.00	7.31	6.35	283.00	5.31	4.64	311.00	10.24	8.96	7	13930853	14031050	-	ETV1	ets variant 1 [Source:HGNC Symbol%3BAcc:3490]	GO:0006366:transcription from RNA polymerase II promoter;GO:0007411:axon guidance;GO:0007517:muscle organ development;GO:0007638:mechanosensory behavior;GO:0045893:positive regulation of transcription, DNA-templated;GO:0048935:peripheral nervous system neuron development;	GO:0005634:nucleus;	GO:0003700:sequence-specific DNA binding transcription factor activity;GO:0005515:protein binding;GO:0043565:sequence-specific DNA binding;	K09431	ko05202 Transcriptional misregulation in cancer;;
ENSG00000006530.11	277.00	9.89	8.07	405.00	11.11	9.10	335.00	11.07	8.91	373.00	9.97	8.66	410.00	11.29	9.88	444.00	11.63	10.18	7	141250989	141355044	+	AGK	acylglycerol kinase [Source:HGNC Symbol%3BAcc:21869]	GO:0007205:protein kinase C-activating G-protein coupled receptor signaling pathway;GO:0046486:glycerolipid metabolic process;GO:0046513:ceramide biosynthetic process;	GO:0031966:mitochondrial membrane;	GO:0001729:ceramide kinase activity;GO:0004143:diacylglycerol kinase activity;GO:0005524:ATP binding;GO:0047620:acylglycerol kinase activity;	K09881	ko00561 Glycerolipid metabolism;ko01100 Metabolic pathways;;
ENSG00000006534.11	390.67	13.77	11.25	538.24	14.54	11.90	382.01	15.32	12.33	807.66	27.30	23.73	882.00	27.88	24.40	923.10	30.04	26.29	11	67776048	67796744	+	ALDH3B1	aldehyde dehydrogenase 3 family%2C member B1 [Source:HGNC Symbol%3BAcc:410]	GO:0006066:alcohol metabolic process;GO:0006068:ethanol catabolic process;GO:0006629:lipid metabolic process;GO:0034599:cellular response to oxidative stress;GO:0046185:aldehyde catabolic process;GO:0055114:oxidation-reduction process;	GO:0005737:cytoplasm;	GO:0004028:3-chloroallyl aldehyde dehydrogenase activity;GO:0004030:aldehyde dehydrogenase [NAD(P)+] activity;	K00129	ko00010 Glycolysis / Gluconeogenesis;ko00340 Histidine metabolism;ko00350 Tyrosine metabolism;ko00360 Phenylalanine metabolism;ko00410 beta-Alanine metabolism;ko00980 Metabolism of xenobiotics by cytochrome P450;ko00982 Drug metabolism - cytochrome P450;ko01100 Metabolic pathways;ko01110 Biosynthesis of secondary metabolites;ko01120 Microbial metabolism in diverse environments;ko05204 Chemical ca…
ENSG00000006555.6	0.00	0.00	0.00	0.00	0.00	0.00	0.00	0.00	0.00	0.00	0.00	0.00	0.00	0.00	0.00	0.00	0.00	0.00	1	55245385	55266940	-	TTC22	tetratricopeptide repeat domain 22 [Source:HGNC Symbol%3BAcc:26067]	-	-	-	K12581	ko03018 RNA degradation;;
ENSG00000006576.12	824.00	32.96	26.91	1018.00	31.91	26.13	696.00	28.45	22.90	982.00	45.43	39.48	994.00	34.78	30.44	1023.00	41.38	36.21	7	77428122	77586818	+	PHTF2	putative homeodomain transcription factor 2 [Source:HGNC Symbol%3BAcc:13411]	GO:0006351:transcription, DNA-templated;GO:0006355:regulation of transcription, DNA-templated;	GO:0005634:nucleus;GO:0005783:endoplasmic reticulum;	GO:0003677:DNA binding;	K09228	ko05168 Herpes simplex virus 1 infection;;
ENSG00000006606.4	0.00	0.00	0.00	6.00	1.32	1.08	6.00	1.87	1.50	9.00	2.51	2.18	5.00	1.32	1.16	7.00	1.35	1.18	7	75398851	75419214	-	CCL26	chemokine (C-C motif) ligand 26 [Source:HGNC Symbol%3BAcc:10625]	GO:0001938:positive regulation of endothelial cell proliferation;GO:0006935:chemotaxis;GO:0006954:inflammatory response;GO:0006955:immune response;GO:0007165:signal transduction;GO:0007267:cell-cell signaling;GO:0030335:positive regulation of cell migration;GO:0030838:positive regulation of actin filament polymerization;	GO:0005615:extracellular space;	GO:0008009:chemokine activity;	K05514	ko04060 Cytokine-cytokine receptor interaction;ko04061 Viral protein interaction with cytokine and cytokine receptor;ko04062 Chemokine signaling pathway;;
ENSG00000006607.9	126.31	3.52	2.88	182.00	3.40	2.79	152.82	4.54	3.65	191.00	4.64	4.04	194.94	4.74	4.15	176.00	4.83	4.23	2	242295658	242434256	+	FARP2	FERM%2C RhoGEF and pleckstrin domain protein 2 [Source:HGNC Symbol%3BAcc:16460]	GO:0007155:cell adhesion;GO:0007411:axon guidance;GO:0016322:neuron remodeling;GO:0016601:Rac protein signal transduction;GO:0030316:osteoclast differentiation;GO:0031532:actin cytoskeleton reorganization;GO:0033623:regulation of integrin activation;GO:0035023:regulation of Rho protein signal transduction;GO:0071526:semaphorin-plexin signaling pathway;GO:0071800:podosome assembly;	GO:0005737:cytoplasm;GO:0005829:cytosol;GO:0005856:cytoskeleton;GO:0019898:extrinsic component of membrane;	GO:0005089:Rho guanyl-nucleotide exchange factor activity;GO:0005543:phospholipid binding;GO:0008092:cytoskeletal protein binding;GO:0030676:Rac guanyl-nucleotide exchange factor activity;	K06082	ko04015 Rap1 signaling pathway;ko04520 Adherens junction;;
ENSG00000006611.11	406.00	17.52	14.30	522.00	18.93	15.50	426.00	21.27	17.12	1139.00	52.92	45.99	1167.00	50.14	43.88	1293.00	56.96	49.85	11	17515442	17565963	-	USH1C	Usher syndrome 1C (autosomal recessive%2C severe) [Source:HGNC Symbol%3BAcc:12597]	GO:0000086:G2/M transition of mitotic cell cycle;GO:0007605:sensory perception of sound;GO:0030046:parallel actin filament bundle assembly;GO:0042472:inner ear morphogenesis;GO:0042491:auditory receptor cell differentiation;GO:0045494:photoreceptor cell maintenance;GO:0050953:sensory perception of light stimulus;GO:0050957:equilibrioception;	GO:0001750:photoreceptor outer segment;GO:0001917:photoreceptor inner segment;GO:0005737:cytoplasm;GO:0005829:cytosol;GO:0005856:cytoskeleton;GO:0005886:plasma membrane;GO:0032420:stereocilium;GO:0045177:apical part of cell;GO:0045202:synapse;	GO:0005515:protein binding;	-	-
ENSG00000006625.13	1112.25	112.13	91.56	1755.00	127.99	104.78	1174.00	122.13	98.31	1659.00	157.68	137.05	1674.00	149.58	130.91	1811.81	158.09	138.36	7	30536237	30591095	-	GGCT	gamma-glutamylcyclotransferase [Source:HGNC Symbol%3BAcc:21705]	GO:0001836:release of cytochrome c from mitochondria;GO:0006750:glutathione biosynthetic process;GO:0006805:xenobiotic metabolic process;GO:0044281:small molecule metabolic process;GO:1901687:glutathione derivative biosynthetic process;	GO:0005829:cytosol;	GO:0003839:gamma-glutamylcyclotransferase activity;GO:0042803:protein homodimerization activity;	K00682	ko00480 Glutathione metabolism;ko01100 Metabolic pathways;;
ENSG00000006634.3	833.62	37.46	30.59	1077.63	40.65	33.28	754.16	42.81	34.46	463.88	34.17	29.70	449.69	25.55	22.36	568.00	30.13	26.37	7	87505531	87538856	+	DBF4	DBF4 homolog (S. cerevisiae) [Source:HGNC Symbol%3BAcc:17364]	GO:0000082:G1/S transition of mitotic cell cycle;GO:0000278:mitotic cell cycle;GO:0006260:DNA replication;GO:0043085:positive regulation of catalytic activity;	GO:0005654:nucleoplasm;	GO:0003676:nucleic acid binding;GO:0008047:enzyme activator activity;GO:0008270:zinc ion binding;	K06629	ko04110 Cell cycle;;
ENSG00000006638.7	101.00	4.69	3.83	143.89	4.37	3.57	82.09	3.98	3.21	56.22	2.05	1.78	48.08	2.54	2.22	54.40	2.18	1.90	19	3594504	3606838	-	TBXA2R	thromboxane A2 receptor [Source:HGNC Symbol%3BAcc:11608]	GO:0006954:inflammatory response;GO:0007186:G-protein coupled receptor signaling pathway;GO:0007204:positive regulation of cytosolic calcium ion concentration;GO:0007584:response to nutrient;GO:0007596:blood coagulation;GO:0019932:second-messenger-mediated signaling;GO:0030168:platelet activation;GO:0032496:response to lipopolysaccharide;GO:0042493:response to drug;GO:0045766:positive regulation …	GO:0001669:acrosomal vesicle;GO:0005886:plasma membrane;GO:0005887:integral component of plasma membrane;GO:0016021:integral component of membrane;	GO:0004960:thromboxane receptor activity;GO:0004961:thromboxane A2 receptor activity;GO:0005085:guanyl-nucleotide exchange factor activity;GO:0005515:protein binding;	K04264	ko04020 Calcium signaling pathway;ko04080 Neuroactive ligand-receptor interaction;ko04611 Platelet activation;;
ENSG00000006652.9	3070.00	145.27	118.62	3923.00	132.31	108.32	2951.00	144.70	116.48	4655.00	220.74	191.86	4838.00	203.93	178.47	4884.00	205.43	179.78	7	112063023	112121072	+	IFRD1	interferon-related developmental regulator 1 [Source:HGNC Symbol%3BAcc:5456]	GO:0007275:multicellular organismal development;GO:0007518:myoblast fate determination;GO:0007527:adult somatic muscle development;GO:0042692:muscle cell differentiation;	GO:0005634:nucleus;	-	K01557;K12756	ko00350 Tyrosine metabolism;ko01100 Metabolic pathways;ko01120 Microbial metabolism in diverse environments;;ko04510 Focal adhesion;ko04670 Leukocyte transendothelial migration;ko04810 Regulation of actin cytoskeleton;ko05131 Shigellosis;ko05132 Salmonella infection;;
ENSG00000006659.8	0.00	0.00	0.00	0.00	0.00	0.00	0.00	0.00	0.00	0.00	0.00	0.00	0.00	0.00	0.00	0.00	0.00	0.00	19	40194946	40200084	+	LGALS14	lectin%2C galactoside-binding%2C soluble%2C 14 [Source:HGNC Symbol%3BAcc:30054]	-	GO:0005634:nucleus;	GO:0030246:carbohydrate binding;	K10097	;
ENSG00000006695.6	286.00	14.79	12.08	349.00	14.25	11.66	276.00	15.92	12.81	271.00	16.06	13.96	335.00	18.20	15.93	345.00	20.06	17.56	17	13972813	14111994	+	COX10	cytochrome c oxidase assembly homolog 10 (yeast) [Source:HGNC Symbol%3BAcc:2260]	GO:0000266:mitochondrial fission;GO:0006123:mitochondrial electron transport, cytochrome c to oxygen;GO:0006778:porphyrin-containing compound metabolic process;GO:0006783:heme biosynthetic process;GO:0006784:heme a biosynthetic process;GO:0008535:respiratory chain complex IV assembly;GO:0009060:aerobic respiration;GO:0017004:cytochrome complex assembly;GO:0044281:small molecule metabolic process;…	GO:0005739:mitochondrion;GO:0005743:mitochondrial inner membrane;GO:0016021:integral component of membrane;	GO:0004129:cytochrome-c oxidase activity;GO:0004311:farnesyltranstransferase activity;GO:0008495:protoheme IX farnesyltransferase activity;	K02257	ko00190 Oxidative phosphorylation;ko00860 Porphyrin and chlorophyll metabolism;ko01100 Metabolic pathways;ko01110 Biosynthesis of secondary metabolites;ko01240 Biosynthesis of cofactors;ko04714 Thermogenesis;;
ENSG00000006704.6	1108.01	54.70	44.66	1577.00	53.85	44.08	1078.00	51.51	41.46	1014.00	50.68	44.05	1141.00	52.38	45.84	1120.00	49.54	43.35	7	73868120	74016931	+	GTF2IRD1	GTF2I repeat domain containing 1 [Source:HGNC Symbol%3BAcc:4661]	GO:0006355:regulation of transcription, DNA-templated;GO:0009790:embryo development;	GO:0005634:nucleus;GO:0005730:nucleolus;GO:0005737:cytoplasm;	GO:0003677:DNA binding;GO:0003700:sequence-specific DNA binding transcription factor activity;GO:0003705:RNA polymerase II distal enhancer sequence-specific DNA binding transcription factor activity;	K03121	ko03022 Basal transcription factors;ko04022 cGMP-PKG signaling pathway;;
ENSG00000006712.10	844.00	44.09	36.00	1108.00	39.35	32.21	780.00	40.14	32.31	941.00	43.59	37.88	1082.00	46.23	40.46	1102.00	50.82	44.48	19	39876492	39881835	-	PAF1	Paf1%2C RNA polymerase II associated factor%2C homolog (S. cerevisiae) [Source:HGNC Symbol%3BAcc:25459]	GO:0000122:negative regulation of transcription from RNA polymerase II promoter;GO:0001711:endodermal cell fate commitment;GO:0006351:transcription, DNA-templated;GO:0006378:mRNA polyadenylation;GO:0010390:histone monoubiquitination;GO:0016055:Wnt signaling pathway;GO:0019827:stem cell maintenance;GO:0031442:positive regulation of mRNA 3'-end processing;GO:0032968:positive regulation of transcrip…	GO:0005634:nucleus;GO:0005730:nucleolus;GO:0005739:mitochondrion;GO:0016593:Cdc73/Paf1 complex;	GO:0000993:RNA polymerase II core binding;GO:0003682:chromatin binding;GO:0005515:protein binding;	K15174	ko04011 MAPK signaling pathway - yeast;;
ENSG00000006715.11	521.00	16.92	13.82	640.00	14.44	11.82	489.00	12.31	9.91	445.00	10.47	9.10	476.00	13.25	11.59	474.00	12.15	10.63	7	38762563	38971994	-	VPS41	vacuolar protein sorting 41 homolog (S. cerevisiae) [Source:HGNC Symbol%3BAcc:12713]	GO:0006886:intracellular protein transport;GO:0008150:biological_process;GO:0016192:vesicle-mediated transport;GO:0048193:Golgi vesicle transport;	GO:0005769:early endosome;GO:0005770:late endosome;GO:0005798:Golgi-associated vesicle;GO:0005829:cytosol;GO:0005874:microtubule;GO:0016020:membrane;GO:0030897:HOPS complex;	GO:0003674:molecular_function;GO:0005515:protein binding;GO:0008017:microtubule binding;GO:0008270:zinc ion binding;	K12581	ko03018 RNA degradation;;
ENSG00000006740.12	14.00	0.41	0.33	19.00	0.84	0.69	12.00	0.52	0.42	20.00	0.74	0.64	40.00	0.76	0.67	34.00	0.96	0.84	17	12692856	12894960	+	ARHGAP44	Rho GTPase activating protein 44 [Source:HGNC Symbol%3BAcc:29096]	GO:0007165:signal transduction;GO:0007264:small GTPase mediated signal transduction;GO:0051056:regulation of small GTPase mediated signal transduction;	GO:0005622:intracellular;GO:0005737:cytoplasm;GO:0005829:cytosol;	GO:0005096:GTPase activator activity;GO:0005515:protein binding;	K06115	;
ENSG00000006744.14	467.91	18.66	15.24	619.00	17.32	14.18	508.00	25.11	20.21	680.00	27.50	23.90	782.00	29.97	26.23	756.03	26.48	23.17	17	12895708	12921504	-	ELAC2	elaC ribonuclease Z 2 [Source:HGNC Symbol%3BAcc:14198]	GO:0008033:tRNA processing;	GO:0005634:nucleus;GO:0005739:mitochondrion;	GO:0004519:endonuclease activity;GO:0016787:hydrolase activity;GO:0046872:metal ion binding;	K00784	ko03013 RNA transport;;
ENSG00000006747.10	19.00	0.65	0.53	17.00	0.42	0.34	16.00	0.53	0.42	205.00	6.32	5.49	246.95	7.65	6.69	222.43	6.46	5.66	7	12610203	12693228	+	SCIN	scinderin [Source:HGNC Symbol%3BAcc:21695]	GO:0008285:negative regulation of cell proliferation;GO:0017156:calcium ion-dependent exocytosis;GO:0032330:regulation of chondrocyte differentiation;GO:0043065:positive regulation of apoptotic process;GO:0045010:actin nucleation;GO:0045654:positive regulation of megakaryocyte differentiation;GO:0051014:actin filament severing;GO:0051047:positive regulation of secretion;GO:0051693:actin filament …	GO:0005737:cytoplasm;GO:0005856:cytoskeleton;GO:0005938:cell cortex;	GO:0001786:phosphatidylserine binding;GO:0003779:actin binding;GO:0005509:calcium ion binding;GO:0005545:1-phosphatidylinositol binding;GO:0005546:phosphatidylinositol-4,5-bisphosphate binding;GO:0051015:actin filament binding;	K05768	ko04666 Fc gamma R-mediated phagocytosis;ko04810 Regulation of actin cytoskeleton;ko05203 Viral carcinogenesis;;
ENSG00000006756.11	175.00	6.32	5.16	238.00	6.12	5.01	190.00	10.78	8.67	178.00	5.71	4.96	177.89	5.93	5.19	190.00	5.62	4.92	X	2822011	2847392	-	ARSD	arylsulfatase D [Source:HGNC Symbol%3BAcc:717]	GO:0006665:sphingolipid metabolic process;GO:0006687:glycosphingolipid metabolic process;GO:0043687:post-translational protein modification;GO:0044267:cellular protein metabolic process;GO:0044281:small molecule metabolic process;	GO:0005764:lysosome;GO:0005788:endoplasmic reticulum lumen;	GO:0003824:catalytic activity;GO:0004065:arylsulfatase activity;GO:0046872:metal ion binding;	K12374	;
ENSG00000006757.7	87.00	9.70	7.92	148.00	10.82	8.86	107.00	13.08	10.53	279.00	26.84	23.33	327.00	30.18	26.41	314.00	28.06	24.56	X	7866288	7895780	-	PNPLA4	patatin-like phospholipase domain containing 4 [Source:HGNC Symbol%3BAcc:24887]	GO:0006629:lipid metabolic process;GO:0008150:biological_process;GO:0016042:lipid catabolic process;	GO:0005575:cellular_component;	GO:0003674:molecular_function;GO:0004806:triglyceride lipase activity;GO:0016787:hydrolase activity;	K11157	ko00830 Retinol metabolism;;
ENSG00000006788.8	0.00	0.00	0.00	0.00	0.00	0.00	0.00	0.00	0.00	1.00	0.01	0.01	0.00	0.00	0.00	0.00	0.00	0.00	17	10201401	10276447	-	MYH13	myosin%2C heavy chain 13%2C skeletal muscle [Source:HGNC Symbol%3BAcc:7571]	GO:0006936:muscle contraction;GO:0009267:cellular response to starvation;	GO:0005859:muscle myosin complex;GO:0030016:myofibril;GO:0032982:myosin filament;	GO:0000146:microfilament motor activity;GO:0003779:actin binding;GO:0005516:calmodulin binding;GO:0005524:ATP binding;	K10352	ko04270 Vascular smooth muscle contraction;ko04530 Tight junction;ko04810 Regulation of actin cytoskeleton;ko05130 Pathogenic Escherichia coli infection;;
ENSG00000006831.9	2698.00	60.67	49.54	3569.00	59.02	48.32	2676.00	63.80	51.35	2887.00	63.01	54.77	2905.00	60.35	52.81	3115.00	63.31	55.41	12	1797740	1897844	+	ADIPOR2	adiponectin receptor 2 [Source:HGNC Symbol%3BAcc:24041]	GO:0009755:hormone-mediated signaling pathway;GO:0019395:fatty acid oxidation;	GO:0016021:integral component of membrane;	GO:0004872:receptor activity;GO:0042562:hormone binding;GO:0042802:identical protein binding;GO:0046982:protein heterodimerization activity;	K07297	ko04152 AMPK signaling pathway;ko04211 Longevity regulating pathway;ko04920 Adipocytokine signaling pathway;ko04932 Non-alcoholic fatty liver disease;;
ENSG00000006837.7	10.84	0.96	0.78	20.59	1.11	0.91	10.38	0.98	0.79	22.33	3.08	2.68	21.79	1.59	1.39	19.83	1.51	1.32	5	133541305	133706738	-	CDKL3	cyclin-dependent kinase-like 3 [Source:HGNC Symbol%3BAcc:15483]	GO:0006464:cellular protein modification process;	GO:0005737:cytoplasm;	GO:0004672:protein kinase activity;GO:0004674:protein serine/threonine kinase activity;GO:0004693:cyclin-dependent protein serine/threonine kinase activity;GO:0005524:ATP binding;GO:0016301:kinase activity;	K08824	;
ENSG00000007001.8	0.00	0.00	0.00	0.00	0.00	0.00	0.00	0.00	0.00	0.00	0.00	0.00	0.00	0.00	0.00	0.00	0.00	0.00	2	158733214	158992666	+	UPP2	uridine phosphorylase 2 [Source:HGNC Symbol%3BAcc:23061]	GO:0006206:pyrimidine nucleobase metabolic process;GO:0009116:nucleoside metabolic process;GO:0009166:nucleotide catabolic process;GO:0043097:pyrimidine nucleoside salvage;GO:0044206:UMP salvage;GO:0044281:small molecule metabolic process;GO:0046108:uridine metabolic process;GO:0046135:pyrimidine nucleoside catabolic process;GO:0055086:nucleobase-containing small molecule metabolic process;	GO:0005829:cytosol;GO:0045098:type III intermediate filament;	GO:0004850:uridine phosphorylase activity;	K00757	ko00240 Pyrimidine metabolism;ko00983 Drug metabolism - other enzymes;ko01100 Metabolic pathways;;
ENSG00000007038.6	1266.00	150.17	122.62	1779.00	144.01	117.90	1170.00	139.26	112.10	1484.00	154.06	133.90	1448.00	143.12	125.26	1565.00	148.03	129.55	16	2867164	2876305	+	PRSS21	protease%2C serine%2C 21 (testisin) [Source:HGNC Symbol%3BAcc:9485]	GO:0006508:proteolysis;	GO:0005737:cytoplasm;GO:0005886:plasma membrane;GO:0016020:membrane;GO:0031225:anchored component of membrane;	GO:0004252:serine-type endopeptidase activity;GO:0008236:serine-type peptidase activity;	K09625	;
ENSG00000007047.10	306.00	9.85	8.04	414.00	13.35	10.93	306.00	12.18	9.80	466.00	15.55	13.52	483.00	14.85	13.00	462.00	15.61	13.67	19	45582546	45808541	+	MARK4	MAP/microtubule affinity-regulating kinase 4 [Source:HGNC Symbol%3BAcc:13538]	GO:0000226:microtubule cytoskeleton organization;GO:0001578:microtubule bundle formation;GO:0006468:protein phosphorylation;GO:0007399:nervous system development;GO:0043068:positive regulation of programmed cell death;	GO:0005813:centrosome;GO:0005815:microtubule organizing center;GO:0015630:microtubule cytoskeleton;GO:0043005:neuron projection;	GO:0004672:protein kinase activity;GO:0004674:protein serine/threonine kinase activity;GO:0005515:protein binding;GO:0005524:ATP binding;GO:0008017:microtubule binding;GO:0043015:gamma-tubulin binding;GO:0043130:ubiquitin binding;GO:0050321:tau-protein kinase activity;	K08798	;
ENSG00000007062.7	0.00	0.00	0.00	2.00	0.04	0.03	3.00	0.07	0.06	2.00	0.06	0.06	0.00	0.00	0.00	1.00	0.03	0.03	4	15964699	16086001	-	PROM1	prominin 1 [Source:HGNC Symbol%3BAcc:9454]	GO:0010842:retina layer formation;GO:0045494:photoreceptor cell maintenance;GO:0060042:retina morphogenesis in camera-type eye;GO:0060219:camera-type eye photoreceptor cell differentiation;GO:0072112:glomerular visceral epithelial cell differentiation;GO:0072139:glomerular parietal epithelial cell differentiation;GO:2000768:positive regulation of nephron tubule epithelial cell differentiation;	GO:0001750:photoreceptor outer segment;GO:0005615:extracellular space;GO:0005886:plasma membrane;GO:0005887:integral component of plasma membrane;GO:0005903:brush border;GO:0009986:cell surface;GO:0016021:integral component of membrane;GO:0016324:apical plasma membrane;GO:0031528:microvillus membrane;GO:0032420:stereocilium;GO:0042622:photoreceptor outer segment membrane;	GO:0005515:protein binding;GO:0042805:actinin binding;GO:0045296:cadherin binding;	K06532	ko05202 Transcriptional misregulation in cancer;;
ENSG00000007080.6	761.00	95.21	77.74	1096.00	97.53	79.85	730.00	98.18	79.03	801.00	93.78	81.51	911.00	98.26	85.99	845.00	89.46	78.30	19	18043825	18054800	+	CCDC124	coiled-coil domain containing 124 [Source:HGNC Symbol%3BAcc:25171]	-	-	-	K01081;K12581	ko00230 Purine metabolism;ko00240 Pyrimidine metabolism;ko00760 Nicotinate and nicotinamide metabolism;ko01100 Metabolic pathways;ko01110 Biosynthesis of secondary metabolites;;ko03018 RNA degradation;;
ENSG00000007129.13	0.00	0.00	0.00	0.00	0.00	0.00	0.00	0.00	0.00	0.00	0.00	0.00	0.00	0.00	0.00	0.00	0.00	0.00	19	42055886	42093197	+	CEACAM21	carcinoembryonic antigen-related cell adhesion molecule 21 [Source:HGNC Symbol%3BAcc:28834]	-	GO:0016021:integral component of membrane;	-	K06499	;
ENSG00000007168.8	971.00	100.16	81.79	1290.00	96.37	78.89	937.00	104.56	84.16	879.00	92.58	80.47	932.00	96.59	84.53	946.00	90.14	78.89	17	2496504	2588909	+	PAFAH1B1	platelet-activating factor acetylhydrolase 1b%2C regulatory subunit 1 (45kDa) [Source:HGNC Symbol%3BAcc:8574]	GO:0000086:G2/M transition of mitotic cell cycle;GO:0000132:establishment of mitotic spindle orientation;GO:0000226:microtubule cytoskeleton organization;GO:0000278:mitotic cell cycle;GO:0001667:ameboidal-type cell migration;GO:0001675:acrosome assembly;GO:0001764:neuron migration;GO:0001961:positive regulation of cytokine-mediated signaling pathway;GO:0006810:transport;GO:0007017:microtubule-bas…	GO:0000235:astral microtubule;GO:0000776:kinetochore;GO:0005634:nucleus;GO:0005635:nuclear envelope;GO:0005730:nucleolus;GO:0005737:cytoplasm;GO:0005813:centrosome;GO:0005829:cytosol;GO:0005871:kinesin complex;GO:0005874:microtubule;GO:0005875:microtubule associated complex;GO:0005938:cell cortex;GO:0030426:growth cone;GO:0031252:cell leading edge;GO:0031512:motile primary cilium;GO:0031513:nonmo…	GO:0005515:protein binding;GO:0008017:microtubule binding;GO:0008201:heparin binding;GO:0016787:hydrolase activity;GO:0032403:protein complex binding;GO:0034452:dynactin binding;GO:0042803:protein homodimerization activity;GO:0043274:phospholipase binding;GO:0045502:dynein binding;GO:0045505:dynein intermediate chain binding;GO:0051219:phosphoprotein binding;	K16794;K09488	ko00565 Ether lipid metabolism;ko01100 Metabolic pathways;;ko05012 Parkinson disease;ko05022 Pathways of neurodegeneration - multiple diseases;;
ENSG00000007171.12	0.00	0.00	0.00	0.00	0.00	0.00	0.00	0.00	0.00	0.00	0.00	0.00	2.00	0.04	0.03	0.00	0.00	0.00	17	26083792	26127525	-	NOS2	nitric oxide synthase 2%2C inducible [Source:HGNC Symbol%3BAcc:7873]	GO:0001666:response to hypoxia;GO:0001912:positive regulation of leukocyte mediated cytotoxicity;GO:0002227:innate immune response in mucosa;GO:0006527:arginine catabolic process;GO:0006801:superoxide metabolic process;GO:0006809:nitric oxide biosynthetic process;GO:0006954:inflammatory response;GO:0007263:nitric oxide mediated signal transduction;GO:0007596:blood coagulation;GO:0009617:response …	GO:0005622:intracellular;GO:0005634:nucleus;GO:0005737:cytoplasm;GO:0005777:peroxisome;GO:0005829:cytosol;GO:0030863:cortical cytoskeleton;GO:0048471:perinuclear region of cytoplasm;	GO:0003958:NADPH-hemoprotein reductase activity;GO:0004517:nitric-oxide synthase activity;GO:0005102:receptor binding;GO:0005506:iron ion binding;GO:0005515:protein binding;GO:0005516:calmodulin binding;GO:0010181:FMN binding;GO:0020037:heme binding;GO:0034617:tetrahydrobiopterin binding;GO:0034618:arginine binding;GO:0042803:protein homodimerization activity;GO:0050660:flavin adenine dinucleotid…	K13241	ko00220 Arginine biosynthesis;ko00330 Arginine and proline metabolism;ko01100 Metabolic pathways;ko01110 Biosynthesis of secondary metabolites;ko04020 Calcium signaling pathway;ko04066 HIF-1 signaling pathway;ko04146 Peroxisome;ko04371 Apelin signaling pathway;ko04926 Relaxin signaling pathway;ko05010 Alzheimer disease;ko05014 Amyotrophic lateral sclerosis;ko05022 Pathways of neurodegeneration - …
ENSG00000007174.13	0.00	0.00	0.00	0.00	0.00	0.00	0.00	0.00	0.00	0.00	0.00	0.00	0.00	0.00	0.00	0.00	0.00	0.00	17	11501748	11873065	+	DNAH9	dynein%2C axonemal%2C heavy chain 9 [Source:HGNC Symbol%3BAcc:2953]	GO:0006928:movement of cell or subcellular component;GO:0007018:microtubule-based movement;GO:0007283:spermatogenesis;GO:0030030:cell projection organization;	GO:0005856:cytoskeleton;GO:0005858:axonemal dynein complex;GO:0005874:microtubule;GO:0030286:dynein complex;	GO:0003774:motor activity;GO:0003777:microtubule motor activity;GO:0005524:ATP binding;GO:0016887:ATPase activity;	K10408	ko05014 Amyotrophic lateral sclerosis;ko05016 Huntington disease;ko05022 Pathways of neurodegeneration - multiple diseases;;
ENSG00000007202.10	2543.77	35.36	28.88	3385.00	31.64	25.90	2461.05	33.81	27.22	2858.35	39.15	34.03	2876.72	34.95	30.59	3045.00	34.58	30.26	17	26941458	26972472	-	KIAA0100	KIAA0100 [Source:HGNC Symbol%3BAcc:28960]	-	GO:0005576:extracellular region;	-	K18263	;
ENSG00000007216.10	0.00	0.00	0.00	0.00	0.00	0.00	0.00	0.00	0.00	0.00	0.00	0.00	0.00	0.00	0.00	0.00	0.00	0.00	17	26800311	26824799	+	SLC13A2	solute carrier family 13 (sodium-dependent dicarboxylate transporter)%2C member 2 [Source:HGNC Symbol%3BAcc:10917]	GO:0006810:transport;GO:0006814:sodium ion transport;GO:0055085:transmembrane transport;	GO:0005886:plasma membrane;GO:0005887:integral component of plasma membrane;GO:0016020:membrane;	GO:0005215:transporter activity;GO:0015361:low-affinity sodium:dicarboxylate symporter activity;	K14445	;
ENSG00000007237.14	0.00	0.00	0.00	4.00	0.09	0.08	4.00	0.35	0.28	7.00	0.53	0.46	12.00	0.28	0.24	20.00	0.59	0.52	17	9813926	10101868	-	GAS7	growth arrest-specific 7 [Source:HGNC Symbol%3BAcc:4169]	GO:0006355:regulation of transcription, DNA-templated;GO:0007050:cell cycle arrest;GO:0008360:regulation of cell shape;GO:0030041:actin filament polymerization;GO:0048812:neuron projection morphogenesis;GO:0051017:actin filament bundle assembly;	GO:0001726:ruffle;GO:0005737:cytoplasm;GO:0005884:actin filament;	GO:0003700:sequence-specific DNA binding transcription factor activity;GO:0051015:actin filament binding;	K18618	;
ENSG00000007255.6	24.00	3.88	3.17	68.00	8.10	6.63	25.00	4.14	3.34	65.00	10.39	9.03	69.00	10.19	8.92	66.00	9.27	8.11	19	45666186	45681495	-	TRAPPC6A	trafficking protein particle complex 6A [Source:HGNC Symbol%3BAcc:23069]	GO:0016192:vesicle-mediated transport;	GO:0005783:endoplasmic reticulum;GO:0005794:Golgi apparatus;	GO:0005515:protein binding;	-	-
ENSG00000007264.9	312.00	15.23	12.44	406.00	13.72	11.23	282.00	14.72	11.85	233.00	10.28	8.93	182.00	7.77	6.80	194.00	7.66	6.71	19	3777971	3802127	-	MATK	megakaryocyte-associated tyrosine kinase [Source:HGNC Symbol%3BAcc:6906]	GO:0006468:protein phosphorylation;GO:0007498:mesoderm development;GO:0008283:cell proliferation;GO:0008284:positive regulation of cell proliferation;	GO:0005634:nucleus;GO:0005730:nucleolus;GO:0005737:cytoplasm;GO:0005829:cytosol;GO:0016020:membrane;	GO:0004713:protein tyrosine kinase activity;GO:0004715:non-membrane spanning protein tyrosine kinase activity;GO:0005515:protein binding;GO:0005524:ATP binding;	K08888;K17985;K17692	ko04722 Neurotrophin signaling pathway;;ko04137 Mitophagy - animal;ko04140 Autophagy - animal;ko05010 Alzheimer disease;ko05014 Amyotrophic lateral sclerosis;ko05016 Huntington disease;ko05017 Spinocerebellar ataxia;ko05022 Pathways of neurodegeneration - multiple diseases;;ko05204 Chemical carcinogenesis;;
ENSG00000007306.10	0.00	0.00	0.00	5.00	0.14	0.11	6.00	0.32	0.26	1.00	0.28	0.24	4.00	0.28	0.24	6.00	0.26	0.22	19	42177235	42210895	-	CEACAM7	carcinoembryonic antigen-related cell adhesion molecule 7 [Source:HGNC Symbol%3BAcc:1819]	-	GO:0005886:plasma membrane;GO:0016021:integral component of membrane;GO:0031225:anchored component of membrane;	-	K06499	;
ENSG00000007312.8	0.00	0.00	0.00	2.00	0.12	0.10	2.00	0.18	0.14	0.00	0.00	0.00	2.00	0.15	0.13	2.00	0.15	0.13	17	62006100	62009714	-	CD79B	CD79b molecule%2C immunoglobulin-associated beta [Source:HGNC Symbol%3BAcc:1699]	GO:0006955:immune response;GO:0007165:signal transduction;GO:0050853:B cell receptor signaling pathway;	GO:0005634:nucleus;GO:0005730:nucleolus;GO:0005737:cytoplasm;GO:0005794:Golgi apparatus;GO:0005886:plasma membrane;GO:0005887:integral component of plasma membrane;GO:0009897:external side of plasma membrane;GO:0019815:B cell receptor complex;	GO:0004888:transmembrane signaling receptor activity;	K06507	ko04662 B cell receptor signaling pathway;;
ENSG00000007314.7	2.00	0.02	0.02	1.00	0.01	0.01	2.00	0.02	0.02	0.00	0.00	0.00	2.00	0.02	0.02	0.00	0.00	0.00	17	62015914	62050278	-	SCN4A	sodium channel%2C voltage-gated%2C type IV%2C alpha subunit [Source:HGNC Symbol%3BAcc:10591]	GO:0006814:sodium ion transport;GO:0006936:muscle contraction;	GO:0001518:voltage-gated sodium channel complex;GO:0005887:integral component of plasma membrane;	GO:0005248:voltage-gated sodium channel activity;	K04837	;
ENSG00000007341.14	127.63	16.10	13.14	162.32	15.56	12.74	129.01	17.06	13.73	186.33	22.88	19.89	171.35	18.07	15.81	207.55	23.53	20.59	1	113066140	113163447	-	ST7L	suppression of tumorigenicity 7 like [Source:HGNC Symbol%3BAcc:18441]	GO:0030308:negative regulation of cell growth;	GO:0016021:integral component of membrane;	-	K17985	ko04137 Mitophagy - animal;ko04140 Autophagy - animal;ko05010 Alzheimer disease;ko05014 Amyotrophic lateral sclerosis;ko05016 Huntington disease;ko05017 Spinocerebellar ataxia;ko05022 Pathways of neurodegeneration - multiple diseases;;
ENSG00000007350.12	20.00	0.73	0.60	19.00	0.89	0.73	16.00	0.61	0.49	8.00	0.58	0.51	10.00	0.83	0.72	7.00	0.74	0.64	X	153524024	153558700	+	TKTL1	transketolase-like 1 [Source:HGNC Symbol%3BAcc:11835]	GO:0006007:glucose catabolic process;GO:0006772:thiamine metabolic process;	GO:0005634:nucleus;GO:0005737:cytoplasm;	GO:0003824:catalytic activity;GO:0004802:transketolase activity;GO:0046872:metal ion binding;	K00615	ko00030 Pentose phosphate pathway;ko00710 Carbon fixation in photosynthetic organisms;ko01051 Biosynthesis of ansamycins;ko01100 Metabolic pathways;ko01110 Biosynthesis of secondary metabolites;ko01120 Microbial metabolism in diverse environments;ko01200 Carbon metabolism;ko01230 Biosynthesis of amino acids;;
ENSG00000007372.16	86.00	5.67	4.63	115.55	7.29	5.97	78.00	6.99	5.63	150.00	8.76	7.61	138.00	8.25	7.22	125.39	11.48	10.05	11	31806340	31839509	-	PAX6	paired box 6 [Source:HGNC Symbol%3BAcc:8620]	GO:0001568:blood vessel development;GO:0001654:eye development;GO:0001709:cell fate determination;GO:0001764:neuron migration;GO:0002052:positive regulation of neuroblast proliferation;GO:0002088:lens development in camera-type eye;GO:0003322:pancreatic A cell development;GO:0006351:transcription, DNA-templated;GO:0006355:regulation of transcription, DNA-templated;GO:0006366:transcription from RN…	GO:0000790:nuclear chromatin;GO:0005634:nucleus;GO:0005730:nucleolus;GO:0005737:cytoplasm;	GO:0000979:RNA polymerase II core promoter sequence-specific DNA binding;GO:0000981:sequence-specific DNA binding RNA polymerase II transcription factor activity;GO:0003677:DNA binding;GO:0003680:AT DNA binding;GO:0003690:double-stranded DNA binding;GO:0003700:sequence-specific DNA binding transcription factor activity;GO:0004842:ubiquitin-protein transferase activity;GO:0005515:protein binding;G…	K08031	ko04550 Signaling pathways regulating pluripotency of stem cells;ko04950 Maturity onset diabetes of the young;;
ENSG00000007376.3	152.00	9.85	8.05	132.00	6.24	5.11	106.00	6.69	5.39	105.00	6.28	5.46	140.00	6.46	5.65	174.00	9.18	8.03	16	834974	838397	-	RPUSD1	RNA pseudouridylate synthase domain containing 1 [Source:HGNC Symbol%3BAcc:14173]	GO:0001522:pseudouridine synthesis;GO:0008150:biological_process;	GO:0005575:cellular_component;	GO:0003674:molecular_function;GO:0003723:RNA binding;GO:0009982:pseudouridine synthase activity;	-	-
ENSG00000007384.11	307.00	19.01	15.53	325.00	14.09	11.53	228.00	14.31	11.52	110.00	7.82	6.80	116.00	6.61	5.79	145.00	7.18	6.29	16	108058	126354	-	RHBDF1	rhomboid 5 homolog 1 (Drosophila) [Source:HGNC Symbol%3BAcc:20561]	GO:0006508:proteolysis;GO:0008283:cell proliferation;GO:0015031:protein transport;GO:0016477:cell migration;GO:0042058:regulation of epidermal growth factor receptor signaling pathway;GO:0050708:regulation of protein secretion;GO:0050709:negative regulation of protein secretion;GO:0061136:regulation of proteasomal protein catabolic process;	GO:0000139:Golgi membrane;GO:0005789:endoplasmic reticulum membrane;GO:0016021:integral component of membrane;	GO:0004252:serine-type endopeptidase activity;GO:0019838:growth factor binding;	-	-
ENSG00000007392.12	393.00	28.63	23.38	461.00	25.84	21.15	371.00	25.93	20.87	305.00	19.94	17.33	275.00	18.09	15.83	312.00	20.55	17.98	16	238968	279462	-	LUC7L	LUC7-like (S. cerevisiae) [Source:HGNC Symbol%3BAcc:6723]	GO:0045843:negative regulation of striated muscle tissue development;	GO:0005634:nucleus;	GO:0005515:protein binding;GO:0050733:RS domain binding;	K11447	ko05202 Transcriptional misregulation in cancer;;
ENSG00000007402.7	16.00	0.59	0.49	8.00	0.19	0.16	4.00	0.16	0.13	3.00	0.05	0.04	5.00	0.17	0.15	3.00	0.10	0.09	3	50400233	50541675	-	CACNA2D2	calcium channel%2C voltage-dependent%2C alpha 2/delta subunit 2 [Source:HGNC Symbol%3BAcc:1400]	GO:0006112:energy reserve metabolic process;GO:0007528:neuromuscular junction development;GO:0040014:regulation of multicellular organism growth;GO:0044281:small molecule metabolic process;GO:0046622:positive regulation of organ growth;GO:0050796:regulation of insulin secretion;GO:0060024:rhythmic synaptic transmission;	GO:0005886:plasma membrane;GO:0005891:voltage-gated calcium channel complex;	GO:0005245:voltage-gated calcium channel activity;GO:0046872:metal ion binding;	K04859	ko04010 MAPK signaling pathway;ko04260 Cardiac muscle contraction;ko04261 Adrenergic signaling in cardiomyocytes;ko04921 Oxytocin signaling pathway;ko05410 Hypertrophic cardiomyopathy;ko05412 Arrhythmogenic right ventricular cardiomyopathy;ko05414 Dilated cardiomyopathy;;
ENSG00000007516.9	75.01	3.21	2.62	97.01	1.79	1.46	50.01	1.69	1.36	57.00	1.05	0.91	56.01	1.20	1.05	29.00	0.49	0.43	16	1383602	1399439	+	BAIAP3	BAI1-associated protein 3 [Source:HGNC Symbol%3BAcc:948]	GO:0007186:G-protein coupled receptor signaling pathway;GO:0007269:neurotransmitter secretion;	-	GO:0008022:protein C-terminus binding;	K15621	ko05202 Transcriptional misregulation in cancer;;
ENSG00000007520.3	216.99	18.62	15.20	320.99	19.89	16.28	247.99	22.08	17.77	307.00	24.90	21.64	337.99	25.97	22.73	333.00	24.71	21.62	16	1399241	1401912	-	TSR3	TSR3%2C 20S rRNA accumulation%2C homolog (S. cerevisiae) [Source:HGNC Symbol%3BAcc:14175]	GO:0006364:rRNA processing;	-	-	K09140	;
ENSG00000007541.10	245.00	10.58	8.64	375.00	13.43	10.99	226.00	9.48	7.63	444.00	16.44	14.29	445.00	17.01	14.89	417.00	13.82	12.09	16	616995	634136	+	PIGQ	phosphatidylinositol glycan anchor biosynthesis%2C class Q [Source:HGNC Symbol%3BAcc:14135]	GO:0005975:carbohydrate metabolic process;GO:0006501:C-terminal protein lipidation;GO:0006506:GPI anchor biosynthetic process;GO:0016254:preassembly of GPI anchor in ER membrane;GO:0043687:post-translational protein modification;GO:0044267:cellular protein metabolic process;	GO:0000506:glycosylphosphatidylinositol-N-acetylglucosaminyltransferase (GPI-GnT) complex;GO:0005789:endoplasmic reticulum membrane;GO:0016021:integral component of membrane;	GO:0017176:phosphatidylinositol N-acetylglucosaminyltransferase activity;	K03860	ko00563 Glycosylphosphatidylinositol (GPI)-anchor biosynthesis;ko01100 Metabolic pathways;;
ENSG00000007545.11	285.89	3.62	2.96	379.67	4.37	3.58	293.13	4.06	3.27	66.34	0.81	0.70	80.07	0.85	0.74	97.18	1.06	0.93	16	1662326	1727909	+	CRAMP1L	Crm%2C cramped-like (Drosophila) [Source:HGNC Symbol%3BAcc:14122]	-	GO:0005634:nucleus;	GO:0003677:DNA binding;GO:0003682:chromatin binding;	K12581	ko03018 RNA degradation;;
ENSG00000007866.14	274.00	8.47	6.92	329.00	7.61	6.23	235.00	7.78	6.26	248.00	8.03	6.98	221.00	6.20	5.42	277.00	7.70	6.74	6	35441374	35464853	-	TEAD3	TEA domain family member 3 [Source:HGNC Symbol%3BAcc:11716]	GO:0006357:regulation of transcription from RNA polymerase II promoter;GO:0006367:transcription initiation from RNA polymerase II promoter;GO:0007565:female pregnancy;GO:0010467:gene expression;GO:0035329:hippo signaling;GO:0045944:positive regulation of transcription from RNA polymerase II promoter;	GO:0005634:nucleus;GO:0005654:nucleoplasm;GO:0005667:transcription factor complex;	GO:0003677:DNA binding;GO:0003700:sequence-specific DNA binding transcription factor activity;GO:0005515:protein binding;	K09448	ko04011 MAPK signaling pathway - yeast;ko04390 Hippo signaling pathway;ko04391 Hippo signaling pathway - fly;ko04392 Hippo signaling pathway - multiple species;;
ENSG00000007908.11	0.00	0.00	0.00	0.00	0.00	0.00	0.00	0.00	0.00	0.00	0.00	0.00	0.00	0.00	0.00	0.00	0.00	0.00	1	169691781	169733846	-	SELE	selectin E [Source:HGNC Symbol%3BAcc:10718]	GO:0002092:positive regulation of receptor internalization;GO:0002523:leukocyte migration involved in inflammatory response;GO:0002687:positive regulation of leukocyte migration;GO:0006954:inflammatory response;GO:0007155:cell adhesion;GO:0007157:heterophilic cell-cell adhesion via plasma membrane cell adhesion molecules;GO:0007159:leukocyte cell-cell adhesion;GO:0007202:activation of phospholipa…	GO:0005615:extracellular space;GO:0005886:plasma membrane;GO:0005901:caveola;GO:0005905:coated pit;GO:0016020:membrane;GO:0016021:integral component of membrane;GO:0030863:cortical cytoskeleton;GO:0045121:membrane raft;GO:0048471:perinuclear region of cytoplasm;	GO:0004888:transmembrane signaling receptor activity;GO:0005515:protein binding;GO:0030246:carbohydrate binding;GO:0033691:sialic acid binding;GO:0043274:phospholipase binding;GO:0070492:oligosaccharide binding;	K06494	ko04514 Cell adhesion molecules;ko04668 TNF signaling pathway;ko04933 AGE-RAGE signaling pathway in diabetic complications;ko05143 African trypanosomiasis;ko05144 Malaria;ko05418 Fluid shear stress and atherosclerosis;;
ENSG00000007923.11	245.08	11.92	9.73	286.71	7.45	6.10	253.20	11.17	8.99	221.71	5.90	5.13	256.40	12.55	10.99	239.23	9.85	8.62	1	6694228	6761984	-	DNAJC11	DnaJ (Hsp40) homolog%2C subfamily C%2C member 11 [Source:HGNC Symbol%3BAcc:25570]	-	GO:0005743:mitochondrial inner membrane;	-	K09531	;
ENSG00000007933.8	0.00	0.00	0.00	0.00	0.00	0.00	0.00	0.00	0.00	0.00	0.00	0.00	0.00	0.00	0.00	0.00	0.00	0.00	1	171060018	171086959	+	FMO3	flavin containing monooxygenase 3 [Source:HGNC Symbol%3BAcc:3771]	GO:0006805:xenobiotic metabolic process;GO:0017144:drug metabolic process;GO:0044281:small molecule metabolic process;	GO:0005789:endoplasmic reticulum membrane;GO:0016021:integral component of membrane;GO:0043231:intracellular membrane-bounded organelle;	GO:0004499:N,N-dimethylaniline monooxygenase activity;GO:0016597:amino acid binding;GO:0034899:trimethylamine monooxygenase activity;GO:0050660:flavin adenine dinucleotide binding;GO:0050661:NADP binding;	K00485	ko00982 Drug metabolism - cytochrome P450;;
ENSG00000007944.10	25.00	0.95	0.78	23.00	0.78	0.64	29.00	1.35	1.09	110.00	3.71	3.22	115.00	3.91	3.42	91.00	2.95	2.58	6	16129356	16148479	+	MYLIP	myosin regulatory light chain interacting protein [Source:HGNC Symbol%3BAcc:21155]	GO:0006928:movement of cell or subcellular component;GO:0007399:nervous system development;GO:0010989:negative regulation of low-density lipoprotein particle clearance;GO:0016567:protein ubiquitination;GO:0031648:protein destabilization;GO:0032803:regulation of low-density lipoprotein particle receptor catabolic process;GO:0042632:cholesterol homeostasis;GO:0042787:protein ubiquitination involved…	GO:0005622:intracellular;GO:0005737:cytoplasm;GO:0005856:cytoskeleton;GO:0005886:plasma membrane;GO:0019898:extrinsic component of membrane;	GO:0004842:ubiquitin-protein transferase activity;GO:0005515:protein binding;GO:0008092:cytoskeletal protein binding;GO:0008270:zinc ion binding;	K10637	ko04979 Cholesterol metabolism;;
ENSG00000007952.13	1.00	0.04	0.03	0.00	0.00	0.00	0.00	0.00	0.00	0.00	0.00	0.00	0.00	0.00	0.00	0.00	0.00	0.00	X	100098313	100129334	-	NOX1	NADPH oxidase 1 [Source:HGNC Symbol%3BAcc:7889]	GO:0001525:angiogenesis;GO:0003081:regulation of systemic arterial blood pressure by renin-angiotensin;GO:0006739:NADP metabolic process;GO:0006746:FADH2 metabolic process;GO:0006801:superoxide metabolic process;GO:0006950:response to stress;GO:0006954:inflammatory response;GO:0007165:signal transduction;GO:0008217:regulation of blood pressure;GO:0008284:positive regulation of cell proliferation;…	GO:0005769:early endosome;GO:0016020:membrane;GO:0016021:integral component of membrane;GO:0030054:cell junction;GO:0043020:NADPH oxidase complex;GO:0071438:invadopodium membrane;	GO:0005515:protein binding;GO:0016175:superoxide-generating NADPH oxidase activity;GO:0016491:oxidoreductase activity;GO:0030171:voltage-gated proton channel activity;GO:0046872:metal ion binding;GO:0048365:Rac GTPase binding;GO:0050661:NADP binding;	K08008	ko04380 Osteoclast differentiation;ko04933 AGE-RAGE signaling pathway in diabetic complications;ko05010 Alzheimer disease;ko05022 Pathways of neurodegeneration - multiple diseases;ko05418 Fluid shear stress and atherosclerosis;;
ENSG00000007968.6	101.00	2.55	2.08	137.00	1.95	1.60	141.00	3.86	3.10	73.00	1.21	1.05	81.00	1.24	1.09	85.00	1.28	1.12	1	23832922	23857712	-	E2F2	E2F transcription factor 2 [Source:HGNC Symbol%3BAcc:3114]	GO:0000278:mitotic cell cycle;GO:0006367:transcription initiation from RNA polymerase II promoter;GO:0006915:apoptotic process;GO:0051726:regulation of cell cycle;	GO:0005654:nucleoplasm;GO:0005667:transcription factor complex;	GO:0001047:core promoter binding;GO:0003677:DNA binding;GO:0003700:sequence-specific DNA binding transcription factor activity;GO:0005515:protein binding;GO:0008134:transcription factor binding;	K09389	ko01522 Endocrine resistance;ko04110 Cell cycle;ko04218 Cellular senescence;ko04934 Cushing syndrome;ko05160 Hepatitis C;ko05161 Hepatitis B;ko05163 Human cytomegalovirus infection;ko05166 Human T-cell leukemia virus 1 infection;ko05167 Kaposi sarcoma-associated herpesvirus infection;ko05169 Epstein-Barr virus infection;ko05200 Pathways in cancer;ko05206 MicroRNAs in cancer;ko05212 Pancreatic can…
ENSG00000008018.8	1000.00	119.47	97.55	1495.00	129.57	106.07	1001.00	122.96	98.98	1311.00	150.62	130.91	1395.00	150.04	131.31	1449.00	152.95	133.86	6	170844205	170862429	-	PSMB1	proteasome (prosome%2C macropain) subunit%2C beta type%2C 1 [Source:HGNC Symbol%3BAcc:9537]	GO:0000082:G1/S transition of mitotic cell cycle;GO:0000209:protein polyubiquitination;GO:0000278:mitotic cell cycle;GO:0002474:antigen processing and presentation of peptide antigen via MHC class I;GO:0002479:antigen processing and presentation of exogenous peptide antigen via MHC class I, TAP-dependent;GO:0006521:regulation of cellular amino acid metabolic process;GO:0006915:apoptotic process;G…	GO:0000502:proteasome complex;GO:0005654:nucleoplasm;GO:0005829:cytosol;GO:0005839:proteasome core complex;	GO:0004298:threonine-type endopeptidase activity;GO:0005515:protein binding;	K02732	ko03050 Proteasome;ko05010 Alzheimer disease;ko05012 Parkinson disease;ko05014 Amyotrophic lateral sclerosis;ko05016 Huntington disease;ko05017 Spinocerebellar ataxia;ko05020 Prion disease;ko05022 Pathways of neurodegeneration - multiple diseases;;
ENSG00000008056.8	0.00	0.00	0.00	2.00	0.04	0.03	1.00	0.03	0.02	0.00	0.00	0.00	0.00	0.00	0.00	1.00	0.03	0.02	X	47431303	47479252	-	SYN1	synapsin I [Source:HGNC Symbol%3BAcc:11494]	GO:0007268:synaptic transmission;GO:0007269:neurotransmitter secretion;	GO:0005794:Golgi apparatus;GO:0005829:cytosol;GO:0008021:synaptic vesicle;GO:0030054:cell junction;GO:0030425:dendrite;	GO:0003779:actin binding;GO:0003824:catalytic activity;GO:0005215:transporter activity;GO:0005524:ATP binding;	-	-
ENSG00000008083.9	266.00	4.07	3.33	356.00	4.09	3.35	254.00	4.19	3.37	107.00	1.70	1.48	101.00	2.39	2.10	103.00	1.43	1.25	6	15246527	15522252	+	JARID2	jumonji%2C AT rich interactive domain 2 [Source:HGNC Symbol%3BAcc:6196]	GO:0000122:negative regulation of transcription from RNA polymerase II promoter;GO:0001889:liver development;GO:0006351:transcription, DNA-templated;GO:0007417:central nervous system development;GO:0008285:negative regulation of cell proliferation;GO:0031061:negative regulation of histone methylation;GO:0045892:negative regulation of transcription, DNA-templated;GO:0048536:spleen development;GO:0…	GO:0005634:nucleus;GO:0035097:histone methyltransferase complex;GO:0035098:ESC/E(Z) complex;	GO:0003677:DNA binding;GO:0003682:chromatin binding;GO:0032452:histone demethylase activity;	K11478	ko04550 Signaling pathways regulating pluripotency of stem cells;;
ENSG00000008086.6	64.00	1.69	1.38	74.00	1.43	1.17	48.00	1.33	1.07	41.00	1.22	1.06	21.00	0.50	0.43	47.00	1.71	1.49	X	18443703	18671749	+	CDKL5	cyclin-dependent kinase-like 5 [Source:HGNC Symbol%3BAcc:11411]	GO:0001764:neuron migration;GO:0006468:protein phosphorylation;GO:0045773:positive regulation of axon extension;GO:0046777:protein autophosphorylation;GO:0050773:regulation of dendrite development;GO:0050775:positive regulation of dendrite morphogenesis;	GO:0005634:nucleus;GO:0005730:nucleolus;GO:0005737:cytoplasm;GO:0032587:ruffle membrane;GO:0032839:dendrite cytoplasm;GO:0044294:dendritic growth cone;	GO:0004672:protein kinase activity;GO:0004674:protein serine/threonine kinase activity;GO:0004693:cyclin-dependent protein serine/threonine kinase activity;GO:0005524:ATP binding;GO:0016301:kinase activity;GO:0048365:Rac GTPase binding;	K08824	;
ENSG00000008118.5	8.00	0.77	0.63	15.00	0.42	0.35	7.00	0.75	0.61	0.00	0.00	0.00	0.00	0.00	0.00	0.00	0.00	0.00	1	209757062	209787283	+	CAMK1G	calcium/calmodulin-dependent protein kinase IG [Source:HGNC Symbol%3BAcc:14585]	-	GO:0000139:Golgi membrane;GO:0005886:plasma membrane;GO:0005954:calcium- and calmodulin-dependent protein kinase complex;GO:0043005:neuron projection;	GO:0004674:protein serine/threonine kinase activity;GO:0004683:calmodulin-dependent protein kinase activity;GO:0005516:calmodulin binding;GO:0005524:ATP binding;	K08794	ko04020 Calcium signaling pathway;ko04921 Oxytocin signaling pathway;ko04925 Aldosterone synthesis and secretion;ko05214 Glioma;;
ENSG00000008128.18	286.39	18.56	15.15	386.16	21.67	17.74	276.48	17.57	14.15	243.01	15.24	13.25	301.44	17.07	14.94	283.79	19.51	17.08	1	1634169	1655766	-	CDK11A	cyclin-dependent kinase 11A [Source:HGNC Symbol%3BAcc:1730]	GO:0001558:regulation of cell growth;GO:0006355:regulation of transcription, DNA-templated;GO:0006468:protein phosphorylation;GO:0006915:apoptotic process;GO:0007067:mitotic nuclear division;GO:0050684:regulation of mRNA processing;	GO:0005634:nucleus;GO:0005737:cytoplasm;	GO:0004672:protein kinase activity;GO:0004674:protein serine/threonine kinase activity;GO:0004693:cyclin-dependent protein serine/threonine kinase activity;GO:0005524:ATP binding;	K08818	;
ENSG00000008130.11	737.00	36.12	29.49	928.00	35.09	28.72	671.00	33.71	27.13	655.00	29.22	25.39	740.00	33.22	29.07	746.00	29.38	25.71	1	1682671	1711896	-	NADK	NAD kinase [Source:HGNC Symbol%3BAcc:29831]	GO:0006741:NADP biosynthetic process;GO:0006766:vitamin metabolic process;GO:0006767:water-soluble vitamin metabolic process;GO:0016310:phosphorylation;GO:0019674:NAD metabolic process;GO:0044281:small molecule metabolic process;GO:0046034:ATP metabolic process;	GO:0005829:cytosol;	GO:0003951:NAD+ kinase activity;GO:0005524:ATP binding;GO:0046872:metal ion binding;	K00858	ko00760 Nicotinate and nicotinamide metabolism;ko01100 Metabolic pathways;ko01240 Biosynthesis of cofactors;;
ENSG00000008196.8	0.00	0.00	0.00	0.00	0.00	0.00	0.00	0.00	0.00	0.00	0.00	0.00	0.00	0.00	0.00	0.00	0.00	0.00	6	50786436	50815326	+	TFAP2B	transcription factor AP-2 beta (activating enhancer binding protein 2 beta) [Source:HGNC Symbol%3BAcc:11743]	GO:0000122:negative regulation of transcription from RNA polymerase II promoter;GO:0001822:kidney development;GO:0003091:renal water homeostasis;GO:0006006:glucose metabolic process;GO:0006355:regulation of transcription, DNA-templated;GO:0008284:positive regulation of cell proliferation;GO:0008285:negative regulation of cell proliferation;GO:0010842:retina layer formation;GO:0010960:magnesium io…	GO:0005634:nucleus;	GO:0000979:RNA polymerase II core promoter sequence-specific DNA binding;GO:0000981:sequence-specific DNA binding RNA polymerase II transcription factor activity;GO:0000983:RNA polymerase II core promoter sequence-specific DNA binding transcription factor activity;GO:0001077:RNA polymerase II core promoter proximal region sequence-specific DNA binding transcription factor activity involved in pos…	K09176	;
ENSG00000008197.4	0.00	0.00	0.00	0.00	0.00	0.00	0.00	0.00	0.00	0.00	0.00	0.00	0.00	0.00	0.00	0.00	0.00	0.00	6	50681541	50740701	+	TFAP2D	transcription factor AP-2 delta (activating enhancer binding protein 2 delta) [Source:HGNC Symbol%3BAcc:15581]	GO:0043066:negative regulation of apoptotic process;GO:0045944:positive regulation of transcription from RNA polymerase II promoter;GO:0061379:inferior colliculus development;	GO:0005634:nucleus;GO:0005667:transcription factor complex;	GO:0000977:RNA polymerase II regulatory region sequence-specific DNA binding;GO:0000981:sequence-specific DNA binding RNA polymerase II transcription factor activity;	K09178	;
ENSG00000008226.15	0.00	0.00	0.00	0.00	0.00	0.00	0.00	0.00	0.00	0.00	0.00	0.00	0.00	0.00	0.00	0.00	0.00	0.00	3	38080696	38165516	+	DLEC1	deleted in lung and esophageal cancer 1 [Source:HGNC Symbol%3BAcc:2899]	GO:0008285:negative regulation of cell proliferation;	GO:0005737:cytoplasm;	GO:0003674:molecular_function;	K07513;K15696	ko00071 Fatty acid degradation;ko00280 Valine, leucine and isoleucine degradation;ko00592 alpha-Linolenic acid metabolism;ko01040 Biosynthesis of unsaturated fatty acids;ko01100 Metabolic pathways;ko01110 Biosynthesis of secondary metabolites;ko01212 Fatty acid metabolism;ko03320 PPAR signaling pathway;ko04146 Peroxisome;;;
ENSG00000008256.11	919.00	19.21	15.69	1260.00	18.50	15.14	890.00	19.18	15.44	1124.00	22.52	19.57	1224.00	24.20	21.18	1325.00	25.59	22.40	7	6201407	6312275	-	CYTH3	cytohesin 3 [Source:HGNC Symbol%3BAcc:9504]	GO:0016192:vesicle-mediated transport;GO:0030155:regulation of cell adhesion;GO:0032012:regulation of ARF protein signal transduction;GO:0045785:positive regulation of cell adhesion;GO:0048016:inositol phosphate-mediated signaling;GO:0090162:establishment of epithelial cell polarity;	GO:0001726:ruffle;GO:0005737:cytoplasm;GO:0005802:trans-Golgi network;GO:0005886:plasma membrane;GO:0016020:membrane;	GO:0005086:ARF guanyl-nucleotide exchange factor activity;GO:0005220:inositol 1,4,5-trisphosphate-sensitive calcium-release channel activity;GO:0005543:phospholipid binding;GO:0005545:1-phosphatidylinositol binding;GO:0005547:phosphatidylinositol-3,4,5-trisphosphate binding;	K18441	ko04072 Phospholipase D signaling pathway;ko04144 Endocytosis;ko05130 Pathogenic Escherichia coli infection;ko05131 Shigellosis;ko05132 Salmonella infection;;
ENSG00000008277.10	75.00	1.42	1.16	69.00	1.05	0.86	48.00	1.00	0.80	135.00	2.15	1.87	159.00	3.37	2.95	155.00	2.77	2.43	7	87563458	87832204	+	ADAM22	ADAM metallopeptidase domain 22 [Source:HGNC Symbol%3BAcc:201]	GO:0006508:proteolysis;GO:0007155:cell adhesion;GO:0007162:negative regulation of cell adhesion;GO:0007417:central nervous system development;GO:0008344:adult locomotory behavior;GO:0022011:myelination in peripheral nervous system;	GO:0005576:extracellular region;GO:0016021:integral component of membrane;	GO:0004222:metalloendopeptidase activity;GO:0005178:integrin binding;GO:0005515:protein binding;GO:0008270:zinc ion binding;	K16068	;
ENSG00000008282.3	1046.00	49.44	40.37	1525.00	51.18	41.90	1110.00	54.26	43.67	1354.00	61.36	53.33	1510.00	66.57	58.26	1580.00	66.52	58.22	7	105730949	105753022	-	SYPL1	synaptophysin-like 1 [Source:HGNC Symbol%3BAcc:11507]	GO:0007268:synaptic transmission;	GO:0005887:integral component of plasma membrane;GO:0008021:synaptic vesicle;GO:0016021:integral component of membrane;GO:0030141:secretory granule;GO:0030659:cytoplasmic vesicle membrane;GO:0042470:melanosome;	GO:0005215:transporter activity;	K04264	ko04020 Calcium signaling pathway;ko04080 Neuroactive ligand-receptor interaction;ko04611 Platelet activation;;
ENSG00000008283.11	255.00	8.25	6.74	344.00	9.05	7.41	242.00	7.86	6.32	366.00	11.57	10.06	415.00	11.77	10.30	444.00	12.41	10.86	17	61509665	61523739	-	CYB561	cytochrome b561 [Source:HGNC Symbol%3BAcc:2571]	GO:0022900:electron transport chain;	GO:0016021:integral component of membrane;	GO:0000293:ferric-chelate reductase activity;GO:0022865:transmembrane electron transfer carrier;GO:0046872:metal ion binding;	K08360	;
ENSG00000008294.16	4165.00	74.00	60.43	5728.19	75.19	61.56	4196.00	79.88	64.30	3161.00	54.37	47.26	3137.00	52.99	46.38	3359.00	52.21	45.70	17	49039535	49198226	-	SPAG9	sperm associated antigen 9 [Source:HGNC Symbol%3BAcc:14524]	GO:0007257:activation of JUN kinase activity;GO:0007283:spermatogenesis;GO:0030335:positive regulation of cell migration;GO:0042147:retrograde transport, endosome to Golgi;GO:0042692:muscle cell differentiation;GO:0045666:positive regulation of neuron differentiation;GO:0051146:striated muscle cell differentiation;GO:0051149:positive regulation of muscle cell differentiation;GO:0051260:protein ho…	GO:0001669:acrosomal vesicle;GO:0005737:cytoplasm;GO:0005829:cytosol;GO:0016021:integral component of membrane;GO:0048471:perinuclear region of cytoplasm;	GO:0008432:JUN kinase binding;GO:0019894:kinesin binding;GO:0048273:mitogen-activated protein kinase p38 binding;	K04436;K14835;K16467	ko04010 MAPK signaling pathway;;;;
ENSG00000008300.10	405.00	5.82	4.75	507.00	5.55	4.54	421.00	6.20	4.99	289.00	5.45	4.73	289.00	3.72	3.25	292.00	4.03	3.53	3	48673902	48700348	-	CELSR3	cadherin%2C EGF LAG seven-pass G-type receptor 3 [Source:HGNC Symbol%3BAcc:3230]	GO:0001764:neuron migration;GO:0007156:homophilic cell adhesion via plasma membrane adhesion molecules;GO:0007186:G-protein coupled receptor signaling pathway;GO:0007218:neuropeptide signaling pathway;GO:0007413:axonal fasciculation;GO:0032880:regulation of protein localization;GO:0042384:cilium assembly;	GO:0005886:plasma membrane;GO:0016021:integral component of membrane;	GO:0004930:G-protein coupled receptor activity;GO:0005509:calcium ion binding;GO:0005515:protein binding;	K04602	;
ENSG00000008311.10	2.00	0.06	0.05	4.39	0.17	0.14	8.01	0.28	0.22	8.01	0.28	0.24	1.04	0.04	0.03	6.09	0.21	0.18	7	121715701	121784334	-	AASS	aminoadipate-semialdehyde synthase [Source:HGNC Symbol%3BAcc:17366]	GO:0006554:lysine catabolic process;GO:0033512:L-lysine catabolic process to acetyl-CoA via saccharopine;GO:0034641:cellular nitrogen compound metabolic process;GO:0044281:small molecule metabolic process;GO:0051262:protein tetramerization;	GO:0005737:cytoplasm;GO:0005739:mitochondrion;GO:0005759:mitochondrial matrix;GO:0043231:intracellular membrane-bounded organelle;	GO:0016491:oxidoreductase activity;GO:0047130:saccharopine dehydrogenase (NADP+, L-lysine-forming) activity;GO:0047131:saccharopine dehydrogenase (NAD+, L-glutamate-forming) activity;	K14157	ko00310 Lysine degradation;ko01100 Metabolic pathways;ko01110 Biosynthesis of secondary metabolites;;
ENSG00000008323.11	1.00	0.03	0.02	2.00	0.09	0.07	2.00	0.07	0.05	3.00	0.10	0.09	0.00	0.00	0.00	1.00	0.06	0.06	12	6419602	6437672	+	PLEKHG6	pleckstrin homology domain containing%2C family G (with RhoGef domain) member 6 [Source:HGNC Symbol%3BAcc:25562]	GO:0035023:regulation of Rho protein signal transduction;	GO:0000922:spindle pole;GO:0005737:cytoplasm;GO:0032154:cleavage furrow;	GO:0005089:Rho guanyl-nucleotide exchange factor activity;GO:0005096:GTPase activator activity;GO:0005515:protein binding;GO:0005543:phospholipid binding;	K10408	ko05014 Amyotrophic lateral sclerosis;ko05016 Huntington disease;ko05022 Pathways of neurodegeneration - multiple diseases;;
ENSG00000008324.6	166.00	25.43	20.77	223.00	24.14	19.77	159.00	24.68	19.86	323.00	46.02	40.00	333.00	44.21	38.69	383.00	49.98	43.74	3	42623332	42636606	+	SS18L2	synovial sarcoma translocation gene on chromosome 18-like 2 [Source:HGNC Symbol%3BAcc:15593]	-	-	-	K14443	ko03018 RNA degradation;;
ENSG00000008382.11	69.00	9.77	7.98	128.00	11.02	9.02	98.00	10.67	8.59	160.00	15.61	13.57	166.00	10.76	9.41	153.99	13.46	11.78	19	4343524	4360083	+	MPND	MPN domain containing [Source:HGNC Symbol%3BAcc:25934]	GO:0006508:proteolysis;	-	GO:0008233:peptidase activity;	-	-
ENSG00000008394.8	277.00	38.67	31.57	433.00	47.36	38.77	347.00	47.68	38.38	622.00	84.27	73.24	625.00	84.56	74.00	692.00	80.39	70.36	12	16500076	16762193	+	MGST1	microsomal glutathione S-transferase 1 [Source:HGNC Symbol%3BAcc:7061]	GO:0006749:glutathione metabolic process;GO:0006805:xenobiotic metabolic process;GO:0010243:response to organonitrogen compound;GO:0032496:response to lipopolysaccharide;GO:0033327:Leydig cell differentiation;GO:0042493:response to drug;GO:0044281:small molecule metabolic process;GO:0055114:oxidation-reduction process;GO:0070207:protein homotrimerization;GO:0071449:cellular response to lipid hydr…	GO:0005634:nucleus;GO:0005739:mitochondrion;GO:0005741:mitochondrial outer membrane;GO:0005743:mitochondrial inner membrane;GO:0005778:peroxisomal membrane;GO:0005783:endoplasmic reticulum;GO:0005789:endoplasmic reticulum membrane;GO:0016021:integral component of membrane;GO:0045177:apical part of cell;	GO:0004364:glutathione transferase activity;GO:0004602:glutathione peroxidase activity;GO:0005515:protein binding;GO:0042803:protein homodimerization activity;GO:0043295:glutathione binding;	K00799;K08857	ko00480 Glutathione metabolism;ko00980 Metabolism of xenobiotics by cytochrome P450;ko00982 Drug metabolism - cytochrome P450;ko00983 Drug metabolism - other enzymes;ko01100 Metabolic pathways;ko01524 Platinum drug resistance;ko04212 Longevity regulating pathway - worm;ko05200 Pathways in cancer;ko05204 Chemical carcinogenesis;ko05225 Hepatocellular carcinoma;ko05418 Fluid shear stress and athero…
ENSG00000008405.7	160.00	6.32	5.16	205.00	6.67	5.46	188.00	6.68	5.37	419.00	13.98	12.15	415.00	14.12	12.36	438.00	14.24	12.46	12	107385142	107487607	-	CRY1	cryptochrome 1 (photolyase-like) [Source:HGNC Symbol%3BAcc:2384]	GO:0000122:negative regulation of transcription from RNA polymerase II promoter;GO:0006281:DNA repair;GO:0006351:transcription, DNA-templated;GO:0007623:circadian rhythm;GO:0009785:blue light signaling pathway;GO:0018298:protein-chromophore linkage;GO:0042752:regulation of circadian rhythm;	GO:0005634:nucleus;GO:0005739:mitochondrion;	GO:0000166:nucleotide binding;GO:0000988:protein binding transcription factor activity;GO:0003677:DNA binding;GO:0003690:double-stranded DNA binding;GO:0003904:deoxyribodipyrimidine photo-lyase activity;GO:0003914:DNA (6-4) photolyase activity;GO:0005515:protein binding;GO:0009882:blue light photoreceptor activity;GO:0019901:protein kinase binding;GO:0019902:phosphatase binding;	K02295	ko04710 Circadian rhythm;;
ENSG00000008438.4	0.00	0.00	0.00	0.00	0.00	0.00	0.00	0.00	0.00	0.00	0.00	0.00	0.00	0.00	0.00	0.00	0.00	0.00	19	46522411	46526323	-	PGLYRP1	peptidoglycan recognition protein 1 [Source:HGNC Symbol%3BAcc:8904]	GO:0006955:immune response;GO:0009253:peptidoglycan catabolic process;GO:0016045:detection of bacterium;GO:0032689:negative regulation of interferon-gamma production;GO:0032827:negative regulation of natural killer cell differentiation involved in immune response;GO:0044117:growth of symbiont in host;GO:0045087:innate immune response;GO:0050830:defense response to Gram-positive bacterium;	GO:0005576:extracellular region;	GO:0008270:zinc ion binding;GO:0008745:N-acetylmuramoyl-L-alanine amidase activity;GO:0016019:peptidoglycan receptor activity;GO:0042834:peptidoglycan binding;	K01446	ko04624 Toll and Imd signaling pathway;;
ENSG00000008441.12	333.00	8.58	7.01	439.00	7.88	6.45	334.00	7.00	5.63	728.00	15.81	13.74	784.00	15.95	13.96	726.00	13.82	12.09	19	13106422	13209610	+	NFIX	nuclear factor I/X (CCAAT-binding transcription factor) [Source:HGNC Symbol%3BAcc:7788]	GO:0000122:negative regulation of transcription from RNA polymerase II promoter;GO:0006260:DNA replication;GO:0006351:transcription, DNA-templated;GO:0006366:transcription from RNA polymerase II promoter;GO:0021680:cerebellar Purkinje cell layer development;GO:0021707:cerebellar granule cell differentiation;GO:0045944:positive regulation of transcription from RNA polymerase II promoter;GO:0048708…	GO:0005634:nucleus;	GO:0003677:DNA binding;GO:0003700:sequence-specific DNA binding transcription factor activity;GO:0003705:RNA polymerase II distal enhancer sequence-specific DNA binding transcription factor activity;	K09171	;
ENSG00000008513.10	1173.00	41.16	33.61	1529.00	46.80	38.31	1138.00	45.47	36.60	389.00	15.81	13.74	385.00	12.60	11.03	379.00	13.89	12.16	8	134467091	134584183	-	ST3GAL1	ST3 beta-galactoside alpha-2%2C3-sialyltransferase 1 [Source:HGNC Symbol%3BAcc:10862]	GO:0005975:carbohydrate metabolic process;GO:0006464:cellular protein modification process;GO:0006468:protein phosphorylation;GO:0006486:protein glycosylation;GO:0016266:O-glycan processing;GO:0018146:keratan sulfate biosynthetic process;GO:0030203:glycosaminoglycan metabolic process;GO:0042339:keratan sulfate metabolic process;GO:0043687:post-translational protein modification;GO:0044267:cellula…	GO:0000139:Golgi membrane;GO:0005576:extracellular region;GO:0005794:Golgi apparatus;GO:0016021:integral component of membrane;GO:0030173:integral component of Golgi membrane;GO:0032580:Golgi cisterna membrane;	GO:0003836:beta-galactoside (CMP) alpha-2,3-sialyltransferase activity;	K00780	ko00512 Mucin type O-glycan biosynthesis;ko00533 Glycosaminoglycan biosynthesis - keratan sulfate;ko00603 Glycosphingolipid biosynthesis - globo and isoglobo series;ko00604 Glycosphingolipid biosynthesis - ganglio series;ko01100 Metabolic pathways;;
ENSG00000008516.12	4.20	0.40	0.33	7.09	0.13	0.11	4.10	0.60	0.48	2.40	0.06	0.05	2.16	0.19	0.16	6.94	0.16	0.14	16	3096682	3110727	+	MMP25	matrix metallopeptidase 25 [Source:HGNC Symbol%3BAcc:14246]	GO:0006508:proteolysis;GO:0006954:inflammatory response;GO:0060022:hard palate development;	GO:0005578:proteinaceous extracellular matrix;GO:0005886:plasma membrane;GO:0009986:cell surface;GO:0016020:membrane;GO:0031225:anchored component of membrane;	GO:0004222:metalloendopeptidase activity;GO:0005509:calcium ion binding;GO:0008270:zinc ion binding;	K08003	ko04928 Parathyroid hormone synthesis, secretion and action;;
ENSG00000008517.12	2948.00	394.68	322.28	4238.00	415.05	339.78	2791.00	389.02	313.14	1425.00	172.61	150.03	1592.00	179.79	157.35	1688.00	191.74	167.81	16	3115298	3131908	+	IL32	interleukin 32 [Source:HGNC Symbol%3BAcc:16830]	GO:0006952:defense response;GO:0006955:immune response;GO:0007155:cell adhesion;	GO:0005615:extracellular space;	GO:0005125:cytokine activity;	K04135	ko04020 Calcium signaling pathway;ko04022 cGMP-PKG signaling pathway;ko04080 Neuroactive ligand-receptor interaction;ko04152 AMPK signaling pathway;ko04261 Adrenergic signaling in cardiomyocytes;ko04270 Vascular smooth muscle contraction;ko04970 Salivary secretion;;
ENSG00000008710.13	763.25	25.32	20.68	857.20	22.95	18.79	608.36	23.07	18.57	407.45	17.36	15.09	443.79	13.77	12.05	443.88	13.82	12.09	16	2138711	2185899	-	PKD1	polycystic kidney disease 1 (autosomal dominant) [Source:HGNC Symbol%3BAcc:9008]	GO:0001502:cartilage condensation;GO:0001701:in utero embryonic development;GO:0001822:kidney development;GO:0001889:liver development;GO:0001892:embryonic placenta development;GO:0006611:protein export from nucleus;GO:0006807:nitrogen compound metabolic process;GO:0007050:cell cycle arrest;GO:0007156:homophilic cell adhesion via plasma membrane adhesion molecules;GO:0007160:cell-matrix adhesion;…	GO:0002133:polycystin complex;GO:0005634:nucleus;GO:0005737:cytoplasm;GO:0005887:integral component of plasma membrane;GO:0005929:cilium;GO:0016021:integral component of membrane;GO:0016323:basolateral plasma membrane;GO:0031512:motile primary cilium;	GO:0005261:cation channel activity;GO:0005262:calcium channel activity;GO:0005515:protein binding;GO:0019901:protein kinase binding;GO:0019904:protein domain specific binding;GO:0030246:carbohydrate binding;GO:0044325:ion channel binding;	K04985	;
ENSG00000008735.10	0.00	0.00	0.00	4.00	0.11	0.09	3.00	0.06	0.05	5.00	0.10	0.09	1.00	0.04	0.03	4.00	0.13	0.11	22	51039114	51052409	+	MAPK8IP2	mitogen-activated protein kinase 8 interacting protein 2 [Source:HGNC Symbol%3BAcc:6883]	GO:0000165:MAPK cascade;GO:0001662:behavioral fear response;GO:0007172:signal complex assembly;GO:0007254:JNK cascade;GO:0007617:mating behavior;GO:0010469:regulation of receptor activity;GO:0035176:social behavior;GO:0045860:positive regulation of protein kinase activity;GO:0046328:regulation of JNK cascade;GO:0046958:nonassociative learning;GO:0048813:dendrite morphogenesis;GO:0051966:regulatio…	GO:0005737:cytoplasm;GO:0014069:postsynaptic density;GO:0043025:neuronal cell body;GO:0097481:neuronal postsynaptic density;	GO:0001540:beta-amyloid binding;GO:0005078:MAP-kinase scaffold activity;GO:0005198:structural molecule activity;GO:0019894:kinesin binding;GO:0019901:protein kinase binding;GO:0030295:protein kinase activator activity;	K04435	ko04010 MAPK signaling pathway;;
ENSG00000008838.13	296.00	20.76	16.95	395.00	21.35	17.48	234.00	18.19	14.64	544.00	30.14	26.20	671.00	31.14	27.25	624.00	24.57	21.51	17	38175350	38217468	-	MED24	mediator complex subunit 24 [Source:HGNC Symbol%3BAcc:22963]	GO:0006355:regulation of transcription, DNA-templated;GO:0006366:transcription from RNA polymerase II promoter;GO:0006367:transcription initiation from RNA polymerase II promoter;GO:0010467:gene expression;GO:0019827:stem cell maintenance;GO:0030518:intracellular steroid hormone receptor signaling pathway;GO:0030521:androgen receptor signaling pathway;GO:0045893:positive regulation of transcripti…	GO:0005634:nucleus;GO:0005654:nucleoplasm;GO:0016592:mediator complex;	GO:0001104:RNA polymerase II transcription cofactor activity;GO:0003712:transcription cofactor activity;GO:0003713:transcription coactivator activity;GO:0004402:histone acetyltransferase activity;GO:0004872:receptor activity;GO:0030374:ligand-dependent nuclear receptor transcription coactivator activity;GO:0042809:vitamin D receptor binding;GO:0046966:thyroid hormone receptor binding;	K15167	ko04919 Thyroid hormone signaling pathway;;
ENSG00000008853.12	151.24	2.56	2.09	181.00	2.53	2.07	165.00	4.61	3.71	168.00	2.87	2.49	191.68	2.91	2.55	202.00	3.74	3.27	8	22844930	22877712	+	RHOBTB2	Rho-related BTB domain containing 2 [Source:HGNC Symbol%3BAcc:18756]	GO:0007264:small GTPase mediated signal transduction;GO:0051056:regulation of small GTPase mediated signal transduction;	GO:0005622:intracellular;GO:0005829:cytosol;GO:0005886:plasma membrane;GO:0016020:membrane;	GO:0005525:GTP binding;	K07868	ko04120 Ubiquitin mediated proteolysis;;
ENSG00000008869.7	516.00	8.15	6.65	632.00	6.35	5.19	427.00	7.04	5.66	373.00	5.64	4.90	440.00	7.06	6.18	452.00	5.90	5.16	2	37195526	37311485	-	HEATR5B	HEAT repeat containing 5B [Source:HGNC Symbol%3BAcc:29273]	-	-	-	K12870	ko03040 Spliceosome;;
ENSG00000008952.12	1276.00	40.36	32.96	1821.00	40.26	32.96	1363.00	44.79	36.05	725.00	24.36	21.18	817.00	24.63	21.56	882.00	26.30	23.01	3	169684423	169716161	+	SEC62	SEC62 homolog (S. cerevisiae) [Source:HGNC Symbol%3BAcc:11846]	GO:0006613:cotranslational protein targeting to membrane;	GO:0005783:endoplasmic reticulum;GO:0005789:endoplasmic reticulum membrane;GO:0005791:rough endoplasmic reticulum;GO:0016021:integral component of membrane;GO:0016235:aggresome;GO:0045111:intermediate filament cytoskeleton;	GO:0004872:receptor activity;GO:0008565:protein transporter activity;	K12275	ko03060 Protein export;ko04141 Protein processing in endoplasmic reticulum;;
ENSG00000008988.5	11986.40	2759.59	2253.32	18073.03	2915.81	2387.03	12199.06	2804.06	2257.09	14347.48	2947.60	2561.97	14741.93	2863.75	2506.25	15015.20	2854.31	2498.03	8	56979854	56987069	-	RPS20	ribosomal protein S20 [Source:HGNC Symbol%3BAcc:10405]	GO:0000184:nuclear-transcribed mRNA catabolic process, nonsense-mediated decay;GO:0006412:translation;GO:0006413:translational initiation;GO:0006414:translational elongation;GO:0006415:translational termination;GO:0006614:SRP-dependent cotranslational protein targeting to membrane;GO:0010467:gene expression;GO:0016032:viral process;GO:0016070:RNA metabolic process;GO:0016071:mRNA metabolic proces…	GO:0005737:cytoplasm;GO:0005829:cytosol;GO:0005840:ribosome;GO:0015935:small ribosomal subunit;GO:0022627:cytosolic small ribosomal subunit;	GO:0003723:RNA binding;GO:0003735:structural constituent of ribosome;	K02969	ko03010 Ribosome;ko05171 Coronavirus disease - COVID-19;;
ENSG00000009307.11	18302.00	448.41	366.14	25959.00	466.30	381.73	17623.00	451.66	363.56	18814.00	447.42	388.88	20283.00	445.51	389.90	20785.00	451.46	395.10	1	115259534	115301297	-	CSDE1	cold shock domain containing E1%2C RNA-binding [Source:HGNC Symbol%3BAcc:29905]	GO:0006355:regulation of transcription, DNA-templated;GO:0008584:male gonad development;GO:0070966:nuclear-transcribed mRNA catabolic process, no-go decay;	GO:0005743:mitochondrial inner membrane;GO:0070937:CRD-mediated mRNA stability complex;	GO:0003677:DNA binding;GO:0003723:RNA binding;	-	-
ENSG00000009335.13	1712.00	34.46	28.14	2129.00	32.02	26.21	1535.00	32.92	26.50	1312.00	27.96	24.31	1411.00	26.75	23.41	1430.00	28.66	25.08	7	156931607	157062066	+	UBE3C	ubiquitin protein ligase E3C [Source:HGNC Symbol%3BAcc:16803]	GO:0000209:protein polyubiquitination;GO:0042787:protein ubiquitination involved in ubiquitin-dependent protein catabolic process;	GO:0000502:proteasome complex;GO:0005622:intracellular;GO:0005634:nucleus;GO:0005737:cytoplasm;	GO:0004842:ubiquitin-protein transferase activity;GO:0005515:protein binding;	K10589	ko04120 Ubiquitin mediated proteolysis;;
ENSG00000009413.11	125.90	2.45	2.00	179.44	2.49	2.04	151.28	3.69	2.97	139.23	9.46	8.22	165.44	11.49	10.06	152.72	6.00	5.25	6	111620234	111804918	-	REV3L	REV3-like%2C polymerase (DNA directed)%2C zeta%2C catalytic subunit [Source:HGNC Symbol%3BAcc:9968]	GO:0006261:DNA-dependent DNA replication;GO:0006297:nucleotide-excision repair, DNA gap filling;GO:0019985:translesion synthesis;	GO:0005634:nucleus;GO:0005694:chromosome;GO:0016035:zeta DNA polymerase complex;	GO:0000166:nucleotide binding;GO:0003677:DNA binding;GO:0003887:DNA-directed DNA polymerase activity;GO:0008408:3'-5' exonuclease activity;GO:0046872:metal ion binding;GO:0051539:4 iron, 4 sulfur cluster binding;	K02350	ko01524 Platinum drug resistance;ko03460 Fanconi anemia pathway;;
ENSG00000009694.9	0.00	0.00	0.00	0.00	0.00	0.00	0.00	0.00	0.00	0.00	0.00	0.00	0.00	0.00	0.00	3.00	0.02	0.02	X	123509753	124097666	-	TENM1	teneurin transmembrane protein 1 [Source:HGNC Symbol%3BAcc:8117]	GO:0006351:transcription, DNA-templated;GO:0006359:regulation of transcription from RNA polymerase III promoter;GO:0006950:response to stress;GO:0006955:immune response;GO:0007218:neuropeptide signaling pathway;GO:0007399:nervous system development;GO:0008285:negative regulation of cell proliferation;GO:0030838:positive regulation of actin filament polymerization;GO:0033138:positive regulation of…	GO:0005576:extracellular region;GO:0005634:nucleus;GO:0005737:cytoplasm;GO:0005783:endoplasmic reticulum;GO:0005794:Golgi apparatus;GO:0005856:cytoskeleton;GO:0005886:plasma membrane;GO:0005887:integral component of plasma membrane;GO:0016363:nuclear matrix;GO:0016607:nuclear speck;GO:0048471:perinuclear region of cytoplasm;	GO:0008201:heparin binding;GO:0042803:protein homodimerization activity;GO:0046982:protein heterodimerization activity;	-	-
ENSG00000009709.7	0.00	0.00	0.00	0.00	0.00	0.00	0.00	0.00	0.00	0.00	0.00	0.00	0.00	0.00	0.00	0.00	0.00	0.00	1	18957500	19075360	+	PAX7	paired box 7 [Source:HGNC Symbol%3BAcc:8621]	GO:0006338:chromatin remodeling;GO:0009653:anatomical structure morphogenesis;GO:0010453:regulation of cell fate commitment;GO:0014813:skeletal muscle satellite cell commitment;GO:0021527:spinal cord association neuron differentiation;GO:0021904:dorsal/ventral neural tube patterning;GO:0031062:positive regulation of histone methylation;GO:0043066:negative regulation of apoptotic process;GO:004339…	GO:0005634:nucleus;	GO:0000983:RNA polymerase II core promoter sequence-specific DNA binding transcription factor activity;GO:0003700:sequence-specific DNA binding transcription factor activity;GO:0043565:sequence-specific DNA binding;	K09381	ko05202 Transcriptional misregulation in cancer;;
ENSG00000009724.12	0.00	0.00	0.00	0.00	0.00	0.00	0.00	0.00	0.00	0.00	0.00	0.00	0.00	0.00	0.00	0.00	0.00	0.00	1	11086580	11107290	-	MASP2	mannan-binding lectin serine peptidase 2 [Source:HGNC Symbol%3BAcc:6902]	GO:0001867:complement activation, lectin pathway;GO:0006508:proteolysis;GO:0006956:complement activation;GO:0006958:complement activation, classical pathway;GO:0045087:innate immune response;	GO:0005576:extracellular region;	GO:0004252:serine-type endopeptidase activity;GO:0005509:calcium ion binding;GO:0005515:protein binding;GO:0008233:peptidase activity;GO:0048306:calcium-dependent protein binding;	K03993	ko04610 Complement and coagulation cascades;ko05150 Staphylococcus aureus infection;ko05171 Coronavirus disease - COVID-19;;
ENSG00000009765.10	1.00	0.09	0.07	1.01	0.03	0.03	0.00	0.00	0.00	3.00	0.13	0.11	1.00	0.04	0.03	0.00	0.00	0.00	6	150690028	150727105	+	IYD	iodotyrosine deiodinase [Source:HGNC Symbol%3BAcc:21071]	GO:0006590:thyroid hormone generation;GO:0034641:cellular nitrogen compound metabolic process;GO:0044281:small molecule metabolic process;	GO:0005886:plasma membrane;GO:0016021:integral component of membrane;	GO:0016491:oxidoreductase activity;	K17231	ko04918 Thyroid hormone synthesis;;
ENSG00000009780.11	46.00	1.84	1.50	76.00	2.01	1.65	52.00	2.02	1.62	58.00	2.36	2.05	66.00	2.39	2.10	76.00	2.13	1.86	1	28052490	28089633	+	FAM76A	family with sequence similarity 76%2C member A [Source:HGNC Symbol%3BAcc:28530]	-	-	-	K08834;K14993;K02355	ko04745 Phototransduction - fly;;;;
ENSG00000009790.10	9.00	1.15	0.94	9.00	0.43	0.35	8.00	0.57	0.46	4.00	0.51	0.44	5.00	0.61	0.53	4.00	0.34	0.30	1	209929377	209955668	+	TRAF3IP3	TRAF3 interacting protein 3 [Source:HGNC Symbol%3BAcc:30766]	-	GO:0016021:integral component of membrane;	GO:0005515:protein binding;	-	-
ENSG00000009830.7	183.00	8.35	6.82	288.00	7.75	6.34	179.00	8.59	6.91	279.00	7.71	6.71	363.00	14.27	12.49	308.00	15.25	13.34	14	77741299	77787227	-	POMT2	protein-O-mannosyltransferase 2 [Source:HGNC Symbol%3BAcc:19743]	GO:0006493:protein O-linked glycosylation;	GO:0005789:endoplasmic reticulum membrane;GO:0016020:membrane;GO:0016021:integral component of membrane;	GO:0000030:mannosyltransferase activity;GO:0004169:dolichyl-phosphate-mannose-protein mannosyltransferase activity;GO:0046872:metal ion binding;	K00728	ko00514 Other types of O-glycan biosynthesis;ko00515 Mannose type O-glycan biosynthesis;ko01100 Metabolic pathways;;
ENSG00000009844.11	500.29	22.32	18.23	646.00	20.17	16.51	482.00	25.62	20.62	551.00	29.47	25.62	545.00	30.86	27.00	611.00	28.14	24.63	6	142468367	142545826	+	VTA1	vesicle (multivesicular body) trafficking 1 [Source:HGNC Symbol%3BAcc:20954]	GO:0015031:protein transport;GO:0016032:viral process;GO:0016197:endosomal transport;	GO:0005829:cytosol;GO:0010008:endosome membrane;	GO:0005515:protein binding;	K12199	ko04144 Endocytosis;;
ENSG00000009950.11	98.94	7.21	5.89	98.00	3.62	2.97	66.05	4.41	3.55	160.00	10.12	8.80	138.00	7.25	6.35	171.07	8.74	7.65	7	73007524	73038873	-	MLXIPL	MLX interacting protein-like [Source:HGNC Symbol%3BAcc:12744]	GO:0000122:negative regulation of transcription from RNA polymerase II promoter;GO:0006112:energy reserve metabolic process;GO:0006351:transcription, DNA-templated;GO:0006355:regulation of transcription, DNA-templated;GO:0008284:positive regulation of cell proliferation;GO:0009653:anatomical structure morphogenesis;GO:0010255:glucose mediated signaling pathway;GO:0031325:positive regulation of ce…	GO:0005634:nucleus;GO:0005654:nucleoplasm;GO:0005667:transcription factor complex;GO:0005737:cytoplasm;GO:0005829:cytosol;	GO:0003677:DNA binding;GO:0003700:sequence-specific DNA binding transcription factor activity;GO:0008134:transcription factor binding;GO:0035538:carbohydrate response element binding;GO:0042803:protein homodimerization activity;GO:0046982:protein heterodimerization activity;GO:0046983:protein dimerization activity;	K09113	ko04931 Insulin resistance;ko04932 Non-alcoholic fatty liver disease;;
ENSG00000009954.6	1657.00	27.11	22.14	2376.00	28.13	23.03	1667.00	28.42	22.87	1640.00	26.68	23.19	1730.00	26.65	23.32	1894.00	28.96	25.35	7	72854728	72936608	-	BAZ1B	bromodomain adjacent to zinc finger domain%2C 1B [Source:HGNC Symbol%3BAcc:961]	GO:0003007:heart morphogenesis;GO:0006302:double-strand break repair;GO:0006337:nucleosome disassembly;GO:0006351:transcription, DNA-templated;GO:0006355:regulation of transcription, DNA-templated;GO:0006974:cellular response to DNA damage stimulus;GO:0016572:histone phosphorylation;GO:0034725:DNA replication-dependent nucleosome disassembly;GO:0043044:ATP-dependent chromatin remodeling;GO:004809…	GO:0000793:condensed chromosome;GO:0005721:pericentric heterochromatin;GO:0043596:nuclear replication fork;	GO:0003682:chromatin binding;GO:0004713:protein tyrosine kinase activity;GO:0004715:non-membrane spanning protein tyrosine kinase activity;GO:0005515:protein binding;GO:0005524:ATP binding;GO:0008270:zinc ion binding;GO:0032947:protein complex scaffold;GO:0035173:histone kinase activity;GO:0042809:vitamin D receptor binding;GO:0070577:lysine-acetylated histone binding;GO:0071884:vitamin D recepto…	K11658	;
ENSG00000010017.9	805.00	25.57	20.88	1247.09	27.88	22.82	904.00	30.20	24.31	839.18	26.29	22.85	958.27	26.19	22.92	1035.32	27.42	24.00	6	13621730	13711796	-	RANBP9	RAN binding protein 9 [Source:HGNC Symbol%3BAcc:13727]	GO:0006461:protein complex assembly;GO:0007020:microtubule nucleation;GO:0007411:axon guidance;	GO:0005634:nucleus;GO:0005737:cytoplasm;GO:0005829:cytosol;GO:0005875:microtubule associated complex;	GO:0005515:protein binding;GO:0008536:Ran GTPase binding;GO:0019899:enzyme binding;	-	-
ENSG00000010030.9	0.00	0.00	0.00	0.00	0.00	0.00	0.00	0.00	0.00	0.00	0.00	0.00	0.00	0.00	0.00	0.00	0.00	0.00	6	36322419	36356164	-	ETV7	ets variant 7 [Source:HGNC Symbol%3BAcc:18160]	GO:0006366:transcription from RNA polymerase II promoter;GO:0009887:organ morphogenesis;	GO:0005634:nucleus;GO:0005730:nucleolus;	GO:0003700:sequence-specific DNA binding transcription factor activity;GO:0005515:protein binding;GO:0043565:sequence-specific DNA binding;	K03211	ko04013 MAPK signaling pathway - fly;ko04320 Dorso-ventral axis formation;ko05202 Transcriptional misregulation in cancer;;
ENSG00000010072.11	247.41	8.32	6.80	291.77	6.49	5.32	219.12	7.12	5.73	309.20	9.67	8.41	321.77	10.53	9.21	297.79	9.13	7.99	1	231472850	231490769	+	SPRTN	SprT-like N-terminal domain [Source:HGNC Symbol%3BAcc:25356]	GO:0006974:cellular response to DNA damage stimulus;GO:0009411:response to UV;GO:0019985:translesion synthesis;GO:0031398:positive regulation of protein ubiquitination;	GO:0005634:nucleus;GO:0005694:chromosome;GO:0016607:nuclear speck;	GO:0003677:DNA binding;GO:0005515:protein binding;GO:0043130:ubiquitin binding;GO:0046872:metal ion binding;GO:0070530:K63-linked polyubiquitin binding;	-	-
ENSG00000010165.15	212.00	8.23	6.72	297.00	8.44	6.91	207.00	8.16	6.57	176.00	7.42	6.45	180.00	7.32	6.40	190.00	7.52	6.58	1	171750788	171783163	+	METTL13	methyltransferase like 13 [Source:HGNC Symbol%3BAcc:24248]	-	-	GO:0008168:methyltransferase activity;	K01528	ko04072 Phospholipase D signaling pathway;ko04144 Endocytosis;ko04721 Synaptic vesicle cycle;ko04961 Endocrine and other factor-regulated calcium reabsorption;ko05100 Bacterial invasion of epithelial cells;;
ENSG00000010219.9	3.00	0.96	0.78	7.00	0.79	0.64	2.00	0.20	0.16	4.00	0.71	0.61	2.00	0.27	0.24	3.00	0.70	0.61	12	4671370	4723325	+	DYRK4	dual-specificity tyrosine-(Y)-phosphorylation regulated kinase 4 [Source:HGNC Symbol%3BAcc:3095]	GO:0006468:protein phosphorylation;	GO:0005794:Golgi apparatus;	GO:0004674:protein serine/threonine kinase activity;GO:0004712:protein serine/threonine/tyrosine kinase activity;GO:0004713:protein tyrosine kinase activity;GO:0005515:protein binding;GO:0005524:ATP binding;GO:0016301:kinase activity;GO:0016772:transferase activity, transferring phosphorus-containing groups;GO:0046872:metal ion binding;	K18669	ko04111 Cell cycle - yeast;;
ENSG00000010244.12	3506.00	164.28	134.14	4512.96	150.81	123.46	3135.00	155.79	125.40	3104.06	168.08	146.09	3225.00	166.31	145.55	3269.00	159.08	139.22	17	30677136	30708905	+	ZNF207	zinc finger protein 207 [Source:HGNC Symbol%3BAcc:12998]	GO:0006355:regulation of transcription, DNA-templated;	GO:0005634:nucleus;GO:0005730:nucleolus;	GO:0003677:DNA binding;GO:0003700:sequence-specific DNA binding transcription factor activity;GO:0008201:heparin binding;GO:0008270:zinc ion binding;GO:0046872:metal ion binding;	K17985;K04613;K07994	ko04137 Mitophagy - animal;ko04140 Autophagy - animal;ko05010 Alzheimer disease;ko05014 Amyotrophic lateral sclerosis;ko05016 Huntington disease;ko05017 Spinocerebellar ataxia;ko05022 Pathways of neurodegeneration - multiple diseases;;;ko04657 IL-17 signaling pathway;ko04926 Relaxin signaling pathway;ko04928 Parathyroid hormone synthesis, secretion and action;;
ENSG00000010256.6	4342.00	310.64	253.65	6098.00	323.63	264.94	4023.00	314.16	252.88	4185.00	319.67	277.85	4543.00	315.93	276.49	4551.00	326.72	285.94	3	48636435	48648409	-	UQCRC1	ubiquinol-cytochrome c reductase core protein I [Source:HGNC Symbol%3BAcc:12585]	GO:0006119:oxidative phosphorylation;GO:0006122:mitochondrial electron transport, ubiquinol to cytochrome c;GO:0009060:aerobic respiration;GO:0014823:response to activity;GO:0022904:respiratory electron transport chain;GO:0043279:response to alkaloid;GO:0044237:cellular metabolic process;GO:0044281:small molecule metabolic process;GO:0055114:oxidation-reduction process;	GO:0005739:mitochondrion;GO:0005743:mitochondrial inner membrane;GO:0005746:mitochondrial respiratory chain;GO:0005750:mitochondrial respiratory chain complex III;	GO:0008121:ubiquinol-cytochrome-c reductase activity;GO:0032403:protein complex binding;GO:0046872:metal ion binding;	K00414	ko00190 Oxidative phosphorylation;ko01100 Metabolic pathways;ko04260 Cardiac muscle contraction;ko04714 Thermogenesis;ko04932 Non-alcoholic fatty liver disease;ko05010 Alzheimer disease;ko05012 Parkinson disease;ko05014 Amyotrophic lateral sclerosis;ko05016 Huntington disease;ko05020 Prion disease;ko05022 Pathways of neurodegeneration - multiple diseases;;
ENSG00000010270.9	274.00	16.60	13.56	376.00	16.16	13.23	297.00	18.78	15.12	278.00	16.31	14.17	277.00	15.96	13.97	323.00	17.41	15.24	7	38217824	38270272	+	STARD3NL	STARD3 N-terminal like [Source:HGNC Symbol%3BAcc:19169]	-	GO:0016021:integral component of membrane;GO:0031902:late endosome membrane;	-	K12606	ko03018 RNA degradation;;
ENSG00000010278.7	3234.00	337.25	275.38	4503.00	331.81	271.64	3255.00	344.34	277.17	2635.00	249.34	216.72	2858.00	253.01	221.42	2877.00	252.49	220.98	12	6308881	6347425	+	CD9	CD9 molecule [Source:HGNC Symbol%3BAcc:1709]	GO:0002576:platelet degranulation;GO:0006928:movement of cell or subcellular component;GO:0007155:cell adhesion;GO:0007338:single fertilization;GO:0007342:fusion of sperm to egg plasma membrane;GO:0007420:brain development;GO:0007596:blood coagulation;GO:0008285:negative regulation of cell proliferation;GO:0009414:response to water deprivation;GO:0014003:oligodendrocyte development;GO:0030168:pla…	GO:0005886:plasma membrane;GO:0005887:integral component of plasma membrane;GO:0009897:external side of plasma membrane;GO:0016021:integral component of membrane;GO:0016324:apical plasma membrane;GO:0031092:platelet alpha granule membrane;	GO:0005178:integrin binding;GO:0005515:protein binding;	K06460	ko04640 Hematopoietic cell lineage;;
ENSG00000010282.10	0.00	0.00	0.00	0.00	0.00	0.00	0.00	0.00	0.00	0.00	0.00	0.00	0.00	0.00	0.00	0.00	0.00	0.00	3	42734155	42744319	-	HHATL	hedgehog acyltransferase-like [Source:HGNC Symbol%3BAcc:13242]	GO:0060262:negative regulation of N-terminal protein palmitoylation;	GO:0005783:endoplasmic reticulum;GO:0005789:endoplasmic reticulum membrane;GO:0016021:integral component of membrane;GO:0048471:perinuclear region of cytoplasm;	-	-	-
ENSG00000010292.8	6457.02	121.76	99.42	8928.45	122.84	100.57	5968.14	110.11	88.63	7876.94	147.56	128.26	8515.72	136.06	119.07	8857.99	134.18	117.43	12	6602522	6641121	+	NCAPD2	non-SMC condensin I complex%2C subunit D2 [Source:HGNC Symbol%3BAcc:24305]	GO:0000278:mitotic cell cycle;GO:0007076:mitotic chromosome condensation;GO:0051301:cell division;	GO:0000228:nuclear chromosome;GO:0000793:condensed chromosome;GO:0000796:condensin complex;GO:0000797:condensin core heterodimer;GO:0005634:nucleus;GO:0005730:nucleolus;GO:0005737:cytoplasm;GO:0005829:cytosol;GO:0045120:pronucleus;	GO:0005515:protein binding;GO:0042393:histone binding;	K06677;K17432	ko04111 Cell cycle - yeast;;;
ENSG00000010295.15	1.00	0.06	0.05	1.00	0.03	0.02	0.00	0.00	0.00	0.00	0.00	0.00	0.00	0.00	0.00	0.00	0.00	0.00	12	6647541	6665239	-	IFFO1	intermediate filament family orphan 1 [Source:HGNC Symbol%3BAcc:24970]	-	GO:0005882:intermediate filament;	-	K06115	;
ENSG00000010310.4	245.00	11.65	9.51	203.00	7.01	5.74	160.00	9.33	7.51	143.00	6.48	5.63	106.00	3.56	3.12	122.00	4.79	4.19	19	46171502	46186982	+	GIPR	gastric inhibitory polypeptide receptor [Source:HGNC Symbol%3BAcc:4271]	GO:0002029:desensitization of G-protein coupled receptor protein signaling pathway;GO:0006091:generation of precursor metabolites and energy;GO:0007166:cell surface receptor signaling pathway;GO:0007190:activation of adenylate cyclase activity;GO:0007204:positive regulation of cytosolic calcium ion concentration;GO:0007584:response to nutrient;GO:0009749:response to glucose;GO:0031018:endocrine p…	GO:0005886:plasma membrane;GO:0016021:integral component of membrane;	GO:0004888:transmembrane signaling receptor activity;GO:0016519:gastric inhibitory peptide receptor activity;GO:0017046:peptide hormone binding;	K04580	ko04024 cAMP signaling pathway;ko04080 Neuroactive ligand-receptor interaction;;
ENSG00000010318.15	6.00	0.61	0.50	7.00	0.83	0.68	7.00	1.15	0.92	33.00	3.77	3.28	34.00	3.70	3.24	29.00	3.48	3.04	3	52444673	52457657	+	PHF7	PHD finger protein 7 [Source:HGNC Symbol%3BAcc:18458]	-	GO:0005634:nucleus;GO:0005730:nucleolus;GO:0005737:cytoplasm;GO:0005794:Golgi apparatus;GO:0005886:plasma membrane;	GO:0008270:zinc ion binding;	K09537	;
ENSG00000010319.2	5.00	0.09	0.07	3.00	0.04	0.03	3.00	0.06	0.05	17.00	0.30	0.26	10.00	0.16	0.14	14.00	0.22	0.20	3	52467069	52479101	-	SEMA3G	sema domain%2C immunoglobulin domain (Ig)%2C short basic domain%2C secreted%2C (semaphorin) 3G [Source:HGNC Symbol%3BAcc:30400]	GO:0007275:multicellular organismal development;	GO:0005576:extracellular region;GO:0016020:membrane;	GO:0004872:receptor activity;	K06840	ko04360 Axon guidance;;
ENSG00000010322.11	437.00	14.04	11.46	531.00	12.25	10.03	373.00	14.07	11.32	376.00	12.84	11.16	395.00	12.10	10.59	367.00	11.88	10.40	3	52489134	52527087	+	NISCH	nischarin [Source:HGNC Symbol%3BAcc:18006]	GO:0006006:glucose metabolic process;GO:0006915:apoptotic process;GO:0007154:cell communication;GO:0008217:regulation of blood pressure;GO:0016601:Rac protein signal transduction;GO:0030036:actin cytoskeleton organization;GO:0030336:negative regulation of cell migration;GO:0032228:regulation of synaptic transmission, GABAergic;GO:0048243:norepinephrine secretion;	GO:0005769:early endosome;GO:0005829:cytosol;GO:0005886:plasma membrane;GO:0055037:recycling endosome;	GO:0005178:integrin binding;GO:0008227:G-protein coupled amine receptor activity;GO:0035091:phosphatidylinositol binding;	K18047;K12022	;;
ENSG00000010327.6	6.00	0.11	0.09	1.00	0.01	0.01	4.00	0.12	0.10	11.00	0.56	0.48	8.00	0.15	0.13	15.00	0.22	0.20	3	52529354	52558511	+	STAB1	stabilin 1 [Source:HGNC Symbol%3BAcc:18628]	GO:0006898:receptor-mediated endocytosis;GO:0006954:inflammatory response;GO:0007155:cell adhesion;GO:0007267:cell-cell signaling;GO:0016525:negative regulation of angiogenesis;GO:0042742:defense response to bacterium;	GO:0005886:plasma membrane;GO:0005887:integral component of plasma membrane;GO:0030666:endocytic vesicle membrane;	GO:0005041:low-density lipoprotein receptor activity;GO:0005044:scavenger receptor activity;GO:0005540:hyaluronic acid binding;GO:0015035:protein disulfide oxidoreductase activity;GO:0030169:low-density lipoprotein particle binding;	K19020	;
ENSG00000010361.9	0.00	0.00	0.00	1.00	0.05	0.04	2.19	0.29	0.23	3.16	0.42	0.36	3.00	0.57	0.50	3.00	0.34	0.29	19	50310126	50320633	-	FUZ	fuzzy planar cell polarity protein [Source:HGNC Symbol%3BAcc:26219]	GO:0001736:establishment of planar polarity;GO:0001843:neural tube closure;GO:0001942:hair follicle development;GO:0008589:regulation of smoothened signaling pathway;GO:0010172:embryonic body morphogenesis;GO:0015031:protein transport;GO:0021513:spinal cord dorsal/ventral patterning;GO:0042384:cilium assembly;GO:0048704:embryonic skeletal system morphogenesis;	GO:0005737:cytoplasm;GO:0005856:cytoskeleton;	-	K03849	ko00510 N-Glycan biosynthesis;ko01100 Metabolic pathways;;
ENSG00000010379.11	0.00	0.00	0.00	0.00	0.00	0.00	0.00	0.00	0.00	0.00	0.00	0.00	0.00	0.00	0.00	0.00	0.00	0.00	12	329789	372039	-	SLC6A13	solute carrier family 6 (neurotransmitter transporter)%2C member 13 [Source:HGNC Symbol%3BAcc:11046]	GO:0007268:synaptic transmission;GO:0007269:neurotransmitter secretion;GO:0055085:transmembrane transport;	GO:0005886:plasma membrane;GO:0005887:integral component of plasma membrane;GO:0016021:integral component of membrane;	GO:0005328:neurotransmitter:sodium symporter activity;GO:0005332:gamma-aminobutyric acid:sodium symporter activity;GO:0042165:neurotransmitter binding;	K05039	;
ENSG00000010404.13	1279.05	24.25	19.80	1790.88	24.42	19.99	1273.23	23.27	18.73	1346.94	23.85	20.73	1398.02	19.78	17.31	1421.13	20.13	17.62	X	148558521	148615470	-	IDS	iduronate 2-sulfatase [Source:HGNC Symbol%3BAcc:5389]	GO:0005975:carbohydrate metabolic process;GO:0006027:glycosaminoglycan catabolic process;GO:0030203:glycosaminoglycan metabolic process;GO:0030204:chondroitin sulfate metabolic process;GO:0030207:chondroitin sulfate catabolic process;GO:0044281:small molecule metabolic process;	GO:0043202:lysosomal lumen;	GO:0004423:iduronate-2-sulfatase activity;GO:0008484:sulfuric ester hydrolase activity;GO:0046872:metal ion binding;	K01136	ko00531 Glycosaminoglycan degradation;ko01100 Metabolic pathways;ko04142 Lysosome;;
ENSG00000010438.12	0.00	0.00	0.00	0.00	0.00	0.00	0.00	0.00	0.00	0.00	0.00	0.00	0.00	0.00	0.00	0.00	0.00	0.00	9	33750515	33799230	+	PRSS3	protease%2C serine%2C 3 [Source:HGNC Symbol%3BAcc:9486]	GO:0006508:proteolysis;GO:0006766:vitamin metabolic process;GO:0006767:water-soluble vitamin metabolic process;GO:0007586:digestion;GO:0009235:cobalamin metabolic process;GO:0031638:zymogen activation;GO:0043542:endothelial cell migration;GO:0044281:small molecule metabolic process;GO:0045087:innate immune response;	GO:0005576:extracellular region;GO:0005615:extracellular space;	GO:0004252:serine-type endopeptidase activity;GO:0005509:calcium ion binding;GO:0005515:protein binding;GO:0008236:serine-type peptidase activity;	K01312	ko04080 Neuroactive ligand-receptor interaction;ko04972 Pancreatic secretion;ko04974 Protein digestion and absorption;ko05164 Influenza A;;
ENSG00000010539.7	68.01	2.30	1.87	63.00	1.37	1.12	59.00	2.02	1.62	21.00	0.61	0.53	35.00	1.04	0.91	34.00	0.92	0.80	16	3272325	3286221	-	ZNF200	zinc finger protein 200 [Source:HGNC Symbol%3BAcc:12993]	GO:0006351:transcription, DNA-templated;GO:0006355:regulation of transcription, DNA-templated;GO:0008150:biological_process;	GO:0005634:nucleus;	GO:0003674:molecular_function;GO:0003676:nucleic acid binding;GO:0046872:metal ion binding;	K09228	ko05168 Herpes simplex virus 1 infection;;
ENSG00000010610.5	0.00	0.00	0.00	0.00	0.00	0.00	0.00	0.00	0.00	0.00	0.00	0.00	1.00	0.04	0.04	0.00	0.00	0.00	12	6896024	6929974	+	CD4	CD4 molecule [Source:HGNC Symbol%3BAcc:1678]	GO:0001816:cytokine production;GO:0006948:induction by virus of host cell-cell fusion;GO:0006955:immune response;GO:0007155:cell adhesion;GO:0007165:signal transduction;GO:0007166:cell surface receptor signaling pathway;GO:0007167:enzyme linked receptor protein signaling pathway;GO:0007169:transmembrane receptor protein tyrosine kinase signaling pathway;GO:0016032:viral process;GO:0030217:T cell …	GO:0005769:early endosome;GO:0005788:endoplasmic reticulum lumen;GO:0005789:endoplasmic reticulum membrane;GO:0005886:plasma membrane;GO:0009897:external side of plasma membrane;GO:0016021:integral component of membrane;GO:0042101:T cell receptor complex;GO:0045121:membrane raft;	GO:0001948:glycoprotein binding;GO:0004872:receptor activity;GO:0004888:transmembrane signaling receptor activity;GO:0005201:extracellular matrix structural constituent;GO:0005515:protein binding;GO:0008270:zinc ion binding;GO:0015026:coreceptor activity;GO:0019899:enzyme binding;GO:0019901:protein kinase binding;GO:0042289:MHC class II protein binding;GO:0042803:protein homodimerization activity;	K06454	ko04060 Cytokine-cytokine receptor interaction;ko04514 Cell adhesion molecules;ko04612 Antigen processing and presentation;ko04640 Hematopoietic cell lineage;ko04658 Th1 and Th2 cell differentiation;ko04659 Th17 cell differentiation;ko04660 T cell receptor signaling pathway;ko05135 Yersinia infection;ko05166 Human T-cell leukemia virus 1 infection;ko05170 Human immunodeficiency virus 1 infection;…
ENSG00000010626.10	83.03	6.46	5.28	126.41	8.77	7.18	95.18	7.62	6.13	124.59	8.68	7.54	163.76	11.71	10.25	165.38	11.74	10.28	12	6982733	7023407	+	LRRC23	leucine rich repeat containing 23 [Source:HGNC Symbol%3BAcc:19138]	GO:0008150:biological_process;	GO:0005575:cellular_component;	GO:0003674:molecular_function;	K10344	;
ENSG00000010671.11	0.00	0.00	0.00	0.00	0.00	0.00	0.00	0.00	0.00	0.00	0.00	0.00	1.00	0.03	0.03	1.00	0.04	0.03	X	100604435	100641183	-	BTK	Bruton agammaglobulinemia tyrosine kinase [Source:HGNC Symbol%3BAcc:1133]	GO:0002224:toll-like receptor signaling pathway;GO:0002250:adaptive immune response;GO:0002721:regulation of B cell cytokine production;GO:0002755:MyD88-dependent toll-like receptor signaling pathway;GO:0002902:regulation of B cell apoptotic process;GO:0006351:transcription, DNA-templated;GO:0006468:protein phosphorylation;GO:0007249:I-kappaB kinase/NF-kappaB signaling;GO:0007498:mesoderm develop…	GO:0005634:nucleus;GO:0005737:cytoplasm;GO:0005829:cytosol;GO:0005886:plasma membrane;GO:0031410:cytoplasmic vesicle;GO:0043231:intracellular membrane-bounded organelle;GO:0045121:membrane raft;	GO:0004713:protein tyrosine kinase activity;GO:0004715:non-membrane spanning protein tyrosine kinase activity;GO:0005515:protein binding;GO:0005524:ATP binding;GO:0005543:phospholipid binding;GO:0005547:phosphatidylinositol-3,4,5-trisphosphate binding;GO:0042802:identical protein binding;GO:0046872:metal ion binding;	K07370	ko04064 NF-kappa B signaling pathway;ko04380 Osteoclast differentiation;ko04611 Platelet activation;ko04662 B cell receptor signaling pathway;ko04664 Fc epsilon RI signaling pathway;ko05169 Epstein-Barr virus infection;ko05340 Primary immunodeficiency;;
ENSG00000010704.14	131.00	3.73	3.05	192.00	5.58	4.56	152.00	4.77	3.84	236.96	7.55	6.56	257.94	7.87	6.89	245.10	6.60	5.78	6	26087509	26098571	+	HFE	hemochromatosis [Source:HGNC Symbol%3BAcc:4886]	GO:0001916:positive regulation of T cell mediated cytotoxicity;GO:0002474:antigen processing and presentation of peptide antigen via MHC class I;GO:0006461:protein complex assembly;GO:0006879:cellular iron ion homeostasis;GO:0006955:immune response;GO:0007565:female pregnancy;GO:0010106:cellular response to iron ion starvation;GO:0042446:hormone biosynthetic process;GO:0060586:multicellular organ…	GO:0005769:early endosome;GO:0005886:plasma membrane;GO:0005887:integral component of plasma membrane;GO:0031410:cytoplasmic vesicle;GO:0042612:MHC class I protein complex;GO:0045177:apical part of cell;GO:0045178:basal part of cell;GO:0048471:perinuclear region of cytoplasm;GO:0055037:recycling endosome;	GO:0005102:receptor binding;GO:0005515:protein binding;GO:0042605:peptide antigen binding;	K11253	ko04613 Neutrophil extracellular trap formation;ko05034 Alcoholism;ko05131 Shigellosis;ko05202 Transcriptional misregulation in cancer;ko05322 Systemic lupus erythematosus;;
ENSG00000010803.12	394.00	15.65	12.78	513.00	14.77	12.09	404.00	14.98	12.06	376.00	13.47	11.71	491.00	15.19	13.29	449.00	14.13	12.36	1	41492872	41707826	-	SCMH1	sex comb on midleg homolog 1 (Drosophila) [Source:HGNC Symbol%3BAcc:19003]	GO:0006338:chromatin remodeling;GO:0006351:transcription, DNA-templated;GO:0006355:regulation of transcription, DNA-templated;GO:0007283:spermatogenesis;GO:0009653:anatomical structure morphogenesis;GO:0009952:anterior/posterior pattern specification;GO:0016458:gene silencing;GO:0045892:negative regulation of transcription, DNA-templated;	GO:0005634:nucleus;GO:0010369:chromocenter;	GO:0003677:DNA binding;GO:0003700:sequence-specific DNA binding transcription factor activity;	K11461	;
ENSG00000010810.13	126.00	11.57	9.45	149.00	8.10	6.63	91.00	5.39	4.34	117.00	6.83	5.93	145.00	7.39	6.47	154.00	10.40	9.10	6	111981535	112194655	-	FYN	FYN oncogene related to SRC%2C FGR%2C YES [Source:HGNC Symbol%3BAcc:4037]	GO:0001764:neuron migration;GO:0006468:protein phosphorylation;GO:0006816:calcium ion transport;GO:0007166:cell surface receptor signaling pathway;GO:0007173:epidermal growth factor receptor signaling pathway;GO:0007411:axon guidance;GO:0007596:blood coagulation;GO:0007612:learning;GO:0007631:feeding behavior;GO:0008360:regulation of cell shape;GO:0008543:fibroblast growth factor receptor signali…	GO:0005634:nucleus;GO:0005739:mitochondrion;GO:0005768:endosome;GO:0005829:cytosol;GO:0005886:plasma membrane;GO:0014069:postsynaptic density;GO:0016020:membrane;	GO:0001948:glycoprotein binding;GO:0004713:protein tyrosine kinase activity;GO:0004715:non-membrane spanning protein tyrosine kinase activity;GO:0005515:protein binding;GO:0005524:ATP binding;GO:0015631:tubulin binding;GO:0042608:T cell receptor binding;GO:0042609:CD4 receptor binding;GO:0042610:CD8 receptor binding;GO:0042802:identical protein binding;GO:0043548:phosphatidylinositol 3-kinase bin…	K05703	ko04071 Sphingolipid signaling pathway;ko04072 Phospholipase D signaling pathway;ko04360 Axon guidance;ko04380 Osteoclast differentiation;ko04510 Focal adhesion;ko04520 Adherens junction;ko04611 Platelet activation;ko04650 Natural killer cell mediated cytotoxicity;ko04660 T cell receptor signaling pathway;ko04664 Fc epsilon RI signaling pathway;ko04725 Cholinergic synapse;ko05020 Prion disease;ko…
ENSG00000010818.4	501.00	4.49	3.66	695.00	4.62	3.78	525.00	5.00	4.02	93.00	0.82	0.71	82.00	0.67	0.58	91.00	0.72	0.63	6	143072604	143266338	-	HIVEP2	human immunodeficiency virus type I enhancer binding protein 2 [Source:HGNC Symbol%3BAcc:4921]	GO:0006351:transcription, DNA-templated;GO:0006355:regulation of transcription, DNA-templated;	GO:0005634:nucleus;	GO:0003677:DNA binding;GO:0046872:metal ion binding;	K09239	;
ENSG00000010932.11	0.00	0.00	0.00	0.00	0.00	0.00	0.00	0.00	0.00	0.00	0.00	0.00	0.00	0.00	0.00	0.00	0.00	0.00	1	171217638	171255117	+	FMO1	flavin containing monooxygenase 1 [Source:HGNC Symbol%3BAcc:3769]	GO:0006082:organic acid metabolic process;GO:0006805:xenobiotic metabolic process;GO:0006970:response to osmotic stress;GO:0009404:toxin metabolic process;GO:0032496:response to lipopolysaccharide;GO:0044281:small molecule metabolic process;GO:0070995:NADPH oxidation;	GO:0005788:endoplasmic reticulum lumen;GO:0005789:endoplasmic reticulum membrane;GO:0016021:integral component of membrane;GO:0043231:intracellular membrane-bounded organelle;	GO:0004497:monooxygenase activity;GO:0004499:N,N-dimethylaniline monooxygenase activity;GO:0050660:flavin adenine dinucleotide binding;GO:0050661:NADP binding;	K00485	ko00982 Drug metabolism - cytochrome P450;;
ENSG00000011007.8	450.46	11.28	9.21	616.98	11.37	9.31	467.69	11.72	9.43	442.07	12.08	10.50	470.93	12.57	11.00	522.06	13.13	11.49	1	24069645	24088549	+	TCEB3	transcription elongation factor B (SIII)%2C polypeptide 3 (110kDa%2C elongin A) [Source:HGNC Symbol%3BAcc:11620]	GO:0006357:regulation of transcription from RNA polymerase II promoter;GO:0006366:transcription from RNA polymerase II promoter;GO:0006368:transcription elongation from RNA polymerase II promoter;GO:0010467:gene expression;GO:0016032:viral process;GO:0050434:positive regulation of viral transcription;	GO:0005654:nucleoplasm;GO:0016021:integral component of membrane;	GO:0003677:DNA binding;	K15076	;
ENSG00000011009.6	646.00	38.67	31.58	816.00	34.25	28.04	576.00	35.29	28.40	695.00	40.22	34.95	719.00	37.45	32.78	714.00	41.38	36.22	1	24117460	24122029	+	LYPLA2	lysophospholipase II [Source:HGNC Symbol%3BAcc:6738]	GO:0006631:fatty acid metabolic process;	GO:0005737:cytoplasm;	GO:0016787:hydrolase activity;	K06130	ko00564 Glycerophospholipid metabolism;;
ENSG00000011021.17	386.00	7.21	5.89	548.00	7.38	6.04	356.00	6.55	5.27	304.99	5.84	5.07	389.00	6.36	5.57	392.01	6.12	5.35	1	11866207	11903201	+	CLCN6	chloride channel%2C voltage-sensitive 6 [Source:HGNC Symbol%3BAcc:2024]	GO:0006821:chloride transport;GO:0006884:cell volume homeostasis;GO:0007165:signal transduction;GO:0034220:ion transmembrane transport;GO:0055085:transmembrane transport;	GO:0010008:endosome membrane;GO:0016020:membrane;GO:0016021:integral component of membrane;	GO:0005247:voltage-gated chloride channel activity;GO:0005524:ATP binding;GO:0015297:antiporter activity;	K05015	;
ENSG00000011028.9	388.00	9.53	7.78	569.00	9.20	7.53	363.00	8.22	6.62	399.00	8.56	7.44	422.00	8.80	7.70	431.00	8.65	7.57	17	60704762	60770958	+	MRC2	mannose receptor%2C C type 2 [Source:HGNC Symbol%3BAcc:16875]	GO:0006897:endocytosis;	GO:0016021:integral component of membrane;	GO:0030246:carbohydrate binding;	K06560	ko04145 Phagosome;ko05152 Tuberculosis;;
ENSG00000011052.17	222.31	27.07	22.10	273.98	24.74	20.25	189.19	23.89	19.23	238.23	28.73	24.97	220.36	24.13	21.12	224.67	24.18	21.16	17	49230951	49249105	+	NME2	NME/NM23 nucleoside diphosphate kinase 2 [Source:HGNC Symbol%3BAcc:7850]	GO:0006183:GTP biosynthetic process;GO:0006228:UTP biosynthetic process;GO:0006241:CTP biosynthetic process;GO:0006351:transcription, DNA-templated;GO:0006355:regulation of transcription, DNA-templated;GO:0007155:cell adhesion;GO:0007229:integrin-mediated signaling pathway;GO:0009142:nucleoside triphosphate biosynthetic process;GO:0015949:nucleobase-containing small molecule interconversion;GO:00…	GO:0001726:ruffle;GO:0005634:nucleus;GO:0005737:cytoplasm;GO:0005829:cytosol;GO:0005925:focal adhesion;GO:0030027:lamellipodium;GO:0071944:cell periphery;	GO:0003677:DNA binding;GO:0003700:sequence-specific DNA binding transcription factor activity;GO:0004550:nucleoside diphosphate kinase activity;GO:0004673:protein histidine kinase activity;GO:0005515:protein binding;GO:0005524:ATP binding;GO:0046872:metal ion binding;	K00940	ko00230 Purine metabolism;ko00240 Pyrimidine metabolism;ko00983 Drug metabolism - other enzymes;ko01100 Metabolic pathways;ko01110 Biosynthesis of secondary metabolites;ko01240 Biosynthesis of cofactors;ko04016 MAPK signaling pathway - plant;;
ENSG00000011083.4	7.00	0.17	0.14	19.00	0.34	0.28	11.00	0.28	0.23	13.00	0.30	0.26	18.00	0.39	0.34	13.00	0.28	0.24	5	149569520	149602351	+	SLC6A7	solute carrier family 6 (neurotransmitter transporter)%2C member 7 [Source:HGNC Symbol%3BAcc:11054]	GO:0006810:transport;GO:0015824:proline transport;GO:0055085:transmembrane transport;	GO:0005886:plasma membrane;GO:0005887:integral component of plasma membrane;GO:0016020:membrane;GO:0016021:integral component of membrane;	GO:0005328:neurotransmitter:sodium symporter activity;	K05038	ko04721 Synaptic vesicle cycle;;
ENSG00000011105.7	115.00	2.40	1.96	158.00	2.41	1.98	105.00	2.55	2.06	151.00	3.29	2.86	143.00	3.10	2.71	140.00	2.82	2.47	12	3186521	3395730	+	TSPAN9	tetraspanin 9 [Source:HGNC Symbol%3BAcc:21640]	-	GO:0005887:integral component of plasma membrane;GO:0016020:membrane;GO:0016021:integral component of membrane;	-	K17350	;
ENSG00000011114.10	270.00	6.66	5.44	324.00	5.78	4.73	274.02	6.92	5.57	207.00	6.15	5.35	233.00	7.80	6.83	268.00	7.56	6.62	14	93703896	93799438	-	BTBD7	BTB (POZ) domain containing 7 [Source:HGNC Symbol%3BAcc:18269]	-	-	-	K10479	;
ENSG00000011132.7	213.00	18.22	14.88	286.00	18.45	15.11	214.65	17.09	13.76	183.00	15.08	13.11	159.00	14.75	12.91	139.54	9.60	8.41	19	3750817	3761697	-	APBA3	amyloid beta (A4) precursor protein-binding%2C family A%2C member 3 [Source:HGNC Symbol%3BAcc:580]	GO:0001701:in utero embryonic development;GO:0007268:synaptic transmission;GO:0010468:regulation of gene expression;GO:0015031:protein transport;GO:0035556:intracellular signal transduction;GO:0043086:negative regulation of catalytic activity;	GO:0016020:membrane;GO:0048471:perinuclear region of cytoplasm;	GO:0001540:beta-amyloid binding;GO:0004857:enzyme inhibitor activity;GO:0005515:protein binding;GO:0019899:enzyme binding;	K04531;K17985	;ko04137 Mitophagy - animal;ko04140 Autophagy - animal;ko05010 Alzheimer disease;ko05014 Amyotrophic lateral sclerosis;ko05016 Huntington disease;ko05017 Spinocerebellar ataxia;ko05022 Pathways of neurodegeneration - multiple diseases;;
ENSG00000011143.12	59.00	3.44	2.81	77.00	3.64	2.98	68.00	5.15	4.15	96.00	6.05	5.25	86.00	5.24	4.59	97.00	5.70	4.99	17	56282803	56296966	-	MKS1	Meckel syndrome%2C type 1 [Source:HGNC Symbol%3BAcc:7121]	GO:0042384:cilium assembly;GO:0048754:branching morphogenesis of an epithelial tube;GO:0060271:cilium morphogenesis;	GO:0005737:cytoplasm;GO:0005813:centrosome;GO:0016020:membrane;GO:0036038:TCTN-B9D complex;	GO:0005515:protein binding;	K19332	;
ENSG00000011198.3	123.00	7.25	5.92	145.00	6.46	5.29	112.00	7.65	6.15	141.00	8.96	7.79	158.00	9.06	7.93	138.00	7.53	6.59	3	43731605	43775863	+	ABHD5	abhydrolase domain containing 5 [Source:HGNC Symbol%3BAcc:21396]	GO:0006508:proteolysis;GO:0006629:lipid metabolic process;GO:0006631:fatty acid metabolic process;GO:0006654:phosphatidic acid biosynthetic process;GO:0010891:negative regulation of sequestering of triglyceride;GO:0010898:positive regulation of triglyceride catabolic process;GO:0019433:triglyceride catabolic process;GO:0030154:cell differentiation;GO:0044281:small molecule metabolic process;GO:00…	GO:0005811:lipid particle;GO:0005829:cytosol;	GO:0003841:1-acylglycerol-3-phosphate O-acyltransferase activity;GO:0004806:triglyceride lipase activity;GO:0008233:peptidase activity;GO:0042171:lysophosphatidic acid acyltransferase activity;	K13699	ko04923 Regulation of lipolysis in adipocytes;;
ENSG00000011201.6	68.00	1.15	0.94	111.00	2.19	1.79	85.00	2.29	1.84	119.00	2.89	2.51	108.00	3.01	2.64	156.00	5.46	4.78	X	8496915	8700227	-	KAL1	Kallmann syndrome 1 sequence [Source:HGNC Symbol%3BAcc:6211]	GO:0006928:movement of cell or subcellular component;GO:0006935:chemotaxis;GO:0007155:cell adhesion;GO:0007411:axon guidance;	GO:0005578:proteinaceous extracellular matrix;GO:0005615:extracellular space;GO:0005886:plasma membrane;	GO:0004867:serine-type endopeptidase inhibitor activity;GO:0005201:extracellular matrix structural constituent;GO:0005515:protein binding;GO:0008201:heparin binding;	-	-
ENSG00000011243.13	815.90	45.52	37.17	1043.81	42.24	34.58	763.00	43.30	34.86	674.87	37.98	33.01	771.77	42.50	37.19	733.86	39.99	35.00	19	15490859	15529952	-	AKAP8L	A kinase (PRKA) anchor protein 8-like [Source:HGNC Symbol%3BAcc:29857]	GO:0008150:biological_process;	GO:0005634:nucleus;GO:0005737:cytoplasm;GO:0016363:nuclear matrix;	GO:0003677:DNA binding;GO:0005515:protein binding;GO:0017151:DEAD/H-box RNA helicase binding;GO:0046872:metal ion binding;	K15978	;
ENSG00000011258.11	147.00	5.47	4.46	177.00	3.79	3.10	122.00	4.89	3.94	108.00	5.54	4.82	108.00	3.82	3.34	112.00	3.70	3.24	17	49254786	49337524	-	MBTD1	mbt domain containing 1 [Source:HGNC Symbol%3BAcc:19866]	GO:0006351:transcription, DNA-templated;GO:0006355:regulation of transcription, DNA-templated;GO:0016568:chromatin modification;	GO:0005634:nucleus;	GO:0008270:zinc ion binding;	K14553;K15696	ko03008 Ribosome biogenesis in eukaryotes;;;
ENSG00000011260.9	961.00	51.55	42.10	1228.00	48.32	39.56	845.00	48.13	38.74	1094.00	58.50	50.84	1195.00	62.65	54.83	1192.00	57.84	50.62	17	49337889	49375297	+	UTP18	UTP18 small subunit (SSU) processome component homolog (yeast) [Source:HGNC Symbol%3BAcc:24274]	GO:0006364:rRNA processing;	GO:0005634:nucleus;GO:0005730:nucleolus;	-	K14553	ko03008 Ribosome biogenesis in eukaryotes;;
ENSG00000011275.14	732.00	17.80	14.54	930.00	16.73	13.69	711.00	18.48	14.87	700.00	16.78	14.58	720.00	17.51	15.33	678.00	15.81	13.83	7	5659678	5821370	-	RNF216	ring finger protein 216 [Source:HGNC Symbol%3BAcc:21698]	GO:0006915:apoptotic process;GO:0019048:modulation by virus of host morphology or physiology;GO:0032648:regulation of interferon-beta production;GO:0043161:proteasome-mediated ubiquitin-dependent protein catabolic process;GO:0050691:regulation of defense response to virus by host;GO:0070936:protein K48-linked ubiquitination;	GO:0005634:nucleus;GO:0005730:nucleolus;GO:0005737:cytoplasm;	GO:0005515:protein binding;GO:0008270:zinc ion binding;GO:0016874:ligase activity;	K11976	;
ENSG00000011295.11	585.71	20.97	17.13	722.82	19.01	15.56	479.53	19.46	15.67	771.00	27.48	23.89	773.91	25.25	22.10	811.15	25.49	22.31	17	15902694	15948329	+	TTC19	tetratricopeptide repeat domain 19 [Source:HGNC Symbol%3BAcc:26006]	GO:0000910:cytokinesis;GO:0034551:mitochondrial respiratory chain complex III assembly;	GO:0005743:mitochondrial inner membrane;GO:0005813:centrosome;GO:0030496:midbody;	GO:0005515:protein binding;	K18169;K02942	;ko03010 Ribosome;ko05171 Coronavirus disease - COVID-19;;
ENSG00000011304.12	4596.00	159.94	130.60	5922.00	148.70	121.73	4022.00	141.07	113.55	5752.00	210.01	182.53	6257.00	204.95	179.37	6112.00	193.53	169.37	19	797075	812327	+	PTBP1	polypyrimidine tract binding protein 1 [Source:HGNC Symbol%3BAcc:9583]	GO:0000380:alternative mRNA splicing, via spliceosome;GO:0000381:regulation of alternative mRNA splicing, via spliceosome;GO:0000398:mRNA splicing, via spliceosome;GO:0006397:mRNA processing;GO:0008380:RNA splicing;GO:0010467:gene expression;GO:0033119:negative regulation of RNA splicing;GO:0048025:negative regulation of mRNA splicing, via spliceosome;GO:0051148:negative regulation of muscle cell…	GO:0005634:nucleus;GO:0005654:nucleoplasm;GO:0005730:nucleolus;	GO:0000166:nucleotide binding;GO:0003676:nucleic acid binding;GO:0003723:RNA binding;GO:0005515:protein binding;GO:0008187:poly-pyrimidine tract binding;GO:0036002:pre-mRNA binding;	K13218	;
ENSG00000011332.15	18.00	1.52	1.24	17.00	0.84	0.69	8.00	0.52	0.42	9.00	0.48	0.42	4.00	0.36	0.31	7.00	0.50	0.44	19	38701646	38720354	-	DPF1	D4%2C zinc and double PHD fingers family 1 [Source:HGNC Symbol%3BAcc:20225]	GO:0006351:transcription, DNA-templated;GO:0006355:regulation of transcription, DNA-templated;GO:0007399:nervous system development;	GO:0005737:cytoplasm;GO:0071565:nBAF complex;	GO:0003676:nucleic acid binding;GO:0008270:zinc ion binding;GO:0046872:metal ion binding;	K13196	;
ENSG00000011347.5	456.00	8.47	6.91	643.00	9.41	7.71	481.00	10.23	8.23	153.00	2.81	2.44	167.00	3.21	2.81	185.00	3.24	2.84	11	61282785	61348620	-	SYT7	synaptotagmin VII [Source:HGNC Symbol%3BAcc:11514]	GO:0001778:plasma membrane repair;GO:0017158:regulation of calcium ion-dependent exocytosis;GO:0050796:regulation of insulin secretion;	GO:0005764:lysosome;GO:0005886:plasma membrane;GO:0008021:synaptic vesicle;GO:0016020:membrane;GO:0016021:integral component of membrane;GO:0030054:cell junction;GO:0030672:synaptic vesicle membrane;	GO:0005215:transporter activity;GO:0005509:calcium ion binding;	-	-
ENSG00000011376.5	127.00	4.39	3.58	167.00	3.11	2.55	148.00	4.40	3.54	159.00	3.90	3.39	186.00	4.16	3.64	197.00	3.49	3.05	3	45429998	45590913	+	LARS2	leucyl-tRNA synthetase 2%2C mitochondrial [Source:HGNC Symbol%3BAcc:17095]	GO:0006418:tRNA aminoacylation for protein translation;GO:0006429:leucyl-tRNA aminoacylation;GO:0010467:gene expression;	GO:0005739:mitochondrion;GO:0005759:mitochondrial matrix;	GO:0002161:aminoacyl-tRNA editing activity;GO:0004823:leucine-tRNA ligase activity;GO:0005524:ATP binding;	K01869	ko00970 Aminoacyl-tRNA biosynthesis;;
ENSG00000011405.9	1619.00	19.07	15.57	1972.00	17.44	14.27	1548.00	22.05	17.75	1304.00	18.19	15.81	1420.00	18.59	16.27	1341.00	17.90	15.66	11	17099277	17229530	-	PIK3C2A	phosphatidylinositol-4-phosphate 3-kinase%2C catalytic subunit type 2 alpha [Source:HGNC Symbol%3BAcc:8971]	GO:0006644:phospholipid metabolic process;GO:0006661:phosphatidylinositol biosynthetic process;GO:0006887:exocytosis;GO:0006897:endocytosis;GO:0007173:epidermal growth factor receptor signaling pathway;GO:0008286:insulin receptor signaling pathway;GO:0014829:vascular smooth muscle contraction;GO:0044281:small molecule metabolic process;GO:0046854:phosphatidylinositol phosphorylation;GO:0048008:pl…	GO:0005634:nucleus;GO:0005737:cytoplasm;GO:0005794:Golgi apparatus;GO:0005829:cytosol;GO:0005886:plasma membrane;GO:0005942:phosphatidylinositol 3-kinase complex;GO:0030136:clathrin-coated vesicle;GO:0031982:vesicle;	GO:0005524:ATP binding;GO:0016301:kinase activity;GO:0016303:1-phosphatidylinositol-3-kinase activity;GO:0035004:phosphatidylinositol 3-kinase activity;GO:0035005:1-phosphatidylinositol-4-phosphate 3-kinase activity;GO:0035091:phosphatidylinositol binding;	K00923	ko00562 Inositol phosphate metabolism;ko01100 Metabolic pathways;ko04070 Phosphatidylinositol signaling system;ko05132 Salmonella infection;;
ENSG00000011422.7	3200.00	221.29	180.69	4665.00	235.64	192.91	2932.00	212.25	170.85	1751.00	120.63	104.85	1947.00	120.90	105.81	2003.00	120.97	105.87	19	44150247	44174699	-	PLAUR	plasminogen activator%2C urokinase receptor [Source:HGNC Symbol%3BAcc:9053]	GO:0006501:C-terminal protein lipidation;GO:0006928:movement of cell or subcellular component;GO:0006935:chemotaxis;GO:0007165:signal transduction;GO:0007596:blood coagulation;GO:0016255:attachment of GPI anchor to protein;GO:0030162:regulation of proteolysis;GO:0042730:fibrinolysis;GO:0043687:post-translational protein modification;GO:0044267:cellular protein metabolic process;	GO:0005576:extracellular region;GO:0005788:endoplasmic reticulum lumen;GO:0005789:endoplasmic reticulum membrane;GO:0005886:plasma membrane;GO:0005887:integral component of plasma membrane;GO:0009986:cell surface;GO:0016021:integral component of membrane;GO:0019898:extrinsic component of membrane;GO:0031225:anchored component of membrane;	GO:0004872:receptor activity;GO:0005515:protein binding;GO:0019899:enzyme binding;GO:0030377:urokinase plasminogen activator receptor activity;	K03985	ko04610 Complement and coagulation cascades;ko05205 Proteoglycans in cancer;;
ENSG00000011426.6	22651.00	494.40	403.70	29961.00	464.64	380.38	21428.00	488.65	393.33	14676.00	312.74	271.83	15945.00	304.69	266.65	16326.00	304.76	266.72	7	36429415	36493400	+	ANLN	anillin%2C actin binding protein [Source:HGNC Symbol%3BAcc:14082]	GO:0000910:cytokinesis;GO:0000921:septin ring assembly;GO:0007067:mitotic nuclear division;GO:0007096:regulation of exit from mitosis;	GO:0005634:nucleus;GO:0005826:actomyosin contractile ring;GO:0015629:actin cytoskeleton;	GO:0003779:actin binding;GO:0005543:phospholipid binding;	K18621	;
ENSG00000011451.13	889.00	19.44	15.87	1133.00	17.93	14.67	761.00	17.45	14.04	1286.00	26.74	23.24	1397.00	28.00	24.50	1375.00	25.82	22.60	19	15532319	15560762	-	WIZ	widely interspaced zinc finger motifs [Source:HGNC Symbol%3BAcc:30917]	-	GO:0005634:nucleus;	GO:0046872:metal ion binding;	-	-
ENSG00000011454.12	1132.00	23.40	19.11	1495.00	19.96	16.34	1074.00	21.97	17.68	1037.08	23.58	20.49	1054.00	19.44	17.02	1041.00	19.11	16.73	9	125703112	125867145	+	RABGAP1	RAB GTPase activating protein 1 [Source:HGNC Symbol%3BAcc:17155]	GO:0007049:cell cycle;GO:0043547:positive regulation of GTPase activity;	GO:0005813:centrosome;GO:0005829:cytosol;GO:0005875:microtubule associated complex;	GO:0003677:DNA binding;GO:0005096:GTPase activator activity;GO:0005515:protein binding;GO:0015631:tubulin binding;	K09488;K04318	ko05012 Parkinson disease;ko05022 Pathways of neurodegeneration - multiple diseases;;;
ENSG00000011465.12	15.00	1.53	1.25	27.00	1.10	0.90	13.00	1.15	0.92	32.00	1.32	1.14	40.00	1.57	1.37	34.00	3.21	2.81	12	91539025	91576900	-	DCN	decorin [Source:HGNC Symbol%3BAcc:2705]	GO:0001822:kidney development;GO:0001890:placenta development;GO:0005975:carbohydrate metabolic process;GO:0007519:skeletal muscle tissue development;GO:0007568:aging;GO:0009612:response to mechanical stimulus;GO:0009887:organ morphogenesis;GO:0019800:peptide cross-linking via chondroitin 4-sulfate glycosaminoglycan;GO:0030198:extracellular matrix organization;GO:0030203:glycosaminoglycan metabol…	GO:0005576:extracellular region;GO:0005589:collagen type VI trimer;GO:0005615:extracellular space;GO:0005796:Golgi lumen;GO:0031012:extracellular matrix;GO:0043202:lysosomal lumen;	GO:0005518:collagen binding;GO:0005539:glycosaminoglycan binding;GO:0047485:protein N-terminus binding;GO:0050840:extracellular matrix binding;	K04660	ko04350 TGF-beta signaling pathway;ko05205 Proteoglycans in cancer;;
ENSG00000011478.7	409.00	18.30	14.94	587.00	19.03	15.58	377.21	16.87	13.58	494.00	19.49	16.94	494.00	18.14	15.87	507.00	18.24	15.96	19	46195741	46207247	+	QPCTL	glutaminyl-peptide cyclotransferase-like [Source:HGNC Symbol%3BAcc:25952]	GO:0006508:proteolysis;GO:0017186:peptidyl-pyroglutamic acid biosynthetic process, using glutaminyl-peptide cyclotransferase;	GO:0000139:Golgi membrane;GO:0005794:Golgi apparatus;GO:0016021:integral component of membrane;	GO:0008233:peptidase activity;GO:0008270:zinc ion binding;GO:0016603:glutaminyl-peptide cyclotransferase activity;	K00683	;
ENSG00000011485.10	694.72	32.48	26.52	865.53	27.97	22.90	603.06	29.20	23.51	837.07	38.19	33.19	995.00	44.00	38.51	972.00	38.60	33.79	19	46850251	46896238	+	PPP5C	protein phosphatase 5%2C catalytic subunit [Source:HGNC Symbol%3BAcc:9322]	GO:0006351:transcription, DNA-templated;GO:0006470:protein dephosphorylation;GO:0007067:mitotic nuclear division;GO:0007165:signal transduction;GO:0043123:positive regulation of I-kappaB kinase/NF-kappaB signaling;GO:0043278:response to morphine;GO:0051291:protein heterooligomerization;	GO:0005634:nucleus;GO:0005737:cytoplasm;GO:0005794:Golgi apparatus;GO:0005829:cytosol;GO:0043005:neuron projection;GO:0043025:neuronal cell body;	GO:0004721:phosphoprotein phosphatase activity;GO:0004722:protein serine/threonine phosphatase activity;GO:0004871:signal transducer activity;GO:0005515:protein binding;GO:0042802:identical protein binding;GO:0046872:metal ion binding;	K04460	ko04010 MAPK signaling pathway;;
ENSG00000011523.9	140.03	2.25	1.83	184.03	2.10	1.72	169.00	3.38	2.72	157.02	2.63	2.29	179.56	2.68	2.34	156.00	2.29	2.00	2	65283500	65314138	+	CEP68	centrosomal protein 68kDa [Source:HGNC Symbol%3BAcc:29076]	GO:0051297:centrosome organization;	GO:0005737:cytoplasm;GO:0005813:centrosome;	-	K16764	;
ENSG00000011566.10	291.00	7.50	6.13	358.00	7.20	5.89	263.00	7.30	5.88	167.00	4.88	4.24	171.00	4.49	3.93	170.00	3.52	3.08	2	39476407	39664453	-	MAP4K3	mitogen-activated protein kinase kinase kinase kinase 3 [Source:HGNC Symbol%3BAcc:6865]	GO:0006468:protein phosphorylation;GO:0006950:response to stress;GO:0007254:JNK cascade;	-	GO:0004672:protein kinase activity;GO:0004674:protein serine/threonine kinase activity;GO:0005515:protein binding;GO:0005524:ATP binding;GO:0016301:kinase activity;GO:0016772:transferase activity, transferring phosphorus-containing groups;	K04406	ko04010 MAPK signaling pathway;;
ENSG00000011590.9	0.00	0.00	0.00	1.00	0.04	0.03	1.00	0.05	0.04	1.00	0.66	0.57	3.00	0.39	0.34	0.00	0.00	0.00	19	36195429	36207940	+	ZBTB32	zinc finger and BTB domain containing 32 [Source:HGNC Symbol%3BAcc:16763]	GO:0000122:negative regulation of transcription from RNA polymerase II promoter;GO:0001817:regulation of cytokine production;GO:0006281:DNA repair;GO:0006366:transcription from RNA polymerase II promoter;GO:0030097:hemopoiesis;GO:0042098:T cell proliferation;	GO:0000228:nuclear chromosome;GO:0005634:nucleus;GO:0005654:nucleoplasm;	GO:0003676:nucleic acid binding;GO:0003677:DNA binding;GO:0003714:transcription corepressor activity;GO:0005515:protein binding;GO:0008270:zinc ion binding;GO:0046872:metal ion binding;	K10506	;
ENSG00000011600.7	0.00	0.00	0.00	0.00	0.00	0.00	0.00	0.00	0.00	0.00	0.00	0.00	0.00	0.00	0.00	0.00	0.00	0.00	19	36395303	36399197	-	TYROBP	TYRO protein tyrosine kinase binding protein [Source:HGNC Symbol%3BAcc:12449]	GO:0002281:macrophage activation involved in immune response;GO:0002283:neutrophil activation involved in immune response;GO:0006968:cellular defense response;GO:0007165:signal transduction;GO:0007229:integrin-mediated signaling pathway;GO:0007411:axon guidance;GO:0035556:intracellular signal transduction;GO:0045087:innate immune response;GO:0050776:regulation of immune response;GO:2001204:regula…	GO:0005886:plasma membrane;GO:0005887:integral component of plasma membrane;	GO:0005057:receptor signaling protein activity;GO:0005515:protein binding;GO:0042802:identical protein binding;	K07992	ko04380 Osteoclast differentiation;ko04650 Natural killer cell mediated cytotoxicity;;
ENSG00000011638.6	132.00	8.90	7.27	192.00	9.79	8.02	98.00	6.84	5.51	104.00	7.71	6.70	103.00	5.04	4.41	103.00	5.13	4.49	16	21169698	21191937	+	TMEM159	transmembrane protein 159 [Source:HGNC Symbol%3BAcc:30136]	-	GO:0016021:integral component of membrane;	-	K12581;K11667;K09488	ko03018 RNA degradation;;;ko05012 Parkinson disease;ko05022 Pathways of neurodegeneration - multiple diseases;;
ENSG00000011677.8	205.00	5.00	4.08	251.00	4.48	3.67	198.00	5.09	4.10	195.00	4.59	3.99	242.00	5.30	4.64	241.00	5.17	4.52	X	151334706	151619830	-	GABRA3	gamma-aminobutyric acid (GABA) A receptor%2C alpha 3 [Source:HGNC Symbol%3BAcc:4077]	GO:0006810:transport;GO:0007214:gamma-aminobutyric acid signaling pathway;GO:0007268:synaptic transmission;GO:0034220:ion transmembrane transport;GO:0055085:transmembrane transport;	GO:0005886:plasma membrane;GO:0005887:integral component of plasma membrane;GO:0016021:integral component of membrane;GO:0030054:cell junction;GO:0034707:chloride channel complex;GO:0045211:postsynaptic membrane;	GO:0004890:GABA-A receptor activity;GO:0005230:extracellular ligand-gated ion channel activity;GO:0005254:chloride channel activity;GO:0008503:benzodiazepine receptor activity;	K05175	ko04080 Neuroactive ligand-receptor interaction;ko04723 Retrograde endocannabinoid signaling;ko04727 GABAergic synapse;ko04742 Taste transduction;ko05032 Morphine addiction;ko05033 Nicotine addiction;;
ENSG00000012048.15	417.00	10.01	8.18	570.31	10.13	8.29	413.00	10.40	8.37	306.00	6.06	5.27	338.00	6.81	5.96	314.00	7.88	6.90	17	41196312	41277500	-	BRCA1	breast cancer 1%2C early onset [Source:HGNC Symbol%3BAcc:1100]	GO:0000724:double-strand break repair via homologous recombination;GO:0006260:DNA replication;GO:0006281:DNA repair;GO:0006301:postreplication repair;GO:0006302:double-strand break repair;GO:0006349:regulation of gene expression by genetic imprinting;GO:0006357:regulation of transcription from RNA polymerase II promoter;GO:0006359:regulation of transcription from RNA polymerase III promoter;GO:00…	GO:0000151:ubiquitin ligase complex;GO:0000794:condensed nuclear chromosome;GO:0001726:ruffle;GO:0005634:nucleus;GO:0005654:nucleoplasm;GO:0005694:chromosome;GO:0005737:cytoplasm;GO:0005886:plasma membrane;GO:0005925:focal adhesion;GO:0008274:gamma-tubulin ring complex;GO:0030529:ribonucleoprotein complex;GO:0031436:BRCA1-BARD1 complex;GO:0031941:filamentous actin;GO:0043234:protein complex;GO:00…	GO:0003677:DNA binding;GO:0003684:damaged DNA binding;GO:0003713:transcription coactivator activity;GO:0003723:RNA binding;GO:0004842:ubiquitin-protein transferase activity;GO:0005515:protein binding;GO:0008270:zinc ion binding;GO:0015631:tubulin binding;GO:0019899:enzyme binding;GO:0031625:ubiquitin protein ligase binding;GO:0044212:transcription regulatory region DNA binding;GO:0050681:androgen…	K10605	ko01524 Platinum drug resistance;ko03440 Homologous recombination;ko03460 Fanconi anemia pathway;ko04120 Ubiquitin mediated proteolysis;ko04151 PI3K-Akt signaling pathway;ko05206 MicroRNAs in cancer;ko05224 Breast cancer;;
ENSG00000012061.11	771.96	57.42	46.89	929.36	49.35	40.40	633.20	53.83	43.33	518.53	33.89	29.46	562.87	35.16	30.77	646.43	43.93	38.45	19	45910591	45982086	-	ERCC1	excision repair cross-complementing rodent repair deficiency%2C complementation group 1 (includes overlapping antisense sequence) [Source:HGNC Symbol%3BAcc:3433]	GO:0000718:nucleotide-excision repair, DNA damage removal;GO:0000720:pyrimidine dimer repair by nucleotide-excision repair;GO:0001302:replicative cell aging;GO:0006281:DNA repair;GO:0006283:transcription-coupled nucleotide-excision repair;GO:0006289:nucleotide-excision repair;GO:0006295:nucleotide-excision repair, DNA incision, 3'-to lesion;GO:0006296:nucleotide-excision repair, DNA incision, 5'-…	GO:0000109:nucleotide-excision repair complex;GO:0000784:nuclear chromosome, telomeric region;GO:0005634:nucleus;GO:0005654:nucleoplasm;GO:0005669:transcription factor TFIID complex;GO:0005730:nucleolus;GO:0005737:cytoplasm;	GO:0000014:single-stranded DNA endodeoxyribonuclease activity;GO:0001094:TFIID-class transcription factor binding;GO:0003684:damaged DNA binding;GO:0003697:single-stranded DNA binding;GO:0004519:endonuclease activity;GO:0005515:protein binding;GO:0008022:protein C-terminus binding;GO:0017025:TBP-class protein binding;GO:0019904:protein domain specific binding;GO:0043566:structure-specific DNA bin…	K10849	ko01524 Platinum drug resistance;ko03420 Nucleotide excision repair;ko03460 Fanconi anemia pathway;;
ENSG00000012124.10	8.00	0.49	0.40	9.00	0.75	0.61	4.00	0.38	0.31	14.00	0.51	0.44	12.00	0.80	0.70	22.00	1.08	0.95	19	35810164	35838258	+	CD22	CD22 molecule [Source:HGNC Symbol%3BAcc:1643]	GO:0007155:cell adhesion;	GO:0005887:integral component of plasma membrane;GO:0009897:external side of plasma membrane;	GO:0005515:protein binding;	K06467	ko04514 Cell adhesion molecules;ko04640 Hematopoietic cell lineage;ko04662 B cell receptor signaling pathway;;
ENSG00000012171.13	4668.00	165.48	135.12	5585.00	142.37	116.55	3792.00	139.53	112.31	3626.00	125.13	108.76	3843.00	121.86	106.65	3771.00	117.98	103.25	3	50304990	50314977	+	SEMA3B	sema domain%2C immunoglobulin domain (Ig)%2C short basic domain%2C secreted%2C (semaphorin) 3B [Source:HGNC Symbol%3BAcc:10724]	GO:0007267:cell-cell signaling;GO:0007411:axon guidance;	GO:0005576:extracellular region;GO:0005783:endoplasmic reticulum;GO:0016020:membrane;	GO:0004872:receptor activity;	-	-
ENSG00000012174.7	650.00	13.12	10.71	926.00	13.69	11.21	650.00	13.86	11.16	842.07	16.53	14.37	998.40	18.21	15.94	1060.00	18.85	16.49	X	21857754	21903542	+	MBTPS2	membrane-bound transcription factor peptidase%2C site 2 [Source:HGNC Symbol%3BAcc:15455]	GO:0006508:proteolysis;GO:0006987:activation of signaling protein activity involved in unfolded protein response;GO:0008203:cholesterol metabolic process;GO:0030968:endoplasmic reticulum unfolded protein response;GO:0044267:cellular protein metabolic process;GO:0044281:small molecule metabolic process;	GO:0000139:Golgi membrane;GO:0005737:cytoplasm;GO:0016020:membrane;GO:0016021:integral component of membrane;	GO:0004222:metalloendopeptidase activity;GO:0046872:metal ion binding;	K07765	ko04141 Protein processing in endoplasmic reticulum;;
ENSG00000012211.8	314.67	15.15	12.37	415.13	16.15	13.23	324.07	19.65	15.82	217.42	8.74	7.60	210.91	8.95	7.83	229.65	9.98	8.73	X	49031151	49042845	-	PRICKLE3	prickle homolog 3 (Drosophila) [Source:HGNC Symbol%3BAcc:6645]	GO:0008150:biological_process;	GO:0005575:cellular_component;	GO:0005515:protein binding;GO:0008270:zinc ion binding;	K04511;K04372	ko04310 Wnt signaling pathway;;ko04010 MAPK signaling pathway;ko04066 HIF-1 signaling pathway;ko04910 Insulin signaling pathway;;
ENSG00000012223.8	1.00	0.05	0.04	0.00	0.00	0.00	3.00	0.14	0.11	1.00	0.23	0.20	1.00	0.22	0.19	0.00	0.00	0.00	3	46477136	46526724	-	LTF	lactotransferrin [Source:HGNC Symbol%3BAcc:6720]	GO:0001503:ossification;GO:0001817:regulation of cytokine production;GO:0006351:transcription, DNA-templated;GO:0006508:proteolysis;GO:0006826:iron ion transport;GO:0006879:cellular iron ion homeostasis;GO:0006959:humoral immune response;GO:0019732:antifungal humoral response;GO:0031665:negative regulation of lipopolysaccharide-mediated signaling pathway;GO:0032680:regulation of tumor necrosis fa…	GO:0005576:extracellular region;GO:0005634:nucleus;GO:0005737:cytoplasm;GO:0030141:secretory granule;GO:0097013:phagocytic vesicle lumen;	GO:0003677:DNA binding;GO:0004252:serine-type endopeptidase activity;GO:0005515:protein binding;GO:0008199:ferric iron binding;GO:0008201:heparin binding;GO:0008233:peptidase activity;GO:0043539:protein serine/threonine kinase activator activity;	K17283	;
ENSG00000012232.4	655.00	13.06	10.66	823.00	8.12	6.65	528.45	9.75	7.84	322.69	5.77	5.01	382.00	5.27	4.61	338.30	4.69	4.10	8	28457986	28613116	+	EXTL3	exostosin-like glycosyltransferase 3 [Source:HGNC Symbol%3BAcc:3518]	GO:0006987:activation of signaling protein activity involved in unfolded protein response;GO:0015012:heparan sulfate proteoglycan biosynthetic process;GO:0030307:positive regulation of cell growth;GO:0030968:endoplasmic reticulum unfolded protein response;GO:0044267:cellular protein metabolic process;	GO:0005783:endoplasmic reticulum;GO:0005789:endoplasmic reticulum membrane;GO:0016021:integral component of membrane;GO:0031227:intrinsic component of endoplasmic reticulum membrane;	GO:0001888:glucuronyl-galactosyl-proteoglycan 4-alpha-N-acetylglucosaminyltransferase activity;GO:0016758:transferase activity, transferring hexosyl groups;GO:0046872:metal ion binding;	K02370;K02927;K10087	ko00534 Glycosaminoglycan biosynthesis - heparan sulfate / heparin;ko01100 Metabolic pathways;;ko03010 Ribosome;ko04120 Ubiquitin mediated proteolysis;ko04137 Mitophagy - animal;ko05012 Parkinson disease;ko05022 Pathways of neurodegeneration - multiple diseases;ko05131 Shigellosis;ko05167 Kaposi sarcoma-associated herpesvirus infection;ko05171 Coronavirus disease - COVID-19;;ko04142 Lysosome;;
ENSG00000012504.9	0.00	0.00	0.00	0.00	0.00	0.00	0.00	0.00	0.00	0.00	0.00	0.00	0.00	0.00	0.00	0.00	0.00	0.00	12	100867486	100958191	+	NR1H4	nuclear receptor subfamily 1%2C group H%2C member 4 [Source:HGNC Symbol%3BAcc:7967]	GO:0000122:negative regulation of transcription from RNA polymerase II promoter;GO:0001080:nitrogen catabolite activation of transcription from RNA polymerase II promoter;GO:0006109:regulation of carbohydrate metabolic process;GO:0006351:transcription, DNA-templated;GO:0006367:transcription initiation from RNA polymerase II promoter;GO:0007165:signal transduction;GO:0008206:bile acid metabolic pr…	GO:0005634:nucleus;GO:0005654:nucleoplasm;GO:0005719:nuclear euchromatin;	GO:0000980:RNA polymerase II distal enhancer sequence-specific DNA binding;GO:0001190:RNA polymerase II transcription factor binding transcription factor activity involved in positive regulation of transcription;GO:0003700:sequence-specific DNA binding transcription factor activity;GO:0003705:RNA polymerase II distal enhancer sequence-specific DNA binding transcription factor activity;GO:0003707:…	K08537	ko04976 Bile secretion;;
ENSG00000012660.9	3435.00	129.61	105.84	4598.00	122.90	100.61	3417.00	127.53	102.66	3285.00	124.42	108.14	3579.00	125.91	110.19	3696.00	126.96	111.11	6	53132196	53213947	-	ELOVL5	ELOVL fatty acid elongase 5 [Source:HGNC Symbol%3BAcc:21308]	GO:0006636:unsaturated fatty acid biosynthetic process;GO:0019432:triglyceride biosynthetic process;GO:0033559:unsaturated fatty acid metabolic process;GO:0034625:fatty acid elongation, monounsaturated fatty acid;GO:0034626:fatty acid elongation, polyunsaturated fatty acid;GO:0035338:long-chain fatty-acyl-CoA biosynthetic process;GO:0036109:alpha-linolenic acid metabolic process;GO:0042761:very l…	GO:0005783:endoplasmic reticulum;GO:0005789:endoplasmic reticulum membrane;GO:0016021:integral component of membrane;	GO:0005515:protein binding;GO:0009922:fatty acid elongase activity;	K10244;K02910	ko00062 Fatty acid elongation;ko01040 Biosynthesis of unsaturated fatty acids;ko01100 Metabolic pathways;ko01110 Biosynthesis of secondary metabolites;ko01212 Fatty acid metabolism;;ko03010 Ribosome;ko05171 Coronavirus disease - COVID-19;;
ENSG00000012779.6	72.00	2.70	2.21	81.00	4.65	3.81	61.00	3.56	2.87	143.00	5.87	5.10	149.00	6.28	5.49	136.00	4.77	4.17	10	45869661	45941561	+	ALOX5	arachidonate 5-lipoxygenase [Source:HGNC Symbol%3BAcc:435]	GO:0002540:leukotriene production involved in inflammatory response;GO:0006691:leukotriene metabolic process;GO:0019369:arachidonic acid metabolic process;GO:0019370:leukotriene biosynthetic process;GO:0019372:lipoxygenase pathway;GO:0044281:small molecule metabolic process;GO:2001300:lipoxin metabolic process;	GO:0005635:nuclear envelope;GO:0005641:nuclear envelope lumen;GO:0005829:cytosol;GO:0016363:nuclear matrix;GO:0031965:nuclear membrane;	GO:0004051:arachidonate 5-lipoxygenase activity;GO:0005506:iron ion binding;GO:0005515:protein binding;GO:0016165:linoleate 13S-lipoxygenase activity;	K00461	ko00590 Arachidonic acid metabolism;ko01100 Metabolic pathways;ko04664 Fc epsilon RI signaling pathway;ko04726 Serotonergic synapse;ko04913 Ovarian steroidogenesis;ko05145 Toxoplasmosis;;
ENSG00000012817.11	5.00	0.68	0.56	1.00	0.10	0.08	0.00	0.00	0.00	4.00	0.51	0.44	0.00	0.00	0.00	0.00	0.00	0.00	Y	21865751	21906825	-	KDM5D	lysine (K)-specific demethylase 5D [Source:HGNC Symbol%3BAcc:11115]	GO:0007283:spermatogenesis;GO:0034720:histone H3-K4 demethylation;	GO:0005575:cellular_component;GO:0005634:nucleus;	GO:0003674:molecular_function;GO:0003677:DNA binding;GO:0008270:zinc ion binding;GO:0016706:oxidoreductase activity, acting on paired donors, with incorporation or reduction of molecular oxygen, 2-oxoglutarate as one donor, and incorporation of one atom each of oxygen into both donors;GO:0032453:histone demethylase activity (H3-K4 specific);	K11446	;
ENSG00000012822.11	590.00	34.87	28.47	760.00	32.20	26.36	510.00	35.12	28.27	620.00	41.24	35.85	666.00	35.26	30.86	650.00	41.31	36.16	12	54104903	54121529	-	CALCOCO1	calcium binding and coiled-coil domain 1 [Source:HGNC Symbol%3BAcc:29306]	GO:0006351:transcription, DNA-templated;GO:0007165:signal transduction;GO:0016055:Wnt signaling pathway;GO:0030518:intracellular steroid hormone receptor signaling pathway;GO:0045893:positive regulation of transcription, DNA-templated;GO:0045944:positive regulation of transcription from RNA polymerase II promoter;	GO:0000790:nuclear chromatin;GO:0005634:nucleus;GO:0005737:cytoplasm;GO:0043231:intracellular membrane-bounded organelle;	GO:0003682:chromatin binding;GO:0003712:transcription cofactor activity;GO:0003713:transcription coactivator activity;GO:0005515:protein binding;GO:0008013:beta-catenin binding;GO:0008022:protein C-terminus binding;GO:0030374:ligand-dependent nuclear receptor transcription coactivator activity;GO:0043565:sequence-specific DNA binding;GO:0044212:transcription regulatory region DNA binding;GO:00700…	K04135	ko04020 Calcium signaling pathway;ko04022 cGMP-PKG signaling pathway;ko04080 Neuroactive ligand-receptor interaction;ko04152 AMPK signaling pathway;ko04261 Adrenergic signaling in cardiomyocytes;ko04270 Vascular smooth muscle contraction;ko04970 Salivary secretion;;
ENSG00000012963.9	833.00	26.01	21.24	1102.00	23.50	19.24	712.00	19.73	15.88	953.00	30.31	26.34	986.00	25.39	22.22	1112.00	31.60	27.65	14	93673401	93695561	+	UBR7	ubiquitin protein ligase E3 component n-recognin 7 (putative) [Source:HGNC Symbol%3BAcc:20344]	GO:0008150:biological_process;	-	GO:0003674:molecular_function;GO:0004842:ubiquitin-protein transferase activity;GO:0008270:zinc ion binding;	K11979	;
ENSG00000012983.7	429.00	12.42	10.14	581.00	10.30	8.43	423.00	11.18	9.00	376.00	10.86	9.44	420.00	11.07	9.69	375.00	8.21	7.19	14	50885219	51027844	-	MAP4K5	mitogen-activated protein kinase kinase kinase kinase 5 [Source:HGNC Symbol%3BAcc:6867]	GO:0006468:protein phosphorylation;GO:0006950:response to stress;GO:0007257:activation of JUN kinase activity;	GO:0005737:cytoplasm;GO:0005886:plasma membrane;	GO:0004672:protein kinase activity;GO:0004674:protein serine/threonine kinase activity;GO:0005515:protein binding;GO:0005524:ATP binding;	K08833	;
ENSG00000013016.10	0.00	0.00	0.00	0.00	0.00	0.00	0.00	0.00	0.00	0.00	0.00	0.00	0.00	0.00	0.00	0.00	0.00	0.00	2	31456880	31492313	+	EHD3	EH-domain containing 3 [Source:HGNC Symbol%3BAcc:3244]	GO:0007596:blood coagulation;GO:0032456:endocytic recycling;GO:0051260:protein homooligomerization;GO:0072661:protein targeting to plasma membrane;GO:0086036:regulation of cardiac muscle cell membrane potential;	GO:0005634:nucleus;GO:0005737:cytoplasm;GO:0005886:plasma membrane;GO:0010008:endosome membrane;GO:0030139:endocytic vesicle;GO:0048471:perinuclear region of cytoplasm;GO:0055038:recycling endosome membrane;	GO:0003676:nucleic acid binding;GO:0003924:GTPase activity;GO:0005509:calcium ion binding;GO:0005515:protein binding;GO:0005524:ATP binding;GO:0005525:GTP binding;	K12476	ko04144 Endocytosis;;
ENSG00000013275.3	632.00	41.17	33.61	729.00	34.33	28.10	592.00	39.11	31.48	554.00	34.54	30.02	621.00	36.04	31.54	671.00	38.85	34.00	19	40476912	40487348	+	PSMC4	proteasome (prosome%2C macropain) 26S subunit%2C ATPase%2C 4 [Source:HGNC Symbol%3BAcc:9551]	GO:0000082:G1/S transition of mitotic cell cycle;GO:0000209:protein polyubiquitination;GO:0000278:mitotic cell cycle;GO:0001824:blastocyst development;GO:0002474:antigen processing and presentation of peptide antigen via MHC class I;GO:0002479:antigen processing and presentation of exogenous peptide antigen via MHC class I, TAP-dependent;GO:0006508:proteolysis;GO:0006521:regulation of cellular am…	GO:0000502:proteasome complex;GO:0005634:nucleus;GO:0005654:nucleoplasm;GO:0005730:nucleolus;GO:0005737:cytoplasm;GO:0005739:mitochondrion;GO:0005829:cytosol;GO:0022624:proteasome accessory complex;	GO:0005515:protein binding;GO:0005524:ATP binding;GO:0016887:ATPase activity;	K03063	ko03050 Proteasome;ko05010 Alzheimer disease;ko05012 Parkinson disease;ko05014 Amyotrophic lateral sclerosis;ko05016 Huntington disease;ko05017 Spinocerebellar ataxia;ko05020 Prion disease;ko05022 Pathways of neurodegeneration - multiple diseases;ko05169 Epstein-Barr virus infection;;
ENSG00000013288.4	246.00	3.88	3.17	349.00	4.05	3.31	232.25	3.80	3.06	362.00	5.65	4.91	352.02	5.34	4.67	367.00	5.46	4.78	4	6576902	6625089	+	MAN2B2	mannosidase%2C alpha%2C class 2B%2C member 2 [Source:HGNC Symbol%3BAcc:29623]	GO:0006013:mannose metabolic process;	GO:0005576:extracellular region;GO:0005764:lysosome;	GO:0004559:alpha-mannosidase activity;GO:0008270:zinc ion binding;GO:0030246:carbohydrate binding;	K12312	ko00511 Other glycan degradation;;
ENSG00000013293.5	0.00	0.00	0.00	1.03	0.01	0.01	2.56	0.02	0.02	1.93	0.02	0.01	0.93	0.01	0.01	2.18	0.02	0.01	3	170177372	170303863	-	SLC7A14	solute carrier family 7%2C member 14 [Source:HGNC Symbol%3BAcc:29326]	GO:0010923:negative regulation of phosphatase activity;	GO:0016021:integral component of membrane;	GO:0015171:amino acid transmembrane transporter activity;	K13871	;
ENSG00000013297.6	1.97	0.15	0.12	0.00	0.00	0.00	2.88	0.29	0.23	3.99	0.36	0.31	2.19	0.19	0.16	2.25	0.19	0.16	3	170136653	170578169	+	CLDN11	claudin 11 [Source:HGNC Symbol%3BAcc:8514]	GO:0007283:spermatogenesis;GO:0008366:axon ensheathment;GO:0016338:calcium-independent cell-cell adhesion via plasma membrane cell-adhesion molecules;	GO:0005886:plasma membrane;GO:0005923:bicellular tight junction;GO:0016021:integral component of membrane;	GO:0005198:structural molecule activity;GO:0042802:identical protein binding;	K06087;K13871	ko04514 Cell adhesion molecules;ko04530 Tight junction;ko04670 Leukocyte transendothelial migration;ko05130 Pathogenic Escherichia coli infection;ko05160 Hepatitis C;;;
ENSG00000013306.11	1050.00	71.64	58.49	1403.00	70.43	57.66	953.00	67.64	54.45	1821.00	118.31	102.83	2023.00	120.72	105.65	1962.00	118.38	103.60	17	42396993	42402238	-	SLC25A39	solute carrier family 25%2C member 39 [Source:HGNC Symbol%3BAcc:24279]	GO:0006783:heme biosynthetic process;GO:0006810:transport;GO:0055085:transmembrane transport;	GO:0005739:mitochondrion;GO:0005743:mitochondrial inner membrane;GO:0016021:integral component of membrane;	-	K15119	;
ENSG00000013364.14	967.00	42.08	34.36	1413.00	43.30	35.45	922.00	40.60	32.68	1177.00	51.98	45.18	1215.00	45.19	39.55	1289.00	47.99	42.00	16	29831715	29859355	+	MVP	major vault protein [Source:HGNC Symbol%3BAcc:7531]	GO:0008283:cell proliferation;GO:0015031:protein transport;GO:0023057:negative regulation of signaling;GO:0031953:negative regulation of protein autophosphorylation;GO:0038127:ERBB signaling pathway;GO:0051028:mRNA transport;GO:0061099:negative regulation of protein tyrosine kinase activity;GO:0072376:protein activation cascade;	GO:0005634:nucleus;GO:0005643:nuclear pore;GO:0005737:cytoplasm;GO:0005856:cytoskeleton;GO:0030529:ribonucleoprotein complex;GO:0048471:perinuclear region of cytoplasm;GO:0070062:extracellular exosome;	GO:0005515:protein binding;GO:0019901:protein kinase binding;GO:0019903:protein phosphatase binding;	K17266	;
ENSG00000013374.11	1279.00	79.07	64.57	1669.99	77.33	63.31	1182.97	79.11	63.68	1820.99	97.14	84.43	2093.99	112.27	98.25	2049.99	106.63	93.32	7	151038785	151075535	+	NUB1	negative regulator of ubiquitin-like proteins 1 [Source:HGNC Symbol%3BAcc:17623]	GO:0006511:ubiquitin-dependent protein catabolic process;GO:0016567:protein ubiquitination;GO:0032436:positive regulation of proteasomal ubiquitin-dependent protein catabolic process;GO:0034341:response to interferon-gamma;GO:0034612:response to tumor necrosis factor;	GO:0005634:nucleus;	GO:0005515:protein binding;	K08898;K16467	;;
ENSG00000013375.11	1037.45	24.36	19.89	1487.36	30.51	24.97	1043.51	27.18	21.87	808.40	20.47	17.79	911.40	23.91	20.93	913.35	25.76	22.54	6	83870869	83903655	-	PGM3	phosphoglucomutase 3 [Source:HGNC Symbol%3BAcc:8907]	GO:0005975:carbohydrate metabolic process;GO:0006041:glucosamine metabolic process;GO:0006048:UDP-N-acetylglucosamine biosynthetic process;GO:0006488:dolichol-linked oligosaccharide biosynthetic process;GO:0007283:spermatogenesis;GO:0009790:embryo development;GO:0018279:protein N-linked glycosylation via asparagine;GO:0019255:glucose 1-phosphate metabolic process;GO:0030097:hemopoiesis;GO:0043687…	GO:0005575:cellular_component;GO:0005829:cytosol;	GO:0000287:magnesium ion binding;GO:0004610:phosphoacetylglucosamine mutase activity;GO:0004614:phosphoglucomutase activity;	K01836	ko00520 Amino sugar and nucleotide sugar metabolism;ko01100 Metabolic pathways;;
ENSG00000013392.6	34.00	1.03	0.84	53.00	1.19	0.97	34.00	1.05	0.85	23.00	0.67	0.58	17.00	0.45	0.39	33.00	0.80	0.70	6	83903098	83908651	+	RWDD2A	RWD domain containing 2A [Source:HGNC Symbol%3BAcc:21385]	-	-	-	K11447	ko05202 Transcriptional misregulation in cancer;;
ENSG00000013441.11	7367.00	450.70	368.02	8840.00	392.27	321.14	6500.00	416.94	335.61	2091.00	158.11	137.42	2361.00	151.53	132.62	2276.00	158.60	138.80	2	201717732	201729422	-	CLK1	CDC-like kinase 1 [Source:HGNC Symbol%3BAcc:2068]	GO:0008283:cell proliferation;GO:0018105:peptidyl-serine phosphorylation;GO:0018107:peptidyl-threonine phosphorylation;GO:0018108:peptidyl-tyrosine phosphorylation;GO:0043484:regulation of RNA splicing;GO:0046777:protein autophosphorylation;	GO:0005634:nucleus;GO:0005737:cytoplasm;	GO:0004674:protein serine/threonine kinase activity;GO:0004712:protein serine/threonine/tyrosine kinase activity;GO:0004715:non-membrane spanning protein tyrosine kinase activity;GO:0005524:ATP binding;	K08823	;
ENSG00000013503.5	95.00	1.99	1.63	143.00	2.28	1.87	97.00	2.19	1.76	64.00	1.69	1.47	57.00	1.53	1.34	42.00	1.18	1.04	12	106751436	106903976	+	POLR3B	polymerase (RNA) III (DNA directed) polypeptide B [Source:HGNC Symbol%3BAcc:30348]	GO:0006351:transcription, DNA-templated;GO:0006383:transcription from RNA polymerase III promoter;GO:0006385:transcription elongation from RNA polymerase III promoter;GO:0006386:termination of RNA polymerase III transcription;GO:0010467:gene expression;GO:0032481:positive regulation of type I interferon production;GO:0032728:positive regulation of interferon-beta production;GO:0045087:innate immu…	GO:0005654:nucleoplasm;GO:0005666:DNA-directed RNA polymerase III complex;GO:0005829:cytosol;	GO:0001056:RNA polymerase III activity;GO:0003677:DNA binding;GO:0003899:DNA-directed RNA polymerase activity;GO:0032549:ribonucleoside binding;GO:0046872:metal ion binding;	K03021	ko03020 RNA polymerase;ko04623 Cytosolic DNA-sensing pathway;;
ENSG00000013523.5	134.00	3.37	2.75	190.00	4.41	3.61	119.00	3.89	3.13	278.00	7.06	6.14	311.00	6.40	5.60	323.00	7.79	6.82	14	77253588	77292589	-	ANGEL1	angel homolog 1 (Drosophila) [Source:HGNC Symbol%3BAcc:19961]	-	-	-	K18729	;
ENSG00000013561.13	499.52	15.39	12.57	701.14	15.21	12.45	460.33	22.15	17.83	514.98	14.12	12.28	578.11	17.14	15.00	600.76	15.89	13.90	5	141337893	141369856	+	RNF14	ring finger protein 14 [Source:HGNC Symbol%3BAcc:10058]	GO:0006351:transcription, DNA-templated;GO:0006355:regulation of transcription, DNA-templated;GO:0006357:regulation of transcription from RNA polymerase II promoter;GO:0007165:signal transduction;GO:0016567:protein ubiquitination;GO:0030521:androgen receptor signaling pathway;GO:0032355:response to estradiol;GO:0045893:positive regulation of transcription, DNA-templated;GO:0060765:regulation of a…	GO:0005634:nucleus;GO:0005737:cytoplasm;	GO:0003713:transcription coactivator activity;GO:0005515:protein binding;GO:0008270:zinc ion binding;GO:0019787:ubiquitin-like protein transferase activity;GO:0050681:androgen receptor binding;	K11971	;
ENSG00000013563.9	946.54	43.24	35.30	1383.62	46.97	38.46	851.46	40.85	32.88	653.68	28.68	24.93	732.34	30.97	27.10	740.83	29.75	26.03	X	153629579	153640449	-	DNASE1L1	deoxyribonuclease I-like 1 [Source:HGNC Symbol%3BAcc:2957]	GO:0006259:DNA metabolic process;GO:0006308:DNA catabolic process;	GO:0005783:endoplasmic reticulum;	GO:0003677:DNA binding;GO:0004536:deoxyribonuclease activity;GO:0016888:endodeoxyribonuclease activity, producing 5'-phosphomonoesters;	K11995;K13511	;ko00564 Glycerophospholipid metabolism;;
ENSG00000013573.12	611.41	32.94	26.89	681.45	26.03	21.31	581.13	29.62	23.84	475.68	35.22	30.62	464.27	29.05	25.42	456.75	28.56	25.00	12	31226779	31257725	+	DDX11	DEAD/H (Asp-Glu-Ala-Asp/His) box helicase 11 [Source:HGNC Symbol%3BAcc:2736]	GO:0000070:mitotic sister chromatid segregation;GO:0000084:mitotic S phase;GO:0000086:G2/M transition of mitotic cell cycle;GO:0006987:activation of signaling protein activity involved in unfolded protein response;GO:0007062:sister chromatid cohesion;GO:0008284:positive regulation of cell proliferation;GO:0019048:modulation by virus of host morphology or physiology;GO:0030968:endoplasmic reticulu…	GO:0000790:nuclear chromatin;GO:0000922:spindle pole;GO:0005634:nucleus;GO:0005654:nucleoplasm;GO:0005730:nucleolus;GO:0030496:midbody;	GO:0003676:nucleic acid binding;GO:0003677:DNA binding;GO:0003678:DNA helicase activity;GO:0003723:RNA binding;GO:0004003:ATP-dependent DNA helicase activity;GO:0004386:helicase activity;GO:0005515:protein binding;GO:0005524:ATP binding;GO:0008026:ATP-dependent helicase activity;GO:0008094:DNA-dependent ATPase activity;GO:0016817:hydrolase activity, acting on acid anhydrides;GO:0046872:metal ion …	K11273	;
ENSG00000013583.4	544.00	49.40	40.34	786.00	52.14	42.68	545.00	50.84	40.93	659.00	56.48	49.09	723.65	58.96	51.60	670.00	52.60	46.04	12	13127798	13153207	-	HEBP1	heme binding protein 1 [Source:HGNC Symbol%3BAcc:17176]	GO:0007623:circadian rhythm;	GO:0005576:extracellular region;GO:0005739:mitochondrion;GO:0005829:cytosol;	GO:0020037:heme binding;	K09488	ko05012 Parkinson disease;ko05022 Pathways of neurodegeneration - multiple diseases;;
ENSG00000013588.5	29463.00	744.61	608.00	39016.00	770.14	630.47	28880.00	766.09	616.65	6037.00	209.47	182.06	6641.00	201.34	176.20	6659.00	191.51	167.61	12	13043716	13070871	+	GPRC5A	G protein-coupled receptor%2C family C%2C group 5%2C member A [Source:HGNC Symbol%3BAcc:9836]	GO:0007165:signal transduction;	GO:0005794:Golgi apparatus;GO:0005886:plasma membrane;GO:0005887:integral component of plasma membrane;GO:0016021:integral component of membrane;GO:0030659:cytoplasmic vesicle membrane;GO:0043231:intracellular membrane-bounded organelle;	GO:0004930:G-protein coupled receptor activity;	K08468	;
ENSG00000013619.9	75.00	1.93	1.58	70.00	1.64	1.34	41.00	0.99	0.79	33.00	0.96	0.83	24.00	0.53	0.46	49.00	1.84	1.61	X	149529689	149682448	+	MAMLD1	mastermind-like domain containing 1 [Source:HGNC Symbol%3BAcc:2568]	GO:0006351:transcription, DNA-templated;GO:0006355:regulation of transcription, DNA-templated;GO:0008584:male gonad development;	GO:0005575:cellular_component;GO:0005634:nucleus;	GO:0003674:molecular_function;	K19512	;
ENSG00000013725.10	4.00	0.12	0.10	11.00	0.24	0.19	11.00	0.35	0.28	0.00	0.00	0.00	0.00	0.00	0.00	3.00	0.08	0.07	11	60739115	60787849	+	CD6	CD6 molecule [Source:HGNC Symbol%3BAcc:1691]	GO:0007155:cell adhesion;	GO:0005887:integral component of plasma membrane;GO:0009986:cell surface;GO:0016020:membrane;	GO:0005044:scavenger receptor activity;	K06456	ko04514 Cell adhesion molecules;;
ENSG00000013810.14	606.31	24.38	19.91	810.29	26.21	21.46	563.22	23.34	18.79	533.17	21.34	18.55	682.21	25.76	22.54	649.67	21.23	18.58	4	1723227	1746898	+	TACC3	transforming%2C acidic coiled-coil containing protein 3 [Source:HGNC Symbol%3BAcc:11524]	GO:0006950:response to stress;GO:0021987:cerebral cortex development;GO:0022008:neurogenesis;GO:0022027:interkinetic nuclear migration;GO:0030097:hemopoiesis;GO:0030953:astral microtubule organization;GO:0032886:regulation of microtubule-based process;GO:0042994:cytoplasmic sequestering of transcription factor;GO:0051726:regulation of cell cycle;	GO:0005737:cytoplasm;GO:0005813:centrosome;	GO:0019904:protein domain specific binding;	K14283	ko03013 RNA transport;;
ENSG00000014123.9	234.00	4.97	4.06	305.00	4.74	3.88	242.00	5.43	4.37	331.00	6.80	5.91	355.00	6.77	5.93	385.00	7.20	6.30	6	96969471	97003152	+	UFL1	UFM1-specific ligase 1 [Source:HGNC Symbol%3BAcc:23039]	GO:0031397:negative regulation of protein ubiquitination;GO:0032088:negative regulation of NF-kappaB transcription factor activity;GO:0071569:protein ufmylation;	GO:0005634:nucleus;GO:0005730:nucleolus;GO:0005737:cytoplasm;GO:0005783:endoplasmic reticulum;	GO:0005515:protein binding;GO:0071568:UFM1 transferase activity;	-	-
ENSG00000014138.4	451.00	20.64	16.85	581.00	19.89	16.29	406.52	19.27	15.51	322.00	16.91	14.70	426.60	18.25	15.97	463.47	18.62	16.30	11	65029233	65073060	+	POLA2	polymerase (DNA directed)%2C alpha 2%2C accessory subunit [Source:HGNC Symbol%3BAcc:30073]	GO:0000060:protein import into nucleus, translocation;GO:0000082:G1/S transition of mitotic cell cycle;GO:0000278:mitotic cell cycle;GO:0000722:telomere maintenance via recombination;GO:0000723:telomere maintenance;GO:0006260:DNA replication;GO:0006270:DNA replication initiation;GO:0006271:DNA strand elongation involved in DNA replication;GO:0032201:telomere maintenance via semi-conservative repl…	GO:0005634:nucleus;GO:0005654:nucleoplasm;GO:0005658:alpha DNA polymerase:primase complex;GO:0005730:nucleolus;GO:0005737:cytoplasm;	GO:0003674:molecular_function;GO:0003677:DNA binding;GO:0003887:DNA-directed DNA polymerase activity;GO:0046982:protein heterodimerization activity;	K02321	ko03030 DNA replication;;
ENSG00000014164.6	133.00	3.71	3.03	193.00	3.93	3.22	105.00	3.09	2.48	110.00	2.96	2.57	141.00	3.53	3.09	120.00	2.94	2.57	8	144519825	144623623	-	ZC3H3	zinc finger CCCH-type containing 3 [Source:HGNC Symbol%3BAcc:28972]	GO:0006378:mRNA polyadenylation;GO:0010793:regulation of mRNA export from nucleus;GO:0016973:poly(A)+ mRNA export from nucleus;	GO:0005634:nucleus;	GO:0003674:molecular_function;GO:0046872:metal ion binding;	-	-
ENSG00000014216.11	1630.00	53.85	43.97	1944.00	45.60	37.33	1394.00	48.66	39.17	1787.21	59.08	51.35	1772.00	52.90	46.30	1848.00	53.82	47.10	11	64948037	64979477	+	CAPN1	calpain 1%2C (mu/I) large subunit [Source:HGNC Symbol%3BAcc:1476]	GO:0006508:proteolysis;GO:0008284:positive regulation of cell proliferation;GO:0032801:receptor catabolic process;	GO:0005622:intracellular;GO:0005737:cytoplasm;GO:0005886:plasma membrane;	GO:0004198:calcium-dependent cysteine-type endopeptidase activity;GO:0005509:calcium ion binding;GO:0005515:protein binding;	K01367	ko04141 Protein processing in endoplasmic reticulum;ko04210 Apoptosis;ko04217 Necroptosis;ko04218 Cellular senescence;ko05010 Alzheimer disease;ko05022 Pathways of neurodegeneration - multiple diseases;ko05131 Shigellosis;;
ENSG00000014257.11	9.00	0.26	0.22	16.00	0.54	0.45	17.00	1.24	1.00	8.00	0.63	0.55	9.00	0.46	0.40	7.00	1.31	1.14	3	132036211	132087142	+	ACPP	acid phosphatase%2C prostate [Source:HGNC Symbol%3BAcc:125]	GO:0006144:purine nucleobase metabolic process;GO:0009117:nucleotide metabolic process;GO:0046085:adenosine metabolic process;	GO:0005576:extracellular region;GO:0005622:intracellular;GO:0005765:lysosomal membrane;GO:0005771:multivesicular body;GO:0005886:plasma membrane;GO:0016021:integral component of membrane;GO:0030141:secretory granule;GO:0030175:filopodium;GO:0031985:Golgi cisterna;GO:0045177:apical part of cell;	GO:0003993:acid phosphatase activity;GO:0008253:5'-nucleotidase activity;GO:0033265:choline binding;GO:0042802:identical protein binding;GO:0042803:protein homodimerization activity;	K19283	;
ENSG00000014641.13	1381.00	121.06	98.85	1900.00	119.56	97.87	1433.00	129.25	104.04	2360.00	196.04	170.40	2599.98	196.76	172.20	2751.00	202.86	177.54	2	63815743	63834331	+	MDH1	malate dehydrogenase 1%2C NAD (soluble) [Source:HGNC Symbol%3BAcc:6970]	GO:0005975:carbohydrate metabolic process;GO:0006006:glucose metabolic process;GO:0006094:gluconeogenesis;GO:0006099:tricarboxylic acid cycle;GO:0006107:oxaloacetate metabolic process;GO:0006108:malate metabolic process;GO:0006734:NADH metabolic process;GO:0044262:cellular carbohydrate metabolic process;GO:0044281:small molecule metabolic process;	GO:0005737:cytoplasm;GO:0005739:mitochondrion;GO:0005813:centrosome;GO:0005829:cytosol;	GO:0004470:malic enzyme activity;GO:0016615:malate dehydrogenase activity;GO:0016616:oxidoreductase activity, acting on the CH-OH group of donors, NAD or NADP as acceptor;GO:0030060:L-malate dehydrogenase activity;GO:0047860:diiodophenylpyruvate reductase activity;GO:0051287:NAD binding;	K00025	ko00020 Citrate cycle (TCA cycle);ko00270 Cysteine and methionine metabolism;ko00620 Pyruvate metabolism;ko00630 Glyoxylate and dicarboxylate metabolism;ko00710 Carbon fixation in photosynthetic organisms;ko01100 Metabolic pathways;ko01110 Biosynthesis of secondary metabolites;ko01120 Microbial metabolism in diverse environments;ko01200 Carbon metabolism;ko04964 Proximal tubule bicarbonate reclam…
ENSG00000014824.9	353.00	10.72	8.75	549.00	11.43	9.36	384.00	14.39	11.58	441.00	11.19	9.73	511.00	13.39	11.72	567.00	12.57	11.00	4	41992489	42092474	+	SLC30A9	solute carrier family 30 (zinc transporter)%2C member 9 [Source:HGNC Symbol%3BAcc:1329]	GO:0006289:nucleotide-excision repair;GO:0006351:transcription, DNA-templated;GO:0006829:zinc II ion transport;GO:0045944:positive regulation of transcription from RNA polymerase II promoter;	GO:0005634:nucleus;GO:0005856:cytoskeleton;GO:0016021:integral component of membrane;	GO:0000166:nucleotide binding;GO:0003682:chromatin binding;GO:0003700:sequence-specific DNA binding transcription factor activity;GO:0008324:cation transmembrane transporter activity;GO:0016922:ligand-dependent nuclear receptor binding;GO:0030374:ligand-dependent nuclear receptor transcription coactivator activity;	K14696	;
ENSG00000014914.15	410.00	18.57	15.17	407.00	15.40	12.60	298.00	13.48	10.85	312.00	13.82	12.02	299.00	10.99	9.62	328.00	11.93	10.44	1	149900543	149908791	-	MTMR11	myotubularin related protein 11 [Source:HGNC Symbol%3BAcc:24307]	-	-	GO:0016791:phosphatase activity;	K18085	;
ENSG00000014919.8	610.00	22.82	18.63	880.00	25.65	21.00	603.00	23.63	19.02	977.00	37.45	32.55	1068.00	37.23	32.58	1177.00	44.62	39.05	10	101471601	101491857	-	COX15	cytochrome c oxidase assembly homolog 15 (yeast) [Source:HGNC Symbol%3BAcc:2263]	GO:0006123:mitochondrial electron transport, cytochrome c to oxygen;GO:0006778:porphyrin-containing compound metabolic process;GO:0006783:heme biosynthetic process;GO:0006784:heme a biosynthetic process;GO:0007585:respiratory gaseous exchange;GO:0008535:respiratory chain complex IV assembly;GO:0044281:small molecule metabolic process;GO:0045333:cellular respiration;GO:0055114:oxidation-reduction …	GO:0005739:mitochondrion;GO:0005743:mitochondrial inner membrane;GO:0005746:mitochondrial respiratory chain;GO:0016021:integral component of membrane;	GO:0004129:cytochrome-c oxidase activity;GO:0016627:oxidoreductase activity, acting on the CH-CH group of donors;	K02259	ko00190 Oxidative phosphorylation;ko00860 Porphyrin and chlorophyll metabolism;ko01100 Metabolic pathways;ko01110 Biosynthesis of secondary metabolites;ko01240 Biosynthesis of cofactors;ko02020 Two-component system;ko04714 Thermogenesis;;
ENSG00000015133.14	193.00	3.59	2.93	266.00	3.84	3.14	185.00	2.69	2.16	287.00	5.42	4.71	319.00	5.69	4.98	308.00	6.36	5.57	14	91737667	91884188	-	CCDC88C	coiled-coil domain containing 88C [Source:HGNC Symbol%3BAcc:19967]	GO:0001932:regulation of protein phosphorylation;GO:0016055:Wnt signaling pathway;GO:0031648:protein destabilization;GO:0051260:protein homooligomerization;	-	GO:0030165:PDZ domain binding;GO:0043621:protein self-association;	K11279;K08834	;ko04745 Phototransduction - fly;;
ENSG00000015153.10	608.00	35.52	29.00	683.99	24.23	19.84	516.00	27.71	22.30	757.00	29.28	25.45	796.00	26.09	22.83	822.00	29.52	25.84	12	42550906	42632151	-	YAF2	YY1 associated factor 2 [Source:HGNC Symbol%3BAcc:17363]	GO:0006351:transcription, DNA-templated;GO:0045892:negative regulation of transcription, DNA-templated;GO:0045893:positive regulation of transcription, DNA-templated;	GO:0005634:nucleus;GO:0005730:nucleolus;GO:0005737:cytoplasm;	GO:0003713:transcription coactivator activity;GO:0003714:transcription corepressor activity;GO:0005515:protein binding;GO:0008270:zinc ion binding;	K11468	;
ENSG00000015171.14	147.00	4.50	3.68	180.00	3.00	2.46	100.00	2.94	2.36	127.00	2.92	2.54	137.00	2.95	2.58	159.00	3.20	2.80	10	180405	300577	+	ZMYND11	zinc finger%2C MYND-type containing 11 [Source:HGNC Symbol%3BAcc:16966]	GO:0000122:negative regulation of transcription from RNA polymerase II promoter;GO:0006351:transcription, DNA-templated;GO:0007049:cell cycle;GO:0008283:cell proliferation;GO:0016568:chromatin modification;GO:0019048:modulation by virus of host morphology or physiology;GO:0043124:negative regulation of I-kappaB kinase/NF-kappaB signaling;GO:0046329:negative regulation of JNK cascade;GO:2001237:ne…	GO:0005634:nucleus;GO:0005694:chromosome;GO:0005730:nucleolus;GO:0005737:cytoplasm;	GO:0003677:DNA binding;GO:0005515:protein binding;GO:0008270:zinc ion binding;	-	-
ENSG00000015285.6	7.00	0.37	0.30	2.00	0.19	0.15	6.00	0.50	0.40	1.00	0.12	0.11	4.00	0.19	0.17	2.00	0.38	0.33	X	48534985	48549818	+	WAS	Wiskott-Aldrich syndrome [Source:HGNC Symbol%3BAcc:12731]	GO:0006461:protein complex assembly;GO:0006952:defense response;GO:0006955:immune response;GO:0007596:blood coagulation;GO:0008154:actin polymerization or depolymerization;GO:0008544:epidermis development;GO:0016197:endosomal transport;GO:0030041:actin filament polymerization;GO:0030048:actin filament-based movement;GO:0038096:Fc-gamma receptor signaling pathway involved in phagocytosis;GO:004211…	GO:0005829:cytosol;GO:0012506:vesicle membrane;GO:0015629:actin cytoskeleton;	GO:0003779:actin binding;GO:0005515:protein binding;GO:0042802:identical protein binding;	K05747	ko04062 Chemokine signaling pathway;ko04520 Adherens junction;ko04530 Tight junction;ko04666 Fc gamma R-mediated phagocytosis;ko05135 Yersinia infection;ko05231 Choline metabolism in cancer;;
ENSG00000015413.5	3.00	0.75	0.61	2.00	0.09	0.08	2.00	0.13	0.11	6.00	1.16	1.01	6.00	1.07	0.94	3.00	0.17	0.15	16	89679716	89704839	+	DPEP1	dipeptidase 1 (renal) [Source:HGNC Symbol%3BAcc:3002]	GO:0006508:proteolysis;GO:0006691:leukotriene metabolic process;GO:0006749:glutathione metabolic process;GO:0016999:antibiotic metabolic process;GO:0019369:arachidonic acid metabolic process;GO:0030336:negative regulation of cell migration;GO:0035690:cellular response to drug;GO:0043066:negative regulation of apoptotic process;GO:0043154:negative regulation of cysteine-type endopeptidase activity…	GO:0005615:extracellular space;GO:0005886:plasma membrane;GO:0016324:apical plasma membrane;GO:0031225:anchored component of membrane;GO:0031528:microvillus membrane;GO:0045177:apical part of cell;GO:0070062:extracellular exosome;	GO:0005515:protein binding;GO:0008235:metalloexopeptidase activity;GO:0008239:dipeptidyl-peptidase activity;GO:0008270:zinc ion binding;GO:0016805:dipeptidase activity;GO:0034235:GPI anchor binding;GO:0043027:cysteine-type endopeptidase inhibitor activity involved in apoptotic process;GO:0070573:metallodipeptidase activity;GO:0072341:modified amino acid binding;	K01273	;
ENSG00000015475.14	695.00	62.42	50.97	1052.01	65.43	53.57	667.02	51.45	41.41	545.00	41.42	36.00	527.00	39.88	34.90	531.00	35.13	30.74	22	18216906	18257536	-	BID	BH3 interacting domain death agonist [Source:HGNC Symbol%3BAcc:1050]	GO:0001836:release of cytochrome c from mitochondria;GO:0006626:protein targeting to mitochondrion;GO:0006915:apoptotic process;GO:0007420:brain development;GO:0008625:extrinsic apoptotic signaling pathway via death domain receptors;GO:0008637:apoptotic mitochondrial changes;GO:0032355:response to estradiol;GO:0032461:positive regulation of protein oligomerization;GO:0032464:positive regulation o…	GO:0005739:mitochondrion;GO:0005741:mitochondrial outer membrane;GO:0005829:cytosol;GO:0016020:membrane;GO:0032592:integral component of mitochondrial membrane;	GO:0005123:death receptor binding;GO:0005515:protein binding;GO:0031625:ubiquitin protein ligase binding;	K04726	ko01524 Platinum drug resistance;ko04071 Sphingolipid signaling pathway;ko04115 p53 signaling pathway;ko04210 Apoptosis;ko04215 Apoptosis - multiple species;ko04217 Necroptosis;ko04650 Natural killer cell mediated cytotoxicity;ko04932 Non-alcoholic fatty liver disease;ko05010 Alzheimer disease;ko05014 Amyotrophic lateral sclerosis;ko05022 Pathways of neurodegeneration - multiple diseases;ko05152 …
ENSG00000015479.13	4710.05	196.69	160.61	6166.01	190.08	155.61	4510.03	198.97	160.16	5545.00	201.16	174.85	5865.00	215.36	188.48	6040.63	209.01	182.92	5	138609441	138667360	+	MATR3	matrin 3 [Source:HGNC Symbol%3BAcc:6912]	-	GO:0005634:nucleus;GO:0005637:nuclear inner membrane;GO:0005730:nucleolus;GO:0016363:nuclear matrix;	GO:0000166:nucleotide binding;GO:0003676:nucleic acid binding;GO:0003723:RNA binding;GO:0005198:structural molecule activity;GO:0005515:protein binding;GO:0008270:zinc ion binding;	K13213;K02927;K05632;K15696	ko05014 Amyotrophic lateral sclerosis;;ko03010 Ribosome;ko04120 Ubiquitin mediated proteolysis;ko04137 Mitophagy - animal;ko05012 Parkinson disease;ko05022 Pathways of neurodegeneration - multiple diseases;ko05131 Shigellosis;ko05167 Kaposi sarcoma-associated herpesvirus infection;ko05171 Coronavirus disease - COVID-19;;ko04120 Ubiquitin mediated proteolysis;ko04144 Endocytosis;ko04668 TNF signal…
ENSG00000015520.10	1.00	0.02	0.01	2.00	0.03	0.02	1.00	0.02	0.02	4.00	0.08	0.07	1.00	0.02	0.01	0.00	0.00	0.00	7	44552134	44580914	-	NPC1L1	NPC1-like 1 [Source:HGNC Symbol%3BAcc:7898]	GO:0006695:cholesterol biosynthetic process;GO:0015918:sterol transport;GO:0030299:intestinal cholesterol absorption;GO:0030301:cholesterol transport;GO:0042157:lipoprotein metabolic process;GO:0042493:response to drug;GO:0042632:cholesterol homeostasis;GO:0044281:small molecule metabolic process;	GO:0005886:plasma membrane;GO:0016021:integral component of membrane;GO:0016324:apical plasma membrane;GO:0030659:cytoplasmic vesicle membrane;GO:0031526:brush border membrane;	GO:0005515:protein binding;GO:0008144:drug binding;GO:0008158:hedgehog receptor activity;GO:0017137:Rab GTPase binding;GO:0031489:myosin V binding;	K14461	ko04975 Fat digestion and absorption;;
ENSG00000015532.5	303.00	8.05	6.58	425.00	8.53	6.99	258.00	7.44	5.99	240.00	6.26	5.44	328.00	7.78	6.81	263.00	6.16	5.39	17	48423453	48440499	+	XYLT2	xylosyltransferase II [Source:HGNC Symbol%3BAcc:15517]	GO:0006024:glycosaminoglycan biosynthetic process;GO:0015012:heparan sulfate proteoglycan biosynthetic process;GO:0030206:chondroitin sulfate biosynthetic process;	GO:0000139:Golgi membrane;GO:0005575:cellular_component;GO:0005789:endoplasmic reticulum membrane;GO:0016020:membrane;GO:0016021:integral component of membrane;	GO:0008375:acetylglucosaminyltransferase activity;GO:0030158:protein xylosyltransferase activity;	K00771;K15696	ko00532 Glycosaminoglycan biosynthesis - chondroitin sulfate / dermatan sulfate;ko00534 Glycosaminoglycan biosynthesis - heparan sulfate / heparin;ko01100 Metabolic pathways;;;
ENSG00000015568.8	290.64	5.87	4.80	180.13	2.71	2.22	79.53	4.16	3.35	71.92	2.57	2.23	85.43	3.50	3.06	86.75	2.95	2.58	2	110550335	110615272	+	RGPD5	RANBP2-like and GRIP domain containing 5 [Source:HGNC Symbol%3BAcc:32418]	GO:0000042:protein targeting to Golgi;	GO:0005737:cytoplasm;	-	K12172	ko03013 RNA transport;ko05014 Amyotrophic lateral sclerosis;;
ENSG00000015592.12	0.00	0.00	0.00	0.00	0.00	0.00	0.00	0.00	0.00	0.00	0.00	0.00	0.00	0.00	0.00	0.00	0.00	0.00	8	27092840	27115937	-	STMN4	stathmin-like 4 [Source:HGNC Symbol%3BAcc:16078]	GO:0031110:regulation of microtubule polymerization or depolymerization;	GO:0005794:Golgi apparatus;GO:0030424:axon;GO:0030426:growth cone;	-	-	-
ENSG00000015676.13	762.00	28.95	23.64	1025.00	29.09	23.82	704.00	28.31	22.79	669.00	28.11	24.43	708.00	19.52	17.09	818.00	25.28	22.13	7	44418720	44530479	-	NUDCD3	NudC domain containing 3 [Source:HGNC Symbol%3BAcc:22208]	-	-	-	K15691	;
ENSG00000016082.10	7.00	0.24	0.19	16.00	0.39	0.32	12.00	0.43	0.34	19.00	0.62	0.54	25.00	0.81	0.71	12.00	0.36	0.31	5	50678921	50690564	+	ISL1	ISL LIM homeobox 1 [Source:HGNC Symbol%3BAcc:6132]	GO:0000122:negative regulation of transcription from RNA polymerase II promoter;GO:0001755:neural crest cell migration;GO:0003139:secondary heart field specification;GO:0003148:outflow tract septum morphogenesis;GO:0003151:outflow tract morphogenesis;GO:0003203:endocardial cushion morphogenesis;GO:0003215:cardiac right ventricle morphogenesis;GO:0003266:regulation of secondary heart field cardiob…	GO:0005634:nucleus;GO:0005737:cytoplasm;	GO:0001102:RNA polymerase II activating transcription factor binding;GO:0001105:RNA polymerase II transcription coactivator activity;GO:0001158:enhancer sequence-specific DNA binding;GO:0003682:chromatin binding;GO:0003700:sequence-specific DNA binding transcription factor activity;GO:0008270:zinc ion binding;GO:0016922:ligand-dependent nuclear receptor binding;GO:0030331:estrogen receptor bindin…	K09370	ko04550 Signaling pathways regulating pluripotency of stem cells;;
ENSG00000016391.6	25.91	0.34	0.28	28.34	0.24	0.19	22.48	0.27	0.22	25.79	0.28	0.25	35.20	0.36	0.32	23.88	0.24	0.21	3	53846362	53880417	-	CHDH	choline dehydrogenase [Source:HGNC Symbol%3BAcc:24288]	GO:0019285:glycine betaine biosynthetic process from choline;	GO:0005743:mitochondrial inner membrane;	GO:0008812:choline dehydrogenase activity;GO:0050660:flavin adenine dinucleotide binding;	K00108	ko00260 Glycine, serine and threonine metabolism;ko01100 Metabolic pathways;;
ENSG00000016402.8	0.00	0.00	0.00	0.00	0.00	0.00	0.00	0.00	0.00	0.00	0.00	0.00	1.00	0.04	0.04	0.00	0.00	0.00	6	137321108	137366298	-	IL20RA	interleukin 20 receptor%2C alpha [Source:HGNC Symbol%3BAcc:6003]	GO:0019221:cytokine-mediated signaling pathway;GO:0045124:regulation of bone resorption;	GO:0016021:integral component of membrane;	GO:0042015:interleukin-20 binding;	K05136	ko04060 Cytokine-cytokine receptor interaction;ko04061 Viral protein interaction with cytokine and cytokine receptor;ko04630 JAK-STAT signaling pathway;;
ENSG00000016490.11	0.00	0.00	0.00	0.00	0.00	0.00	0.00	0.00	0.00	0.00	0.00	0.00	0.00	0.00	0.00	0.00	0.00	0.00	1	86934051	86965972	+	CLCA1	chloride channel accessory 1 [Source:HGNC Symbol%3BAcc:2015]	GO:0006810:transport;GO:0006816:calcium ion transport;GO:0006821:chloride transport;	GO:0005615:extracellular space;GO:0005887:integral component of plasma membrane;GO:0030141:secretory granule;	GO:0005254:chloride channel activity;	K05027	ko04924 Renin secretion;ko04972 Pancreatic secretion;;
ENSG00000016602.8	0.00	0.00	0.00	0.00	0.00	0.00	0.00	0.00	0.00	0.00	0.00	0.00	0.00	0.00	0.00	0.00	0.00	0.00	1	87012761	87046437	+	CLCA4	chloride channel accessory 4 [Source:HGNC Symbol%3BAcc:2018]	GO:0006810:transport;GO:0006821:chloride transport;	GO:0005576:extracellular region;GO:0005887:integral component of plasma membrane;GO:0016324:apical plasma membrane;	GO:0005254:chloride channel activity;	K05030	ko04924 Renin secretion;ko04972 Pancreatic secretion;;
ENSG00000016864.12	272.00	23.63	19.29	384.00	21.25	17.39	241.69	18.29	14.72	380.00	28.35	24.64	384.00	25.62	22.42	440.00	30.27	26.49	3	52728505	52740048	-	GLT8D1	glycosyltransferase 8 domain containing 1 [Source:HGNC Symbol%3BAcc:24870]	-	GO:0005739:mitochondrion;GO:0016021:integral component of membrane;	GO:0016757:transferase activity, transferring glycosyl groups;	K09228	ko05168 Herpes simplex virus 1 infection;;
ENSG00000017260.15	4272.88	116.64	95.24	5900.90	119.09	97.49	3901.66	112.49	90.55	4434.93	109.01	94.75	4809.88	107.78	94.33	4973.00	108.19	94.69	3	130569439	130735556	+	ATP2C1	ATPase%2C Ca++ transporting%2C type 2C%2C member 1 [Source:HGNC Symbol%3BAcc:13211]	GO:0006816:calcium ion transport;GO:0006828:manganese ion transport;GO:0006874:cellular calcium ion homeostasis;GO:0007165:signal transduction;GO:0008544:epidermis development;GO:0016339:calcium-dependent cell-cell adhesion via plasma membrane cell adhesion molecules;GO:0030026:cellular manganese ion homeostasis;GO:0031532:actin cytoskeleton reorganization;GO:0032468:Golgi calcium ion homeostasis…	GO:0000139:Golgi membrane;GO:0005794:Golgi apparatus;GO:0005802:trans-Golgi network;GO:0016021:integral component of membrane;	GO:0004871:signal transducer activity;GO:0005388:calcium-transporting ATPase activity;GO:0005509:calcium ion binding;GO:0005524:ATP binding;GO:0015410:manganese-transporting ATPase activity;GO:0019829:cation-transporting ATPase activity;GO:0030145:manganese ion binding;GO:0046872:metal ion binding;	K01537	;
ENSG00000017373.11	23.00	0.42	0.35	25.00	0.84	0.69	32.00	0.96	0.77	39.00	1.64	1.43	37.00	0.71	0.62	40.00	0.74	0.64	17	36686251	36762183	-	SRCIN1	SRC kinase signaling inhibitor 1 [Source:HGNC Symbol%3BAcc:29506]	GO:0006887:exocytosis;GO:0007162:negative regulation of cell adhesion;GO:0030334:regulation of cell migration;GO:0034446:substrate adhesion-dependent cell spreading;GO:0050709:negative regulation of protein secretion;GO:0061001:regulation of dendritic spine morphogenesis;GO:0061098:positive regulation of protein tyrosine kinase activity;GO:0061099:negative regulation of protein tyrosine kinase ac…	GO:0005737:cytoplasm;GO:0005886:plasma membrane;GO:0005925:focal adhesion;GO:0014069:postsynaptic density;GO:0015629:actin cytoskeleton;GO:0030027:lamellipodium;GO:0030175:filopodium;GO:0030424:axon;GO:0030425:dendrite;GO:0043025:neuronal cell body;GO:0045202:synapse;GO:0045211:postsynaptic membrane;	GO:0005515:protein binding;GO:0019901:protein kinase binding;GO:0019904:protein domain specific binding;	K17985	ko04137 Mitophagy - animal;ko04140 Autophagy - animal;ko05010 Alzheimer disease;ko05014 Amyotrophic lateral sclerosis;ko05016 Huntington disease;ko05017 Spinocerebellar ataxia;ko05022 Pathways of neurodegeneration - multiple diseases;;
ENSG00000017427.11	0.00	0.00	0.00	3.00	0.35	0.28	1.00	0.01	0.01	9.00	0.10	0.09	10.00	0.45	0.39	8.00	0.56	0.49	12	102789645	102874423	-	IGF1	insulin-like growth factor 1 (somatomedin C) [Source:HGNC Symbol%3BAcc:5464]	GO:0001501:skeletal system development;GO:0001974:blood vessel remodeling;GO:0002576:platelet degranulation;GO:0006260:DNA replication;GO:0006928:movement of cell or subcellular component;GO:0007165:signal transduction;GO:0007265:Ras protein signal transduction;GO:0007517:muscle organ development;GO:0007596:blood coagulation;GO:0008284:positive regulation of cell proliferation;GO:0008285:negative…	GO:0005576:extracellular region;GO:0005615:extracellular space;GO:0005886:plasma membrane;GO:0016942:insulin-like growth factor binding protein complex;GO:0031093:platelet alpha granule lumen;	GO:0005158:insulin receptor binding;GO:0005159:insulin-like growth factor receptor binding;GO:0005178:integrin binding;GO:0005179:hormone activity;GO:0005515:protein binding;GO:0008083:growth factor activity;	K05459	ko01521 EGFR tyrosine kinase inhibitor resistance;ko01522 Endocrine resistance;ko04010 MAPK signaling pathway;ko04014 Ras signaling pathway;ko04015 Rap1 signaling pathway;ko04066 HIF-1 signaling pathway;ko04068 FoxO signaling pathway;ko04114 Oocyte meiosis;ko04115 p53 signaling pathway;ko04150 mTOR signaling pathway;ko04151 PI3K-Akt signaling pathway;ko04152 AMPK signaling pathway;ko04211 Longevi…
ENSG00000017483.10	342.00	33.75	27.56	388.00	26.29	21.52	274.00	27.51	22.15	198.00	17.50	15.21	224.00	20.41	17.86	263.00	21.02	18.39	X	48316920	48328644	-	SLC38A5	solute carrier family 38%2C member 5 [Source:HGNC Symbol%3BAcc:18070]	GO:0006811:ion transport;GO:0006865:amino acid transport;GO:0055085:transmembrane transport;	GO:0005886:plasma membrane;GO:0016021:integral component of membrane;	GO:0015187:glycine transmembrane transporter activity;	K14992	ko04727 GABAergic synapse;;
ENSG00000017621.11	19.00	1.43	1.17	36.00	2.39	1.95	24.00	1.47	1.18	9.00	0.63	0.55	18.40	0.91	0.80	23.00	1.15	1.00	X	49019061	49024822	+	MAGIX	MAGI family member%2C X-linked [Source:HGNC Symbol%3BAcc:30006]	-	-	-	K12581	ko03018 RNA degradation;;
ENSG00000017797.7	1139.00	24.18	19.74	1491.00	23.18	18.98	1080.00	26.41	21.26	1379.00	28.31	24.61	1508.00	29.44	25.77	1569.00	30.10	26.35	18	9475007	9538114	+	RALBP1	ralA binding protein 1 [Source:HGNC Symbol%3BAcc:9841]	GO:0006810:transport;GO:0006935:chemotaxis;GO:0007165:signal transduction;GO:0007264:small GTPase mediated signal transduction;GO:0043087:regulation of GTPase activity;GO:0051056:regulation of small GTPase mediated signal transduction;	GO:0005829:cytosol;GO:0016020:membrane;	GO:0005096:GTPase activator activity;GO:0005515:protein binding;GO:0016887:ATPase activity;GO:0017160:Ral GTPase binding;GO:0043492:ATPase activity, coupled to movement of substances;GO:0048365:Rac GTPase binding;	K08773;K03131	ko04014 Ras signaling pathway;ko05200 Pathways in cancer;ko05212 Pancreatic cancer;;ko03022 Basal transcription factors;;
ENSG00000018189.8	152.00	6.04	4.93	237.00	6.32	5.17	137.00	4.40	3.54	225.00	6.91	6.01	259.00	7.49	6.55	233.00	5.73	5.02	4	71569921	71673032	+	RUFY3	RUN and FYVE domain containing 3 [Source:HGNC Symbol%3BAcc:30285]	GO:0050771:negative regulation of axonogenesis;	GO:0030175:filopodium;GO:0030426:growth cone;	-	K12482;K16467	ko04144 Endocytosis;;;
ENSG00000018236.10	0.00	0.00	0.00	0.00	0.00	0.00	0.00	0.00	0.00	0.00	0.00	0.00	0.00	0.00	0.00	0.00	0.00	0.00	12	41086244	41466220	+	CNTN1	contactin 1 [Source:HGNC Symbol%3BAcc:2171]	GO:0007155:cell adhesion;GO:0007219:Notch signaling pathway;GO:0007411:axon guidance;GO:0010628:positive regulation of gene expression;GO:0010765:positive regulation of sodium ion transport;GO:0010976:positive regulation of neuron projection development;GO:0021549:cerebellum development;GO:0031175:neuron projection development;	GO:0005886:plasma membrane;GO:0016020:membrane;GO:0031225:anchored component of membrane;	GO:0001948:glycoprotein binding;GO:0030246:carbohydrate binding;	K06759	ko04514 Cell adhesion molecules;;
ENSG00000018280.12	15.00	0.40	0.32	5.00	0.11	0.09	15.00	0.37	0.30	16.00	0.44	0.38	17.00	0.87	0.77	17.82	0.53	0.47	2	219246752	219261617	+	SLC11A1	solute carrier family 11 (proton-coupled divalent metal ion transporter)%2C member 1 [Source:HGNC Symbol%3BAcc:10907]	GO:0000060:protein import into nucleus, translocation;GO:0001818:negative regulation of cytokine production;GO:0001819:positive regulation of cytokine production;GO:0002309:T cell proliferation involved in immune response;GO:0002369:T cell cytokine production;GO:0002606:positive regulation of dendritic cell antigen processing and presentation;GO:0002827:positive regulation of T-helper 1 type immu…	GO:0005575:cellular_component;GO:0005764:lysosome;GO:0005770:late endosome;GO:0005886:plasma membrane;GO:0005887:integral component of plasma membrane;GO:0009279:cell outer membrane;GO:0016020:membrane;GO:0030670:phagocytic vesicle membrane;GO:0031902:late endosome membrane;GO:0070821:tertiary granule membrane;	GO:0003674:molecular_function;GO:0005215:transporter activity;GO:0005384:manganese ion transmembrane transporter activity;GO:0042803:protein homodimerization activity;GO:0046915:transition metal ion transmembrane transporter activity;GO:0051139:metal ion:proton antiporter activity;	K12347	ko04142 Lysosome;;
ENSG00000018408.10	1763.00	38.03	31.05	2384.91	36.91	30.21	1640.90	36.71	29.55	1117.00	25.80	22.42	1143.00	24.45	21.39	1295.00	29.21	25.56	3	149235022	149454501	-	WWTR1	WW domain containing transcription regulator 1 [Source:HGNC Symbol%3BAcc:24042]	GO:0000122:negative regulation of transcription from RNA polymerase II promoter;GO:0001649:osteoblast differentiation;GO:0001933:negative regulation of protein phosphorylation;GO:0006351:transcription, DNA-templated;GO:0006355:regulation of transcription, DNA-templated;GO:0006367:transcription initiation from RNA polymerase II promoter;GO:0006469:negative regulation of protein kinase activity;GO:…	GO:0005634:nucleus;GO:0005654:nucleoplasm;GO:0005667:transcription factor complex;GO:0005730:nucleolus;GO:0005737:cytoplasm;GO:0005829:cytosol;	GO:0003713:transcription coactivator activity;GO:0003714:transcription corepressor activity;GO:0005515:protein binding;GO:0042803:protein homodimerization activity;	K16820	ko04390 Hippo signaling pathway;ko04392 Hippo signaling pathway - multiple species;;
ENSG00000018510.8	1600.00	18.78	15.33	2238.00	19.28	15.79	1615.00	19.68	15.84	2238.00	26.81	23.30	2535.00	29.75	26.04	2690.00	27.93	24.44	2	178257372	178408564	+	AGPS	alkylglycerone phosphate synthase [Source:HGNC Symbol%3BAcc:327]	GO:0008610:lipid biosynthetic process;GO:0008611:ether lipid biosynthetic process;GO:0044255:cellular lipid metabolic process;GO:0044281:small molecule metabolic process;	GO:0005739:mitochondrion;GO:0005777:peroxisome;GO:0005778:peroxisomal membrane;GO:0005782:peroxisomal matrix;GO:0043231:intracellular membrane-bounded organelle;	GO:0008609:alkylglycerone-phosphate synthase activity;GO:0008762:UDP-N-acetylmuramate dehydrogenase activity;GO:0050660:flavin adenine dinucleotide binding;GO:0071949:FAD binding;	K00803	ko00565 Ether lipid metabolism;ko01100 Metabolic pathways;ko04146 Peroxisome;;
ENSG00000018607.5	0.00	0.00	0.00	0.00	0.00	0.00	0.00	0.00	0.00	0.00	0.00	0.00	0.00	0.00	0.00	0.00	0.00	0.00	2	133066882	133076309	+	ZNF806	zinc finger protein 806 [Source:HGNC Symbol%3BAcc:33228]	GO:0006351:transcription, DNA-templated;GO:0006355:regulation of transcription, DNA-templated;	GO:0005634:nucleus;	GO:0003677:DNA binding;GO:0046872:metal ion binding;	K09228	ko05168 Herpes simplex virus 1 infection;;
ENSG00000018610.9	240.00	9.77	7.97	294.00	8.73	7.15	218.00	9.34	7.52	271.22	11.20	9.74	238.00	8.66	7.58	286.00	10.20	8.93	X	118672112	118699397	-	CXorf56	chromosome X open reading frame 56 [Source:HGNC Symbol%3BAcc:26239]	-	-	-	K02927	ko03010 Ribosome;ko04120 Ubiquitin mediated proteolysis;ko04137 Mitophagy - animal;ko05012 Parkinson disease;ko05022 Pathways of neurodegeneration - multiple diseases;ko05131 Shigellosis;ko05167 Kaposi sarcoma-associated herpesvirus infection;ko05171 Coronavirus disease - COVID-19;;
ENSG00000018625.10	0.00	0.00	0.00	0.97	0.01	0.01	0.00	0.00	0.00	0.00	0.00	0.00	0.00	0.00	0.00	0.00	0.00	0.00	1	160085549	160113381	+	ATP1A2	ATPase%2C Na+/K+ transporting%2C alpha 2 polypeptide [Source:HGNC Symbol%3BAcc:800]	GO:0001504:neurotransmitter uptake;GO:0002026:regulation of the force of heart contraction;GO:0002087:regulation of respiratory gaseous exchange by neurological system process;GO:0006754:ATP biosynthetic process;GO:0006813:potassium ion transport;GO:0006814:sodium ion transport;GO:0006940:regulation of smooth muscle contraction;GO:0006942:regulation of striated muscle contraction;GO:0008217:regul…	GO:0005737:cytoplasm;GO:0005768:endosome;GO:0005886:plasma membrane;GO:0005890:sodium:potassium-exchanging ATPase complex;GO:0005901:caveola;GO:0016021:integral component of membrane;GO:0030315:T-tubule;GO:0043197:dendritic spine;GO:0045202:synapse;	GO:0005391:sodium:potassium-exchanging ATPase activity;GO:0005524:ATP binding;GO:0015077:monovalent inorganic cation transmembrane transporter activity;GO:0019829:cation-transporting ATPase activity;GO:0046872:metal ion binding;	K01539	ko04022 cGMP-PKG signaling pathway;ko04024 cAMP signaling pathway;ko04260 Cardiac muscle contraction;ko04261 Adrenergic signaling in cardiomyocytes;ko04911 Insulin secretion;ko04918 Thyroid hormone synthesis;ko04919 Thyroid hormone signaling pathway;ko04925 Aldosterone synthesis and secretion;ko04960 Aldosterone-regulated sodium reabsorption;ko04961 Endocrine and other factor-regulated calcium re…
ENSG00000018699.7	311.00	12.56	10.25	429.00	12.18	9.97	296.00	10.03	8.07	291.00	9.02	7.84	286.00	9.02	7.89	339.00	11.46	10.03	2	32853099	33046118	+	TTC27	tetratricopeptide repeat domain 27 [Source:HGNC Symbol%3BAcc:25986]	GO:0008150:biological_process;	GO:0005575:cellular_component;	GO:0003674:molecular_function;	-	-
ENSG00000018869.12	0.00	0.00	0.00	0.00	0.00	0.00	0.00	0.00	0.00	0.00	0.00	0.00	0.00	0.00	0.00	0.00	0.00	0.00	19	56887413	56904914	-	ZNF582	zinc finger protein 582 [Source:HGNC Symbol%3BAcc:26421]	GO:0006351:transcription, DNA-templated;GO:0006355:regulation of transcription, DNA-templated;	GO:0005622:intracellular;GO:0005634:nucleus;	GO:0003676:nucleic acid binding;GO:0003677:DNA binding;GO:0046872:metal ion binding;	K09228	ko05168 Herpes simplex virus 1 infection;;
ENSG00000019102.7	2.00	0.19	0.16	2.00	0.14	0.11	2.00	0.20	0.16	3.00	0.27	0.23	1.00	0.08	0.07	1.00	0.08	0.07	11	124617368	124622134	-	VSIG2	V-set and immunoglobulin domain containing 2 [Source:HGNC Symbol%3BAcc:17149]	-	GO:0005887:integral component of plasma membrane;GO:0016020:membrane;	-	-	-
ENSG00000019144.12	218.00	5.75	4.69	305.01	5.62	4.60	228.44	8.15	6.56	300.55	7.67	6.66	307.01	6.43	5.62	289.64	5.98	5.23	11	118477155	118528741	+	PHLDB1	pleckstrin homology-like domain%2C family B%2C member 1 [Source:HGNC Symbol%3BAcc:23697]	-	-	GO:0005543:phospholipid binding;	K15696;K11222;K06115;K17985	;ko04217 Necroptosis;ko04630 JAK-STAT signaling pathway;ko04658 Th1 and Th2 cell differentiation;ko05161 Hepatitis B;ko05200 Pathways in cancer;ko05321 Inflammatory bowel disease;;;ko04137 Mitophagy - animal;ko04140 Autophagy - animal;ko05010 Alzheimer disease;ko05014 Amyotrophic lateral sclerosis;ko05016 Huntington disease;ko05017 Spinocerebellar ataxia;ko05022 Pathways of neurodegeneration - mu…
ENSG00000019169.9	0.00	0.00	0.00	0.00	0.00	0.00	0.00	0.00	0.00	0.00	0.00	0.00	0.00	0.00	0.00	0.00	0.00	0.00	2	119699742	119752236	+	MARCO	macrophage receptor with collagenous structure [Source:HGNC Symbol%3BAcc:6895]	GO:0002221:pattern recognition receptor signaling pathway;GO:0007166:cell surface receptor signaling pathway;GO:0043277:apoptotic cell clearance;GO:0045087:innate immune response;	GO:0005581:collagen trimer;GO:0005886:plasma membrane;GO:0005887:integral component of plasma membrane;GO:0016020:membrane;GO:0030666:endocytic vesicle membrane;	GO:0004888:transmembrane signaling receptor activity;GO:0005044:scavenger receptor activity;GO:0008329:signaling pattern recognition receptor activity;	K13884	ko04145 Phagosome;;
ENSG00000019186.5	10.00	0.28	0.23	16.00	0.80	0.65	11.00	0.33	0.26	2.00	0.25	0.21	10.00	0.25	0.22	4.00	0.45	0.40	20	52769988	52790512	-	CYP24A1	cytochrome P450%2C family 24%2C subfamily A%2C polypeptide 1 [Source:HGNC Symbol%3BAcc:2602]	GO:0001649:osteoblast differentiation;GO:0006766:vitamin metabolic process;GO:0006805:xenobiotic metabolic process;GO:0008202:steroid metabolic process;GO:0033280:response to vitamin D;GO:0042359:vitamin D metabolic process;GO:0042369:vitamin D catabolic process;GO:0044281:small molecule metabolic process;GO:0055114:oxidation-reduction process;GO:0070561:vitamin D receptor signaling pathway;	GO:0005743:mitochondrial inner membrane;	GO:0005506:iron ion binding;GO:0008403:25-hydroxycholecalciferol-24-hydroxylase activity;GO:0009055:electron carrier activity;GO:0016491:oxidoreductase activity;GO:0020037:heme binding;GO:0030342:1-alpha,25-dihydroxyvitamin D3 24-hydroxylase activity;	K07436	ko00100 Steroid biosynthesis;ko01100 Metabolic pathways;ko04928 Parathyroid hormone synthesis, secretion and action;ko05206 MicroRNAs in cancer;;
ENSG00000019485.8	65.00	3.20	2.61	61.00	1.88	1.54	50.00	2.77	2.23	80.00	3.67	3.19	63.00	2.12	1.86	73.00	2.31	2.02	11	45115564	45247734	+	PRDM11	PR domain containing 11 [Source:HGNC Symbol%3BAcc:13996]	-	-	GO:0003682:chromatin binding;GO:0008168:methyltransferase activity;	-	-
ENSG00000019505.3	0.00	0.00	0.00	0.00	0.00	0.00	0.00	0.00	0.00	0.00	0.00	0.00	0.00	0.00	0.00	0.00	0.00	0.00	11	45261852	45307870	-	SYT13	synaptotagmin XIII [Source:HGNC Symbol%3BAcc:14962]	GO:0016192:vesicle-mediated transport;	GO:0005887:integral component of plasma membrane;GO:0030133:transport vesicle;	-	K12022	;
ENSG00000019549.4	303.00	13.96	11.40	418.00	14.03	11.48	301.00	14.55	11.71	88.00	3.89	3.38	126.00	5.18	4.53	122.00	4.92	4.30	8	49830249	49834299	-	SNAI2	snail family zinc finger 2 [Source:HGNC Symbol%3BAcc:11094]	GO:0000122:negative regulation of transcription from RNA polymerase II promoter;GO:0001649:osteoblast differentiation;GO:0001837:epithelial to mesenchymal transition;GO:0003198:epithelial to mesenchymal transition involved in endocardial cushion formation;GO:0003273:cell migration involved in endocardial cushion formation;GO:0006933:negative regulation of cell adhesion involved in substrate-bound…	GO:0000790:nuclear chromatin;GO:0005634:nucleus;GO:0005737:cytoplasm;	GO:0001078:RNA polymerase II core promoter proximal region sequence-specific DNA binding transcription factor activity involved in negative regulation of transcription;GO:0003682:chromatin binding;GO:0003705:RNA polymerase II distal enhancer sequence-specific DNA binding transcription factor activity;GO:0043565:sequence-specific DNA binding;GO:0046872:metal ion binding;	K05706	ko04390 Hippo signaling pathway;ko04520 Adherens junction;;
ENSG00000019582.10	1.00	0.29	0.23	8.00	0.41	0.34	0.00	0.00	0.00	0.00	0.00	0.00	0.00	0.00	0.00	0.00	0.00	0.00	5	149781200	149792492	-	CD74	CD74 molecule%2C major histocompatibility complex%2C class II invariant chain [Source:HGNC Symbol%3BAcc:1697]	GO:0000187:activation of MAPK activity;GO:0001516:prostaglandin biosynthetic process;GO:0001961:positive regulation of cytokine-mediated signaling pathway;GO:0002606:positive regulation of dendritic cell antigen processing and presentation;GO:0002792:negative regulation of peptide secretion;GO:0002830:positive regulation of type 2 immune response;GO:0002906:negative regulation of mature B cell ap…	GO:0000139:Golgi membrane;GO:0005622:intracellular;GO:0005765:lysosomal membrane;GO:0005771:multivesicular body;GO:0005773:vacuole;GO:0005886:plasma membrane;GO:0009897:external side of plasma membrane;GO:0009986:cell surface;GO:0012507:ER to Golgi transport vesicle membrane;GO:0016020:membrane;GO:0016021:integral component of membrane;GO:0030658:transport vesicle membrane;GO:0030666:endocytic ve…	GO:0001540:beta-amyloid binding;GO:0004896:cytokine receptor activity;GO:0019955:cytokine binding;GO:0035718:macrophage migration inhibitory factor binding;GO:0042289:MHC class II protein binding;GO:0042802:identical protein binding;GO:0050998:nitric-oxide synthase binding;	K06505	ko04612 Antigen processing and presentation;ko05152 Tuberculosis;ko05168 Herpes simplex virus 1 infection;;
ENSG00000019991.11	0.00	0.00	0.00	0.00	0.00	0.00	1.00	0.10	0.08	0.00	0.00	0.00	0.00	0.00	0.00	0.00	0.00	0.00	7	81328322	81399754	-	HGF	hepatocyte growth factor (hepapoietin A%3B scatter factor) [Source:HGNC Symbol%3BAcc:4893]	GO:0000187:activation of MAPK activity;GO:0000902:cell morphogenesis;GO:0001837:epithelial to mesenchymal transition;GO:0001889:liver development;GO:0002576:platelet degranulation;GO:0006508:proteolysis;GO:0007067:mitotic nuclear division;GO:0007596:blood coagulation;GO:0014068:positive regulation of phosphatidylinositol 3-kinase signaling;GO:0030168:platelet activation;GO:0030335:positive regula…	GO:0005576:extracellular region;GO:0005615:extracellular space;GO:0031093:platelet alpha granule lumen;	GO:0004252:serine-type endopeptidase activity;GO:0005515:protein binding;GO:0008083:growth factor activity;GO:0042056:chemoattractant activity;GO:0042802:identical protein binding;GO:0046982:protein heterodimerization activity;	K05460	ko01521 EGFR tyrosine kinase inhibitor resistance;ko04010 MAPK signaling pathway;ko04014 Ras signaling pathway;ko04015 Rap1 signaling pathway;ko04020 Calcium signaling pathway;ko04151 PI3K-Akt signaling pathway;ko04510 Focal adhesion;ko05144 Malaria;ko05200 Pathways in cancer;ko05205 Proteoglycans in cancer;ko05211 Renal cell carcinoma;ko05218 Melanoma;ko05223 Non-small cell lung cancer;ko05225 H…
ENSG00000019995.6	613.85	9.86	8.05	807.06	9.38	7.68	587.35	9.62	7.74	366.25	5.77	5.02	414.54	5.78	5.06	422.17	5.76	5.05	10	126630692	126676758	+	ZRANB1	zinc finger%2C RAN-binding domain containing 1 [Source:HGNC Symbol%3BAcc:18224]	GO:0007010:cytoskeleton organization;GO:0016055:Wnt signaling pathway;GO:0016477:cell migration;GO:0022604:regulation of cell morphogenesis;GO:0030177:positive regulation of Wnt signaling pathway;GO:0070536:protein K63-linked deubiquitination;GO:0071947:protein deubiquitination involved in ubiquitin-dependent protein catabolic process;	GO:0005634:nucleus;GO:0005737:cytoplasm;	GO:0004843:ubiquitin-specific protease activity;GO:0005515:protein binding;GO:0008270:zinc ion binding;GO:0070530:K63-linked polyubiquitin binding;	K11862	;
ENSG00000020129.11	84.00	2.38	1.94	109.00	2.10	1.72	68.00	2.68	2.16	132.00	4.21	3.66	151.00	4.99	4.37	159.00	4.41	3.86	1	36023074	36032875	+	NCDN	neurochondrin [Source:HGNC Symbol%3BAcc:17597]	GO:0031175:neuron projection development;GO:0045453:bone resorption;GO:0048168:regulation of neuronal synaptic plasticity;	GO:0005634:nucleus;GO:0005829:cytosol;GO:0030424:axon;GO:0030425:dendrite;GO:0043025:neuronal cell body;	-	K09179	;
ENSG00000020181.13	100.15	1.51	1.23	102.17	1.13	0.93	68.80	1.09	0.88	80.07	1.21	1.05	105.02	1.46	1.28	137.98	1.92	1.68	8	37641709	37702414	+	GPR124	G protein-coupled receptor 124 [Source:HGNC Symbol%3BAcc:17849]	GO:0002040:sprouting angiogenesis;GO:0007186:G-protein coupled receptor signaling pathway;GO:0007218:neuropeptide signaling pathway;GO:0007417:central nervous system development;GO:0010595:positive regulation of endothelial cell migration;GO:0043542:endothelial cell migration;GO:0045765:regulation of angiogenesis;GO:0050920:regulation of chemotaxis;GO:0090210:regulation of establishment of blood-…	GO:0005886:plasma membrane;GO:0009986:cell surface;GO:0016021:integral component of membrane;	GO:0004930:G-protein coupled receptor activity;	K08461	;
ENSG00000020219.8	0.00	0.00	0.00	0.00	0.00	0.00	0.00	0.00	0.00	1.00	0.06	0.05	0.00	0.00	0.00	0.00	0.00	0.00	7	152142562	152144235	+	CCT8L1P	chaperonin containing TCP1%2C subunit 8 (theta)-like 1%2C pseudogene [Source:HGNC Symbol%3BAcc:32153]	GO:0044267:cellular protein metabolic process;	GO:0005737:cytoplasm;	GO:0005524:ATP binding;	K09500	;
ENSG00000020256.15	370.00	11.45	9.35	539.00	12.43	10.18	386.00	12.36	9.95	219.00	7.07	6.15	192.00	5.61	4.91	234.00	7.18	6.28	20	50668202	50820847	-	ZFP64	ZFP64 zinc finger protein [Source:HGNC Symbol%3BAcc:15940]	GO:0006351:transcription, DNA-templated;GO:0006355:regulation of transcription, DNA-templated;	GO:0005634:nucleus;	GO:0003676:nucleic acid binding;GO:0003677:DNA binding;GO:0046872:metal ion binding;	K11447;K14571	ko05202 Transcriptional misregulation in cancer;;ko03008 Ribosome biogenesis in eukaryotes;;
ENSG00000020426.6	305.00	30.87	25.21	417.00	35.04	28.69	295.00	33.83	27.23	343.00	36.00	31.29	378.00	38.62	33.80	392.00	37.48	32.80	14	61201460	61436671	+	MNAT1	MNAT CDK-activating kinase assembly factor 1 [Source:HGNC Symbol%3BAcc:7181]	GO:0000079:regulation of cyclin-dependent protein serine/threonine kinase activity;GO:0000082:G1/S transition of mitotic cell cycle;GO:0000086:G2/M transition of mitotic cell cycle;GO:0000278:mitotic cell cycle;GO:0000718:nucleotide-excision repair, DNA damage removal;GO:0006281:DNA repair;GO:0006283:transcription-coupled nucleotide-excision repair;GO:0006289:nucleotide-excision repair;GO:0006355…	GO:0005634:nucleus;GO:0005654:nucleoplasm;GO:0005675:holo TFIIH complex;GO:0005737:cytoplasm;GO:0043231:intracellular membrane-bounded organelle;	GO:0005515:protein binding;GO:0008094:DNA-dependent ATPase activity;GO:0008270:zinc ion binding;GO:0008353:RNA polymerase II carboxy-terminal domain kinase activity;GO:0047485:protein N-terminus binding;	K10842	ko03022 Basal transcription factors;ko03420 Nucleotide excision repair;;
ENSG00000020577.9	671.00	11.62	9.49	756.00	10.42	8.53	589.00	11.13	8.96	221.00	5.72	4.97	206.00	3.60	3.15	267.00	5.36	4.69	14	55033815	55260033	+	SAMD4A	sterile alpha motif domain containing 4A [Source:HGNC Symbol%3BAcc:23023]	GO:0017148:negative regulation of translation;GO:0045727:positive regulation of translation;	GO:0005737:cytoplasm;GO:0030054:cell junction;GO:0030425:dendrite;GO:0045202:synapse;	GO:0030371:translation repressor activity;	K12606;K06641	ko03018 RNA degradation;;ko04110 Cell cycle;ko04111 Cell cycle - yeast;ko04115 p53 signaling pathway;ko04218 Cellular senescence;ko05166 Human T-cell leukemia virus 1 infection;;
ENSG00000020633.14	346.00	8.09	6.60	439.00	9.98	8.17	316.00	9.99	8.04	364.00	8.22	7.15	410.00	10.75	9.41	393.00	8.07	7.06	1	25226002	25291612	-	RUNX3	runt-related transcription factor 3 [Source:HGNC Symbol%3BAcc:10473]	GO:0000122:negative regulation of transcription from RNA polymerase II promoter;GO:0002062:chondrocyte differentiation;GO:0006351:transcription, DNA-templated;GO:0006355:regulation of transcription, DNA-templated;GO:0006366:transcription from RNA polymerase II promoter;GO:0006468:protein phosphorylation;GO:0007411:axon guidance;GO:0031069:hair follicle morphogenesis;GO:0032609:interferon-gamma pr…	GO:0000790:nuclear chromatin;GO:0005634:nucleus;GO:0005737:cytoplasm;	GO:0000977:RNA polymerase II regulatory region sequence-specific DNA binding;GO:0000981:sequence-specific DNA binding RNA polymerase II transcription factor activity;GO:0003677:DNA binding;GO:0003700:sequence-specific DNA binding transcription factor activity;GO:0005515:protein binding;GO:0005524:ATP binding;	K09279	ko04658 Th1 and Th2 cell differentiation;ko05169 Epstein-Barr virus infection;;
ENSG00000020922.8	978.00	40.40	32.99	1325.96	37.36	30.58	903.00	38.56	31.04	1099.00	47.54	41.32	1128.00	36.59	32.02	1197.00	42.45	37.16	11	94152895	94227074	-	MRE11A	MRE11 meiotic recombination 11 homolog A (S. cerevisiae) [Source:HGNC Symbol%3BAcc:7230]	GO:0000019:regulation of mitotic recombination;GO:0000075:cell cycle checkpoint;GO:0000724:double-strand break repair via homologous recombination;GO:0006259:DNA metabolic process;GO:0006281:DNA repair;GO:0006302:double-strand break repair;GO:0006303:double-strand break repair via nonhomologous end joining;GO:0006310:DNA recombination;GO:0006974:cellular response to DNA damage stimulus;GO:0007004…	GO:0000781:chromosome, telomeric region;GO:0005634:nucleus;GO:0005654:nucleoplasm;GO:0005730:nucleolus;GO:0005829:cytosol;GO:0030870:Mre11 complex;GO:0035861:site of double-strand break;	GO:0000014:single-stranded DNA endodeoxyribonuclease activity;GO:0003677:DNA binding;GO:0003690:double-stranded DNA binding;GO:0004003:ATP-dependent DNA helicase activity;GO:0004518:nuclease activity;GO:0004519:endonuclease activity;GO:0004520:endodeoxyribonuclease activity;GO:0004527:exonuclease activity;GO:0005515:protein binding;GO:0008022:protein C-terminus binding;GO:0008408:3'-5' exonucleas…	K10865	ko03440 Homologous recombination;ko03450 Non-homologous end-joining;ko04218 Cellular senescence;;
ENSG00000021300.9	2.00	0.10	0.08	1.00	0.03	0.03	1.00	0.05	0.04	3.00	0.75	0.65	7.00	0.30	0.26	2.00	0.08	0.07	11	73357223	73373864	+	PLEKHB1	pleckstrin homology domain containing%2C family B (evectins) member 1 [Source:HGNC Symbol%3BAcc:19079]	GO:0007275:multicellular organismal development;GO:0007602:phototransduction;GO:0045595:regulation of cell differentiation;	GO:0005737:cytoplasm;GO:0016021:integral component of membrane;	GO:0004871:signal transducer activity;GO:0005543:phospholipid binding;GO:0008022:protein C-terminus binding;GO:0042803:protein homodimerization activity;	-	-
ENSG00000021355.8	4140.00	217.79	177.83	5795.00	227.17	185.97	4143.00	232.41	187.07	2786.00	137.27	119.31	3051.00	134.87	118.03	3199.00	146.59	128.29	6	2832566	2842240	-	SERPINB1	serpin peptidase inhibitor%2C clade B (ovalbumin)%2C member 1 [Source:HGNC Symbol%3BAcc:3311]	GO:0010951:negative regulation of endopeptidase activity;GO:0030162:regulation of proteolysis;	GO:0005615:extracellular space;GO:0005737:cytoplasm;	GO:0004867:serine-type endopeptidase inhibitor activity;	K13963	ko05146 Amoebiasis;;
ENSG00000021461.12	0.00	0.00	0.00	0.00	0.00	0.00	0.00	0.00	0.00	0.00	0.00	0.00	0.00	0.00	0.00	0.00	0.00	0.00	7	99425636	99463718	+	CYP3A43	cytochrome P450%2C family 3%2C subfamily A%2C polypeptide 43 [Source:HGNC Symbol%3BAcc:17450]	GO:0006805:xenobiotic metabolic process;GO:0044281:small molecule metabolic process;	GO:0005789:endoplasmic reticulum membrane;	GO:0004497:monooxygenase activity;GO:0005506:iron ion binding;GO:0009055:electron carrier activity;GO:0016705:oxidoreductase activity, acting on paired donors, with incorporation or reduction of molecular oxygen;GO:0020037:heme binding;GO:0070330:aromatase activity;	K17692	ko05204 Chemical carcinogenesis;;
ENSG00000021488.8	0.00	0.00	0.00	0.00	0.00	0.00	0.00	0.00	0.00	0.00	0.00	0.00	0.00	0.00	0.00	0.00	0.00	0.00	19	33321415	33360672	-	SLC7A9	solute carrier family 7 (amino acid transporter light chain%2C bo%2C+ system)%2C member 9 [Source:HGNC Symbol%3BAcc:11067]	GO:0006461:protein complex assembly;GO:0006520:cellular amino acid metabolic process;GO:0006810:transport;GO:0006811:ion transport;GO:0006865:amino acid transport;GO:0007596:blood coagulation;GO:0015804:neutral amino acid transport;GO:0015811:L-cystine transport;GO:0050900:leukocyte migration;GO:0055085:transmembrane transport;	GO:0005886:plasma membrane;GO:0005887:integral component of plasma membrane;GO:0016021:integral component of membrane;	GO:0015171:amino acid transmembrane transporter activity;GO:0015175:neutral amino acid transmembrane transporter activity;GO:0015184:L-cystine transmembrane transporter activity;GO:0042605:peptide antigen binding;	K13868	ko04974 Protein digestion and absorption;;
ENSG00000021574.7	288.00	4.99	4.07	444.00	5.64	4.62	346.01	6.34	5.10	274.26	4.60	4.00	272.00	4.24	3.71	286.00	4.37	3.82	2	32288680	32382706	+	SPAST	spastin [Source:HGNC Symbol%3BAcc:11233]	GO:0001578:microtubule bundle formation;GO:0006888:ER to Golgi vesicle-mediated transport;GO:0007409:axonogenesis;GO:0008219:cell death;GO:0031117:positive regulation of microtubule depolymerization;GO:0034214:protein hexamerization;GO:0051013:microtubule severing;GO:0051260:protein homooligomerization;	GO:0005634:nucleus;GO:0005737:cytoplasm;GO:0005768:endosome;GO:0005783:endoplasmic reticulum;GO:0005813:centrosome;GO:0005819:spindle;GO:0005874:microtubule;GO:0015630:microtubule cytoskeleton;GO:0016021:integral component of membrane;GO:0030496:midbody;GO:0031410:cytoplasmic vesicle;GO:0048471:perinuclear region of cytoplasm;	GO:0005515:protein binding;GO:0005524:ATP binding;GO:0008017:microtubule binding;GO:0008568:microtubule-severing ATPase activity;GO:0043014:alpha-tubulin binding;GO:0048487:beta-tubulin binding;	K13254	;
ENSG00000021645.13	2.00	0.04	0.03	4.00	0.07	0.05	1.00	0.02	0.02	7.00	0.18	0.16	15.00	0.49	0.43	13.00	0.25	0.22	14	78708734	80330762	+	NRXN3	neurexin 3 [Source:HGNC Symbol%3BAcc:8010]	GO:0001525:angiogenesis;GO:0007155:cell adhesion;GO:0007269:neurotransmitter secretion;GO:0007411:axon guidance;GO:0007416:synapse assembly;GO:0051965:positive regulation of synapse assembly;GO:0090129:positive regulation of synapse maturation;	GO:0005887:integral component of plasma membrane;GO:0016021:integral component of membrane;	GO:0004872:receptor activity;GO:0005246:calcium channel regulator activity;GO:0046872:metal ion binding;	K07377	ko04514 Cell adhesion molecules;;
ENSG00000021762.15	606.00	29.35	23.97	784.00	29.97	24.53	498.00	29.14	23.46	411.00	17.81	15.48	465.00	22.05	19.30	435.00	16.57	14.50	11	3108346	3187969	-	OSBPL5	oxysterol binding protein-like 5 [Source:HGNC Symbol%3BAcc:16392]	GO:0006869:lipid transport;GO:0006893:Golgi to plasma membrane transport;GO:0008203:cholesterol metabolic process;GO:0030301:cholesterol transport;	GO:0005789:endoplasmic reticulum membrane;GO:0005829:cytosol;GO:0016021:integral component of membrane;	GO:0005543:phospholipid binding;GO:0008142:oxysterol binding;GO:0015485:cholesterol binding;	-	-
ENSG00000021776.6	568.00	9.30	7.59	699.00	10.25	8.39	532.00	9.84	7.92	577.00	11.71	10.18	573.00	10.82	9.47	607.00	10.54	9.22	15	35147732	35262040	-	AQR	aquarius intron-binding spliceosomal factor [Source:HGNC Symbol%3BAcc:29513]	GO:0000398:mRNA splicing, via spliceosome;	GO:0005681:spliceosomal complex;GO:0071013:catalytic step 2 spliceosome;	GO:0097157:pre-mRNA intronic binding;	K12874	ko03040 Spliceosome;;
ENSG00000021826.10	5167.00	82.40	67.29	6871.00	80.45	65.86	5300.00	88.44	71.19	21441.14	334.44	290.69	23177.94	337.46	295.33	23404.02	331.33	289.97	2	211342406	211543831	+	CPS1	carbamoyl-phosphate synthase 1%2C mitochondrial [Source:HGNC Symbol%3BAcc:2323]	GO:0000050:urea cycle;GO:0005980:glycogen catabolic process;GO:0006543:glutamine catabolic process;GO:0007494:midgut development;GO:0009636:response to toxic substance;GO:0010043:response to zinc ion;GO:0014075:response to amine;GO:0019240:citrulline biosynthetic process;GO:0019433:triglyceride catabolic process;GO:0032094:response to food;GO:0032496:response to lipopolysaccharide;GO:0034641:cell…	GO:0005730:nucleolus;GO:0005743:mitochondrial inner membrane;GO:0005759:mitochondrial matrix;GO:0042645:mitochondrial nucleoid;GO:0043234:protein complex;	GO:0004087:carbamoyl-phosphate synthase (ammonia) activity;GO:0004175:endopeptidase activity;GO:0005509:calcium ion binding;GO:0005515:protein binding;GO:0005524:ATP binding;GO:0005543:phospholipid binding;GO:0016595:glutamate binding;GO:0032403:protein complex binding;GO:0046872:metal ion binding;GO:0072341:modified amino acid binding;	K01948	ko00220 Arginine biosynthesis;ko00250 Alanine, aspartate and glutamate metabolism;ko00910 Nitrogen metabolism;ko01100 Metabolic pathways;ko01120 Microbial metabolism in diverse environments;ko01200 Carbon metabolism;ko01230 Biosynthesis of amino acids;;
ENSG00000021852.8	0.00	0.00	0.00	0.00	0.00	0.00	0.00	0.00	0.00	0.00	0.00	0.00	0.00	0.00	0.00	0.00	0.00	0.00	1	57394883	57431813	-	C8B	complement component 8%2C beta polypeptide [Source:HGNC Symbol%3BAcc:1353]	GO:0006955:immune response;GO:0006956:complement activation;GO:0006957:complement activation, alternative pathway;GO:0006958:complement activation, classical pathway;GO:0019835:cytolysis;GO:0030449:regulation of complement activation;GO:0045087:innate immune response;	GO:0005576:extracellular region;GO:0005579:membrane attack complex;GO:0005615:extracellular space;GO:0016020:membrane;	GO:0032403:protein complex binding;	K03998	ko04610 Complement and coagulation cascades;ko05020 Prion disease;ko05146 Amoebiasis;ko05171 Coronavirus disease - COVID-19;ko05322 Systemic lupus erythematosus;;
ENSG00000022267.12	579.00	22.99	18.78	770.00	22.01	18.02	518.00	21.47	17.28	999.00	37.96	33.00	970.00	34.74	30.40	1029.00	35.70	31.24	X	135229559	135293518	+	FHL1	four and a half LIM domains 1 [Source:HGNC Symbol%3BAcc:3702]	GO:0003254:regulation of membrane depolarization;GO:0007517:muscle organ development;GO:0009887:organ morphogenesis;GO:0010972:negative regulation of G2/M transition of mitotic cell cycle;GO:0030154:cell differentiation;GO:0030308:negative regulation of cell growth;GO:0043268:positive regulation of potassium ion transport;GO:1901016:regulation of potassium ion transmembrane transporter activity;G…	GO:0005634:nucleus;GO:0005737:cytoplasm;GO:0005829:cytosol;GO:0005886:plasma membrane;	GO:0003674:molecular_function;GO:0005515:protein binding;GO:0008270:zinc ion binding;GO:0044325:ion channel binding;	K14365	ko04630 JAK-STAT signaling pathway;;
ENSG00000022277.8	1135.00	71.84	58.66	1485.00	72.08	59.01	1007.00	69.29	55.77	1566.00	97.82	85.02	1609.00	94.13	82.38	1647.00	94.05	82.31	20	55043647	55093943	+	RTFDC1	replication termination factor 2 domain containing 1 [Source:HGNC Symbol%3BAcc:15890]	GO:0008150:biological_process;	GO:0005575:cellular_component;	GO:0003674:molecular_function;	-	-
ENSG00000022355.10	0.00	0.00	0.00	0.00	0.00	0.00	0.00	0.00	0.00	0.00	0.00	0.00	0.00	0.00	0.00	0.00	0.00	0.00	5	161274197	161326975	+	GABRA1	gamma-aminobutyric acid (GABA) A receptor%2C alpha 1 [Source:HGNC Symbol%3BAcc:4075]	GO:0006810:transport;GO:0007214:gamma-aminobutyric acid signaling pathway;GO:0007268:synaptic transmission;GO:0034220:ion transmembrane transport;GO:0051932:synaptic transmission, GABAergic;GO:0055085:transmembrane transport;	GO:0005886:plasma membrane;GO:0005887:integral component of plasma membrane;GO:0016021:integral component of membrane;GO:0030054:cell junction;GO:0034707:chloride channel complex;GO:0045211:postsynaptic membrane;	GO:0004890:GABA-A receptor activity;GO:0005230:extracellular ligand-gated ion channel activity;GO:0005254:chloride channel activity;GO:0008144:drug binding;GO:0016917:GABA receptor activity;	K05175	ko04080 Neuroactive ligand-receptor interaction;ko04723 Retrograde endocannabinoid signaling;ko04727 GABAergic synapse;ko04742 Taste transduction;ko05032 Morphine addiction;ko05033 Nicotine addiction;;
ENSG00000022556.11	1.00	0.26	0.21	1.00	0.02	0.02	1.00	0.25	0.20	1.00	0.23	0.20	1.00	0.22	0.19	0.00	0.00	0.00	19	55464498	55512510	+	NLRP2	NLR family%2C pyrin domain containing 2 [Source:HGNC Symbol%3BAcc:22948]	GO:0043280:positive regulation of cysteine-type endopeptidase activity involved in apoptotic process;GO:0050718:positive regulation of interleukin-1 beta secretion;	GO:0005737:cytoplasm;	GO:0005515:protein binding;GO:0005524:ATP binding;GO:0032090:Pyrin domain binding;	K19409;K09228	;ko05168 Herpes simplex virus 1 infection;;
ENSG00000022567.5	27.00	1.01	0.83	35.00	1.18	0.96	39.00	1.24	1.00	64.00	2.83	2.46	50.00	1.98	1.73	71.00	2.36	2.07	8	142217265	142318404	-	SLC45A4	solute carrier family 45%2C member 4 [Source:HGNC Symbol%3BAcc:29196]	GO:0006810:transport;	GO:0016021:integral component of membrane;	-	K15378	;
ENSG00000022840.11	1757.00	53.66	43.82	2346.00	68.64	56.20	1628.00	66.63	53.64	1702.08	66.05	57.41	1902.91	63.97	55.99	1980.00	78.50	68.70	12	120971283	121015397	+	RNF10	ring finger protein 10 [Source:HGNC Symbol%3BAcc:10055]	GO:0006351:transcription, DNA-templated;GO:0010626:negative regulation of Schwann cell proliferation;GO:0031643:positive regulation of myelination;GO:0045893:positive regulation of transcription, DNA-templated;GO:0045944:positive regulation of transcription from RNA polymerase II promoter;	GO:0005634:nucleus;GO:0005737:cytoplasm;	GO:0005515:protein binding;GO:0008270:zinc ion binding;GO:0044212:transcription regulatory region DNA binding;	K17985	ko04137 Mitophagy - animal;ko04140 Autophagy - animal;ko05010 Alzheimer disease;ko05014 Amyotrophic lateral sclerosis;ko05016 Huntington disease;ko05017 Spinocerebellar ataxia;ko05022 Pathways of neurodegeneration - multiple diseases;;
ENSG00000022976.11	46.00	1.65	1.35	88.00	3.23	2.65	63.00	2.26	1.82	41.00	1.47	1.28	53.01	2.27	1.99	43.74	1.47	1.29	14	102783714	102809044	+	ZNF839	zinc finger protein 839 [Source:HGNC Symbol%3BAcc:20345]	-	-	GO:0046872:metal ion binding;	K11447;K12756	ko05202 Transcriptional misregulation in cancer;;ko04510 Focal adhesion;ko04670 Leukocyte transendothelial migration;ko04810 Regulation of actin cytoskeleton;ko05131 Shigellosis;ko05132 Salmonella infection;;
ENSG00000023041.7	636.00	31.84	26.00	814.00	30.77	25.19	589.00	32.21	25.93	394.00	18.71	16.26	439.00	19.20	16.80	466.00	21.67	18.97	10	114190058	114206672	-	ZDHHC6	zinc finger%2C DHHC-type containing 6 [Source:HGNC Symbol%3BAcc:19160]	-	GO:0005789:endoplasmic reticulum membrane;GO:0016021:integral component of membrane;	GO:0008270:zinc ion binding;GO:0016746:transferase activity, transferring acyl groups;	K18932	;
ENSG00000023171.10	906.00	14.87	12.14	1226.00	14.60	11.95	990.00	16.79	13.51	398.00	6.25	5.43	434.00	5.65	4.94	430.00	6.55	5.73	11	123396344	123498482	+	GRAMD1B	GRAM domain containing 1B [Source:HGNC Symbol%3BAcc:29214]	-	GO:0016021:integral component of membrane;	-	-	-
ENSG00000023191.12	1137.00	63.22	51.62	1577.00	62.16	50.89	1008.00	57.16	46.01	1254.78	64.82	56.34	1467.00	68.86	60.26	1358.00	62.36	54.58	11	494512	507300	-	RNH1	ribonuclease/angiogenin inhibitor 1 [Source:HGNC Symbol%3BAcc:10074]	GO:0006402:mRNA catabolic process;GO:0045765:regulation of angiogenesis;	GO:0005737:cytoplasm;GO:0032311:angiogenin-PRI complex;	GO:0005515:protein binding;GO:0008428:ribonuclease inhibitor activity;	K16634;K17985	;ko04137 Mitophagy - animal;ko04140 Autophagy - animal;ko05010 Alzheimer disease;ko05014 Amyotrophic lateral sclerosis;ko05016 Huntington disease;ko05017 Spinocerebellar ataxia;ko05022 Pathways of neurodegeneration - multiple diseases;;
ENSG00000023228.9	1132.65	40.12	32.76	1446.00	38.77	31.74	990.77	36.99	29.78	1429.97	50.05	43.50	1557.00	49.79	43.57	1656.00	50.71	44.38	2	206979541	207024327	-	NDUFS1	NADH dehydrogenase (ubiquinone) Fe-S protein 1%2C 75kDa (NADH-coenzyme Q reductase) [Source:HGNC Symbol%3BAcc:7707]	GO:0006120:mitochondrial electron transport, NADH to ubiquinone;GO:0008637:apoptotic mitochondrial changes;GO:0022904:respiratory electron transport chain;GO:0042773:ATP synthesis coupled electron transport;GO:0044237:cellular metabolic process;GO:0044281:small molecule metabolic process;GO:0045333:cellular respiration;GO:0046034:ATP metabolic process;GO:0051881:regulation of mitochondrial membra…	GO:0005739:mitochondrion;GO:0005743:mitochondrial inner membrane;GO:0005747:mitochondrial respiratory chain complex I;GO:0005758:mitochondrial intermembrane space;GO:0016020:membrane;	GO:0005515:protein binding;GO:0008137:NADH dehydrogenase (ubiquinone) activity;GO:0009055:electron carrier activity;GO:0046872:metal ion binding;GO:0051536:iron-sulfur cluster binding;GO:0051537:2 iron, 2 sulfur cluster binding;GO:0051539:4 iron, 4 sulfur cluster binding;	K03934	ko00190 Oxidative phosphorylation;ko01100 Metabolic pathways;ko04714 Thermogenesis;ko04723 Retrograde endocannabinoid signaling;ko04932 Non-alcoholic fatty liver disease;ko05010 Alzheimer disease;ko05012 Parkinson disease;ko05014 Amyotrophic lateral sclerosis;ko05016 Huntington disease;ko05020 Prion disease;ko05022 Pathways of neurodegeneration - multiple diseases;;
ENSG00000023287.8	1504.00	22.29	18.20	2019.00	22.09	18.09	1494.00	24.90	20.05	855.00	15.20	13.21	944.00	15.04	13.17	1004.00	16.57	14.50	8	53535016	53658403	-	RB1CC1	RB1-inducible coiled-coil 1 [Source:HGNC Symbol%3BAcc:15574]	GO:0000045:autophagosome assembly;GO:0001889:liver development;GO:0001934:positive regulation of protein phosphorylation;GO:0006351:transcription, DNA-templated;GO:0006355:regulation of transcription, DNA-templated;GO:0007049:cell cycle;GO:0007254:JNK cascade;GO:0007507:heart development;GO:0010506:regulation of autophagy;GO:0043066:negative regulation of apoptotic process;GO:0045793:positive reg…	GO:0005634:nucleus;GO:0005829:cytosol;GO:0034045:pre-autophagosomal structure membrane;GO:0070969:ULK1-ATG13-FIP200 complex;	GO:0005515:protein binding;GO:0019901:protein kinase binding;	K17589	ko04140 Autophagy - animal;ko04211 Longevity regulating pathway;ko05010 Alzheimer disease;ko05014 Amyotrophic lateral sclerosis;ko05016 Huntington disease;ko05017 Spinocerebellar ataxia;ko05022 Pathways of neurodegeneration - multiple diseases;;
ENSG00000023318.7	904.00	16.56	13.52	1230.00	16.51	13.52	807.00	15.63	12.58	1012.00	17.94	15.60	1053.00	17.35	15.18	1033.00	16.68	14.59	9	102741461	102861322	-	ERP44	endoplasmic reticulum protein 44 [Source:HGNC Symbol%3BAcc:18311]	GO:0006457:protein folding;GO:0006950:response to stress;GO:0006986:response to unfolded protein;GO:0009100:glycoprotein metabolic process;GO:0045454:cell redox homeostasis;	GO:0005788:endoplasmic reticulum lumen;GO:0005789:endoplasmic reticulum membrane;GO:0005793:endoplasmic reticulum-Golgi intermediate compartment;GO:0009986:cell surface;	GO:0003756:protein disulfide isomerase activity;	K17264	;
ENSG00000023330.10	1353.00	61.35	50.10	1988.00	63.91	52.32	1377.00	66.15	53.24	970.00	41.80	36.33	1176.00	48.76	42.67	1113.00	42.58	37.27	3	52232102	52248343	+	ALAS1	aminolevulinate%2C delta-%2C synthase 1 [Source:HGNC Symbol%3BAcc:396]	GO:0006778:porphyrin-containing compound metabolic process;GO:0006782:protoporphyrinogen IX biosynthetic process;GO:0006783:heme biosynthetic process;GO:0009058:biosynthetic process;GO:0044255:cellular lipid metabolic process;GO:0044281:small molecule metabolic process;	GO:0005634:nucleus;GO:0005730:nucleolus;GO:0005737:cytoplasm;GO:0005739:mitochondrion;GO:0005759:mitochondrial matrix;	GO:0003824:catalytic activity;GO:0003870:5-aminolevulinate synthase activity;GO:0030170:pyridoxal phosphate binding;	K00643	ko00260 Glycine, serine and threonine metabolism;ko00860 Porphyrin and chlorophyll metabolism;ko01100 Metabolic pathways;ko01110 Biosynthesis of secondary metabolites;ko01240 Biosynthesis of cofactors;;
ENSG00000023445.9	9240.00	161.80	132.12	11869.00	154.92	126.82	8777.00	162.99	131.20	1167.00	20.83	18.10	1292.00	20.98	18.36	1247.00	19.40	16.98	11	102188215	102210134	+	BIRC3	baculoviral IAP repeat containing 3 [Source:HGNC Symbol%3BAcc:591]	GO:0002224:toll-like receptor signaling pathway;GO:0002756:MyD88-independent toll-like receptor signaling pathway;GO:0006915:apoptotic process;GO:0007166:cell surface receptor signaling pathway;GO:0034121:regulation of toll-like receptor signaling pathway;GO:0034138:toll-like receptor 3 signaling pathway;GO:0034142:toll-like receptor 4 signaling pathway;GO:0035666:TRIF-dependent toll-like recepto…	GO:0005634:nucleus;GO:0005737:cytoplasm;GO:0005829:cytosol;	GO:0004842:ubiquitin-protein transferase activity;GO:0005515:protein binding;GO:0008270:zinc ion binding;	K16060;K09228	ko01524 Platinum drug resistance;ko04064 NF-kappa B signaling pathway;ko04120 Ubiquitin mediated proteolysis;ko04210 Apoptosis;ko04215 Apoptosis - multiple species;ko04217 Necroptosis;ko04390 Hippo signaling pathway;ko04510 Focal adhesion;ko04621 NOD-like receptor signaling pathway;ko04624 Toll and Imd signaling pathway;ko04668 TNF signaling pathway;ko05132 Salmonella infection;ko05145 Toxoplasmo…
ENSG00000023516.7	650.00	5.66	4.62	809.00	5.18	4.24	640.00	5.91	4.76	637.00	5.39	4.69	659.00	5.18	4.53	643.00	4.95	4.33	13	42846289	42897396	+	AKAP11	A kinase (PRKA) anchor protein 11 [Source:HGNC Symbol%3BAcc:369]	-	GO:0005730:nucleolus;GO:0005737:cytoplasm;GO:0005815:microtubule organizing center;GO:0005886:plasma membrane;	GO:0008157:protein phosphatase 1 binding;GO:0051018:protein kinase A binding;	K16527	;
ENSG00000023572.4	89.00	16.92	13.82	110.00	14.90	12.20	75.00	14.51	11.68	107.00	18.72	16.27	146.00	24.01	21.01	132.00	21.28	18.62	1	193065598	193075244	-	GLRX2	glutaredoxin 2 [Source:HGNC Symbol%3BAcc:16065]	GO:0006355:regulation of transcription, DNA-templated;GO:0006457:protein folding;GO:0006749:glutathione metabolic process;GO:0006915:apoptotic process;GO:0009266:response to temperature stimulus;GO:0009966:regulation of signal transduction;GO:0010033:response to organic substance;GO:0030154:cell differentiation;GO:0042262:DNA protection;GO:0042542:response to hydrogen peroxide;GO:0045454:cell red…	GO:0005634:nucleus;GO:0005730:nucleolus;GO:0005739:mitochondrion;	GO:0003756:protein disulfide isomerase activity;GO:0008794:arsenate reductase (glutaredoxin) activity;GO:0009055:electron carrier activity;GO:0015035:protein disulfide oxidoreductase activity;GO:0015038:glutathione disulfide oxidoreductase activity;GO:0046872:metal ion binding;GO:0051537:2 iron, 2 sulfur cluster binding;	K03676	;
ENSG00000023608.4	152.00	5.34	4.36	178.80	4.59	3.76	150.57	5.57	4.48	140.70	4.76	4.14	132.99	4.18	3.66	122.20	3.77	3.30	14	62229075	62263146	+	SNAPC1	small nuclear RNA activating complex%2C polypeptide 1%2C 43kDa [Source:HGNC Symbol%3BAcc:11134]	GO:0006355:regulation of transcription, DNA-templated;GO:0006383:transcription from RNA polymerase III promoter;GO:0010467:gene expression;	GO:0005654:nucleoplasm;	GO:0003677:DNA binding;	K15208	;
ENSG00000023697.8	354.00	22.07	18.02	559.00	27.62	22.61	360.00	23.82	19.17	599.00	38.33	33.31	692.00	40.12	35.11	680.00	38.51	33.70	12	16064106	16190220	+	DERA	deoxyribose-phosphate aldolase (putative) [Source:HGNC Symbol%3BAcc:24269]	GO:0009264:deoxyribonucleotide catabolic process;GO:0046121:deoxyribonucleoside catabolic process;GO:0046386:deoxyribose phosphate catabolic process;	GO:0005575:cellular_component;GO:0005737:cytoplasm;	GO:0004139:deoxyribose-phosphate aldolase activity;	K01619	ko00030 Pentose phosphate pathway;ko01100 Metabolic pathways;;
ENSG00000023734.6	2184.00	118.95	97.13	3098.00	130.64	106.95	2076.00	125.67	101.15	2936.00	174.90	152.02	3241.00	179.69	157.26	3378.00	176.09	154.11	12	16035325	16056412	+	STRAP	serine/threonine kinase receptor associated protein [Source:HGNC Symbol%3BAcc:30796]	GO:0000122:negative regulation of transcription from RNA polymerase II promoter;GO:0006397:mRNA processing;GO:0007179:transforming growth factor beta receptor signaling pathway;GO:0008380:RNA splicing;GO:0030512:negative regulation of transforming growth factor beta receptor signaling pathway;	GO:0005634:nucleus;GO:0005681:spliceosomal complex;GO:0005737:cytoplasm;GO:0005739:mitochondrion;GO:0005829:cytosol;GO:0005886:plasma membrane;GO:0030054:cell junction;	GO:0005102:receptor binding;GO:0005515:protein binding;GO:0016301:kinase activity;	K13137	ko03013 RNA transport;;
ENSG00000023839.6	68.00	1.13	0.92	68.00	0.83	0.68	54.00	0.95	0.77	189.00	3.05	2.65	232.00	3.89	3.40	243.00	3.57	3.12	10	101542489	101611949	+	ABCC2	ATP-binding cassette%2C sub-family C (CFTR/MRP)%2C member 2 [Source:HGNC Symbol%3BAcc:53]	GO:0006810:transport;GO:0006855:drug transmembrane transport;GO:0006979:response to oxidative stress;GO:0009408:response to heat;GO:0015732:prostaglandin transport;GO:0030644:cellular chloride ion homeostasis;GO:0031427:response to methotrexate;GO:0046685:response to arsenic-containing substance;GO:0055085:transmembrane transport;GO:0070327:thyroid hormone transport;	GO:0005886:plasma membrane;GO:0005887:integral component of plasma membrane;GO:0016324:apical plasma membrane;GO:0046581:intercellular canaliculus;	GO:0005515:protein binding;GO:0005524:ATP binding;GO:0008514:organic anion transmembrane transporter activity;GO:0019904:protein domain specific binding;GO:0042626:ATPase activity, coupled to transmembrane movement of substances;	K05666	ko01523 Antifolate resistance;ko01524 Platinum drug resistance;ko02010 ABC transporters;ko04976 Bile secretion;;
ENSG00000023892.9	0.00	0.00	0.00	0.00	0.00	0.00	0.00	0.00	0.00	1.00	0.05	0.04	0.00	0.00	0.00	1.00	0.04	0.04	6	35265595	35289548	+	DEF6	differentially expressed in FDCP 6 homolog (mouse) [Source:HGNC Symbol%3BAcc:2760]	-	GO:0005634:nucleus;GO:0005730:nucleolus;GO:0005737:cytoplasm;GO:0005886:plasma membrane;	GO:0005543:phospholipid binding;	K17985	ko04137 Mitophagy - animal;ko04140 Autophagy - animal;ko05010 Alzheimer disease;ko05014 Amyotrophic lateral sclerosis;ko05016 Huntington disease;ko05017 Spinocerebellar ataxia;ko05022 Pathways of neurodegeneration - multiple diseases;;
ENSG00000023902.9	12.00	0.60	0.49	4.00	0.16	0.13	9.00	0.44	0.36	1.00	0.10	0.09	1.00	0.16	0.14	2.00	0.10	0.08	1	150121373	150136916	+	PLEKHO1	pleckstrin homology domain containing%2C family O member 1 [Source:HGNC Symbol%3BAcc:24310]	-	GO:0005634:nucleus;GO:0005737:cytoplasm;GO:0005886:plasma membrane;	GO:0005543:phospholipid binding;	-	-
ENSG00000023909.5	259.02	7.28	5.94	305.00	6.59	5.39	282.00	10.17	8.19	442.03	12.69	11.03	484.00	14.38	12.58	546.98	15.12	13.24	1	94350761	94374966	-	GCLM	glutamate-cysteine ligase%2C modifier subunit [Source:HGNC Symbol%3BAcc:4312]	GO:0000096:sulfur amino acid metabolic process;GO:0006534:cysteine metabolic process;GO:0006536:glutamate metabolic process;GO:0006750:glutathione biosynthetic process;GO:0006805:xenobiotic metabolic process;GO:0006979:response to oxidative stress;GO:0034641:cellular nitrogen compound metabolic process;GO:0035229:positive regulation of glutamate-cysteine ligase activity;GO:0042493:response to dru…	GO:0005829:cytosol;GO:0017109:glutamate-cysteine ligase complex;	GO:0004357:glutamate-cysteine ligase activity;GO:0035226:glutamate-cysteine ligase catalytic subunit binding;GO:0046982:protein heterodimerization activity;	K11205	ko00270 Cysteine and methionine metabolism;ko00480 Glutathione metabolism;ko01100 Metabolic pathways;ko01240 Biosynthesis of cofactors;ko04216 Ferroptosis;;
ENSG00000024048.6	388.00	4.30	3.51	540.00	4.39	3.59	402.00	4.72	3.80	457.00	4.91	4.27	449.00	4.48	3.92	502.00	4.99	4.37	6	42531800	42661242	+	UBR2	ubiquitin protein ligase E3 component n-recognin 2 [Source:HGNC Symbol%3BAcc:21289]	GO:0006342:chromatin silencing;GO:0006511:ubiquitin-dependent protein catabolic process;GO:0007141:male meiosis I;GO:0007283:spermatogenesis;GO:0032007:negative regulation of TOR signaling;GO:0033522:histone H2A ubiquitination;GO:0071233:cellular response to leucine;	GO:0000151:ubiquitin ligase complex;GO:0000785:chromatin;GO:0005634:nucleus;GO:0005730:nucleolus;GO:0005886:plasma membrane;	GO:0004842:ubiquitin-protein transferase activity;GO:0005515:protein binding;GO:0008270:zinc ion binding;GO:0070728:leucine binding;	K10626	;
ENSG00000024422.7	1200.00	30.37	24.80	1501.96	31.07	25.43	1043.00	27.86	22.42	734.00	17.94	15.59	872.00	19.81	17.34	889.00	19.79	17.32	19	48216600	48246391	+	EHD2	EH-domain containing 2 [Source:HGNC Symbol%3BAcc:3243]	GO:0006897:endocytosis;GO:0007596:blood coagulation;GO:0030866:cortical actin cytoskeleton organization;GO:0032456:endocytic recycling;GO:0072659:protein localization to plasma membrane;GO:1901741:positive regulation of myoblast fusion;GO:2001137:positive regulation of endocytic recycling;	GO:0005634:nucleus;GO:0005886:plasma membrane;GO:0010008:endosome membrane;GO:0048471:perinuclear region of cytoplasm;GO:0055038:recycling endosome membrane;	GO:0003676:nucleic acid binding;GO:0003924:GTPase activity;GO:0005509:calcium ion binding;GO:0005515:protein binding;GO:0005524:ATP binding;GO:0005525:GTP binding;GO:0019904:protein domain specific binding;	K12469;K15696	ko04144 Endocytosis;;;
ENSG00000024526.12	1103.00	26.27	21.45	1494.93	25.97	21.26	1099.74	26.50	21.33	1072.00	20.33	17.67	1196.92	23.78	20.81	1244.82	21.39	18.72	1	68939835	68962904	-	DEPDC1	DEP domain containing 1 [Source:HGNC Symbol%3BAcc:22949]	GO:0006351:transcription, DNA-templated;GO:0035556:intracellular signal transduction;GO:0045892:negative regulation of transcription, DNA-templated;	GO:0005634:nucleus;GO:0017053:transcriptional repressor complex;	GO:0005096:GTPase activator activity;GO:0005515:protein binding;	-	-
ENSG00000024862.12	123.00	8.39	6.85	172.00	8.50	6.96	135.00	9.60	7.73	182.00	11.81	10.26	214.00	12.95	11.33	195.00	11.56	10.11	6	139094657	139114456	+	CCDC28A	coiled-coil domain containing 28A [Source:HGNC Symbol%3BAcc:21098]	-	-	-	-	-
ENSG00000025039.10	7.00	0.33	0.27	12.00	0.55	0.45	9.00	0.17	0.14	4.00	0.12	0.10	6.00	0.23	0.20	13.00	0.31	0.27	6	90074355	90121989	-	RRAGD	Ras-related GTP binding D [Source:HGNC Symbol%3BAcc:19903]	GO:0032008:positive regulation of TOR signaling;GO:0034613:cellular protein localization;GO:0071230:cellular response to amino acid stimulus;	GO:0005634:nucleus;GO:0005737:cytoplasm;GO:0005764:lysosome;	GO:0005515:protein binding;GO:0005525:GTP binding;GO:0046982:protein heterodimerization activity;	K16186	ko04140 Autophagy - animal;ko04150 mTOR signaling pathway;ko05131 Shigellosis;;
ENSG00000025156.8	334.00	12.95	10.58	393.00	11.75	9.62	301.00	11.19	9.01	377.00	12.82	11.14	435.00	13.76	12.04	450.00	13.97	12.23	6	122720691	122754264	+	HSF2	heat shock transcription factor 2 [Source:HGNC Symbol%3BAcc:5225]	GO:0006366:transcription from RNA polymerase II promoter;GO:0006950:response to stress;GO:0007283:spermatogenesis;GO:0045944:positive regulation of transcription from RNA polymerase II promoter;	GO:0005634:nucleus;GO:0005730:nucleolus;GO:0005737:cytoplasm;	GO:0001162:RNA polymerase II intronic transcription regulatory region sequence-specific DNA binding;GO:0003700:sequence-specific DNA binding transcription factor activity;GO:0003713:transcription coactivator activity;GO:0042803:protein homodimerization activity;	K09415	;
ENSG00000025293.11	1312.00	24.72	20.18	1829.96	25.14	20.58	1362.00	25.58	20.59	907.07	18.76	16.31	991.00	19.02	16.64	966.06	15.27	13.37	20	34359896	34538303	+	PHF20	PHD finger protein 20 [Source:HGNC Symbol%3BAcc:16098]	GO:0006351:transcription, DNA-templated;GO:0006355:regulation of transcription, DNA-templated;GO:0043981:histone H4-K5 acetylation;GO:0043982:histone H4-K8 acetylation;GO:0043984:histone H4-K16 acetylation;	GO:0000123:histone acetyltransferase complex;GO:0005634:nucleus;GO:0005730:nucleolus;GO:0031965:nuclear membrane;GO:0071339:MLL1 complex;	GO:0003677:DNA binding;GO:0008270:zinc ion binding;GO:0043995:histone acetyltransferase activity (H4-K5 specific);GO:0043996:histone acetyltransferase activity (H4-K8 specific);GO:0046872:metal ion binding;GO:0046972:histone acetyltransferase activity (H4-K16 specific);	K18402	;
ENSG00000025423.7	5.00	0.34	0.27	3.00	0.36	0.30	5.00	0.30	0.24	6.00	0.71	0.62	9.00	0.48	0.42	5.00	0.25	0.22	12	57145945	57181574	+	HSD17B6	hydroxysteroid (17-beta) dehydrogenase 6 [Source:HGNC Symbol%3BAcc:23316]	GO:0006702:androgen biosynthetic process;GO:0006710:androgen catabolic process;	GO:0005622:intracellular;GO:0005783:endoplasmic reticulum;GO:0031901:early endosome membrane;	GO:0003824:catalytic activity;GO:0004303:estradiol 17-beta-dehydrogenase activity;GO:0004745:retinol dehydrogenase activity;GO:0009055:electron carrier activity;GO:0016491:oxidoreductase activity;GO:0047035:testosterone dehydrogenase (NAD+) activity;	K13369	ko00140 Steroid hormone biosynthesis;ko00830 Retinol metabolism;ko01100 Metabolic pathways;ko01240 Biosynthesis of cofactors;;
ENSG00000025434.14	97.00	8.12	6.63	118.00	6.69	5.48	86.00	8.07	6.50	181.00	17.27	15.01	173.00	12.49	10.93	187.00	12.82	11.22	11	47269851	47290396	+	NR1H3	nuclear receptor subfamily 1%2C group H%2C member 3 [Source:HGNC Symbol%3BAcc:7966]	GO:0000122:negative regulation of transcription from RNA polymerase II promoter;GO:0006351:transcription, DNA-templated;GO:0006367:transcription initiation from RNA polymerase II promoter;GO:0010467:gene expression;GO:0010745:negative regulation of macrophage derived foam cell differentiation;GO:0010867:positive regulation of triglyceride biosynthetic process;GO:0010870:positive regulation of rec…	GO:0000790:nuclear chromatin;GO:0005634:nucleus;GO:0005654:nucleoplasm;	GO:0003677:DNA binding;GO:0003700:sequence-specific DNA binding transcription factor activity;GO:0003707:steroid hormone receptor activity;GO:0003713:transcription coactivator activity;GO:0004879:ligand-activated sequence-specific DNA binding RNA polymerase II transcription factor activity;GO:0005515:protein binding;GO:0008270:zinc ion binding;GO:0015485:cholesterol binding;GO:0032810:sterol resp…	K08536	ko03320 PPAR signaling pathway;ko04931 Insulin resistance;ko04932 Non-alcoholic fatty liver disease;ko05160 Hepatitis C;;
ENSG00000025708.8	131.00	7.86	6.42	114.00	5.00	4.09	100.95	6.34	5.11	60.00	3.51	3.05	56.00	2.95	2.58	51.00	2.69	2.36	22	50964181	50968485	-	TYMP	thymidine phosphorylase [Source:HGNC Symbol%3BAcc:3148]	GO:0000002:mitochondrial genome maintenance;GO:0001525:angiogenesis;GO:0006206:pyrimidine nucleobase metabolic process;GO:0006213:pyrimidine nucleoside metabolic process;GO:0006220:pyrimidine nucleotide metabolic process;GO:0006260:DNA replication;GO:0006935:chemotaxis;GO:0030154:cell differentiation;GO:0043097:pyrimidine nucleoside salvage;GO:0044281:small molecule metabolic process;GO:0046135:p…	GO:0005829:cytosol;	GO:0004645:phosphorylase activity;GO:0005161:platelet-derived growth factor receptor binding;GO:0008083:growth factor activity;GO:0009032:thymidine phosphorylase activity;GO:0016154:pyrimidine-nucleoside phosphorylase activity;GO:0016763:transferase activity, transferring pentosyl groups;	K00758	ko00240 Pyrimidine metabolism;ko00983 Drug metabolism - other enzymes;ko01100 Metabolic pathways;ko05219 Bladder cancer;;
ENSG00000025770.14	425.00	24.16	19.73	544.00	22.48	18.41	414.00	24.49	19.72	397.00	22.20	19.29	402.00	21.05	18.42	453.00	22.40	19.60	22	50946645	50961901	+	NCAPH2	non-SMC condensin II complex%2C subunit H2 [Source:HGNC Symbol%3BAcc:25071]	GO:0030261:chromosome condensation;	GO:0005634:nucleus;GO:0005694:chromosome;	-	K11490	;
ENSG00000025772.7	1054.00	49.26	40.22	1362.00	46.36	37.95	873.00	42.80	34.45	1930.00	86.45	75.14	2160.00	90.09	78.84	2155.00	88.06	77.07	20	43570771	43589127	-	TOMM34	translocase of outer mitochondrial membrane 34 [Source:HGNC Symbol%3BAcc:15746]	GO:0006626:protein targeting to mitochondrion;	GO:0005741:mitochondrial outer membrane;GO:0016021:integral component of membrane;	GO:0031072:heat shock protein binding;	K17766	;
ENSG00000025796.9	1320.85	20.10	16.41	1807.24	23.38	19.14	1315.99	28.27	22.76	1539.94	24.52	21.31	1725.98	24.19	21.17	1697.99	22.93	20.07	6	108188960	108279393	-	SEC63	SEC63 homolog (S. cerevisiae) [Source:HGNC Symbol%3BAcc:21082]	GO:0001889:liver development;GO:0006612:protein targeting to membrane;GO:0006807:nitrogen compound metabolic process;GO:0010259:multicellular organismal aging;GO:0031204:posttranslational protein targeting to membrane, translocation;GO:0072001:renal system development;	GO:0005783:endoplasmic reticulum;GO:0005789:endoplasmic reticulum membrane;GO:0016021:integral component of membrane;	GO:0004872:receptor activity;GO:0008565:protein transporter activity;	K09540	ko03060 Protein export;ko04141 Protein processing in endoplasmic reticulum;;
ENSG00000025800.9	1246.00	14.72	12.02	1575.00	13.69	11.21	1190.00	14.89	11.99	1541.00	17.72	15.40	1645.42	17.64	15.44	1629.00	17.20	15.05	1	32573639	32642169	+	KPNA6	karyopherin alpha 6 (importin alpha 7) [Source:HGNC Symbol%3BAcc:6399]	GO:0006606:protein import into nucleus;GO:0006607:NLS-bearing protein import into nucleus;GO:0045944:positive regulation of transcription from RNA polymerase II promoter;GO:0060135:maternal process involved in female pregnancy;	GO:0005634:nucleus;GO:0005737:cytoplasm;	GO:0008565:protein transporter activity;	K15042	ko05164 Influenza A;;
ENSG00000026025.9	31565.77	1655.50	1351.79	43813.82	1670.83	1367.83	29120.00	1600.13	1288.00	24198.82	1212.82	1054.15	26100.00	1216.73	1064.84	26498.88	1212.30	1060.98	10	17270258	17279592	+	VIM	vimentin [Source:HGNC Symbol%3BAcc:12692]	GO:0006915:apoptotic process;GO:0006921:cellular component disassembly involved in execution phase of apoptosis;GO:0006928:movement of cell or subcellular component;GO:0010977:negative regulation of neuron projection development;GO:0014002:astrocyte development;GO:0019048:modulation by virus of host morphology or physiology;GO:0030049:muscle filament sliding;GO:0045109:intermediate filament organ…	GO:0005737:cytoplasm;GO:0005777:peroxisome;GO:0005829:cytosol;GO:0005856:cytoskeleton;GO:0005882:intermediate filament;GO:0005886:plasma membrane;GO:0031252:cell leading edge;GO:0042995:cell projection;GO:0045111:intermediate filament cytoskeleton;GO:0070062:extracellular exosome;	GO:0005198:structural molecule activity;GO:0005200:structural constituent of cytoskeleton;GO:0005212:structural constituent of eye lens;GO:0005515:protein binding;GO:0008022:protein C-terminus binding;GO:0042802:identical protein binding;GO:0097110:scaffold protein binding;	K07606	ko05169 Epstein-Barr virus infection;ko05206 MicroRNAs in cancer;;
ENSG00000026036.16	35.03	0.57	0.46	55.59	0.65	0.53	45.19	0.75	0.61	36.40	0.55	0.48	64.00	0.91	0.80	126.65	1.88	1.64	20	62290653	62330037	+	RTEL1-TNFRSF6B	RTEL1-TNFRSF6B readthrough (NMD candidate) [Source:HGNC Symbol%3BAcc:44095]	-	-	GO:0003677:DNA binding;GO:0004003:ATP-dependent DNA helicase activity;GO:0005524:ATP binding;	K11136	;
ENSG00000026103.15	305.00	15.05	12.29	347.00	11.18	9.15	228.00	11.62	9.36	233.00	10.55	9.17	229.94	11.17	9.78	207.00	8.30	7.27	10	90750414	90775542	+	FAS	Fas cell surface death receptor [Source:HGNC Symbol%3BAcc:11920]	GO:0002377:immunoglobulin production;GO:0003014:renal system process;GO:0006461:protein complex assembly;GO:0006915:apoptotic process;GO:0006919:activation of cysteine-type endopeptidase activity involved in apoptotic process;GO:0006924:activation-induced cell death of T cells;GO:0006925:inflammatory cell apoptotic process;GO:0006927:transformed cell apoptotic process;GO:0006955:immune response;G…	GO:0005576:extracellular region;GO:0005634:nucleus;GO:0005737:cytoplasm;GO:0005829:cytosol;GO:0005886:plasma membrane;GO:0009897:external side of plasma membrane;GO:0016020:membrane;GO:0016021:integral component of membrane;GO:0031264:death-inducing signaling complex;GO:0031265:CD95 death-inducing signaling complex;GO:0045121:membrane raft;	GO:0004871:signal transducer activity;GO:0004872:receptor activity;GO:0004888:transmembrane signaling receptor activity;GO:0005515:protein binding;GO:0019900:kinase binding;GO:0042802:identical protein binding;	K04390	ko01524 Platinum drug resistance;ko04010 MAPK signaling pathway;ko04060 Cytokine-cytokine receptor interaction;ko04115 p53 signaling pathway;ko04210 Apoptosis;ko04217 Necroptosis;ko04650 Natural killer cell mediated cytotoxicity;ko04668 TNF signaling pathway;ko04932 Non-alcoholic fatty liver disease;ko04940 Type I diabetes mellitus;ko05010 Alzheimer disease;ko05022 Pathways of neurodegeneration -…
ENSG00000026297.11	89.00	10.44	8.53	111.00	8.74	7.15	87.00	10.94	8.81	142.00	14.06	12.22	160.00	12.72	11.13	118.00	11.16	9.76	6	167342992	167370679	-	RNASET2	ribonuclease T2 [Source:HGNC Symbol%3BAcc:21686]	GO:0006401:RNA catabolic process;	GO:0005576:extracellular region;GO:0005615:extracellular space;GO:0005764:lysosome;GO:0005788:endoplasmic reticulum lumen;GO:0043202:lysosomal lumen;	GO:0003723:RNA binding;GO:0004540:ribonuclease activity;GO:0033897:ribonuclease T2 activity;	K01166	;
ENSG00000026508.12	10572.00	492.19	401.89	14237.00	515.79	422.25	9884.00	478.36	385.05	7723.00	298.44	259.39	8344.00	305.68	267.52	8482.00	302.59	264.82	11	35160417	35253949	+	CD44	CD44 molecule (Indian blood group) [Source:HGNC Symbol%3BAcc:1681]	GO:0001658:branching involved in ureteric bud morphogenesis;GO:0002246:wound healing involved in inflammatory response;GO:0005975:carbohydrate metabolic process;GO:0007155:cell adhesion;GO:0007160:cell-matrix adhesion;GO:0010628:positive regulation of gene expression;GO:0016055:Wnt signaling pathway;GO:0016337:single organismal cell-cell adhesion;GO:0019221:cytokine-mediated signaling pathway;GO:…	GO:0005737:cytoplasm;GO:0005794:Golgi apparatus;GO:0005886:plasma membrane;GO:0005887:integral component of plasma membrane;GO:0009897:external side of plasma membrane;GO:0009986:cell surface;GO:0016020:membrane;GO:0016323:basolateral plasma membrane;	GO:0004415:hyalurononglucosaminidase activity;GO:0004888:transmembrane signaling receptor activity;GO:0005515:protein binding;GO:0005518:collagen binding;GO:0005540:hyaluronic acid binding;	K06256	ko04512 ECM-receptor interaction;ko04640 Hematopoietic cell lineage;ko05131 Shigellosis;ko05169 Epstein-Barr virus infection;ko05205 Proteoglycans in cancer;ko05206 MicroRNAs in cancer;;
ENSG00000026559.9	1.00	0.04	0.04	2.00	0.09	0.07	4.00	0.15	0.12	0.97	0.02	0.02	1.05	0.02	0.02	2.00	0.05	0.04	20	49620193	49639666	-	KCNG1	potassium voltage-gated channel%2C subfamily G%2C member 1 [Source:HGNC Symbol%3BAcc:6248]	GO:0006813:potassium ion transport;GO:0007268:synaptic transmission;GO:0051260:protein homooligomerization;	GO:0005886:plasma membrane;GO:0008076:voltage-gated potassium channel complex;GO:0016021:integral component of membrane;GO:0043231:intracellular membrane-bounded organelle;	GO:0005249:voltage-gated potassium channel activity;GO:0005251:delayed rectifier potassium channel activity;GO:0005267:potassium channel activity;	K04900	;
ENSG00000026652.9	92.00	5.16	4.21	122.00	5.44	4.45	89.00	5.18	4.17	60.00	3.74	3.25	45.00	1.71	1.50	48.00	2.49	2.18	6	161551011	161695093	-	AGPAT4	1-acylglycerol-3-phosphate O-acyltransferase 4 [Source:HGNC Symbol%3BAcc:20885]	GO:0006644:phospholipid metabolic process;GO:0006654:phosphatidic acid biosynthetic process;GO:0008654:phospholipid biosynthetic process;GO:0016024:CDP-diacylglycerol biosynthetic process;GO:0019432:triglyceride biosynthetic process;GO:0044255:cellular lipid metabolic process;GO:0044281:small molecule metabolic process;GO:0046474:glycerophospholipid biosynthetic process;	GO:0005789:endoplasmic reticulum membrane;GO:0016021:integral component of membrane;	GO:0003841:1-acylglycerol-3-phosphate O-acyltransferase activity;GO:0016746:transferase activity, transferring acyl groups;	K13523	ko00561 Glycerolipid metabolism;ko00564 Glycerophospholipid metabolism;ko01100 Metabolic pathways;ko01110 Biosynthesis of secondary metabolites;ko04072 Phospholipase D signaling pathway;;
ENSG00000026751.12	0.00	0.00	0.00	0.00	0.00	0.00	0.00	0.00	0.00	0.00	0.00	0.00	0.00	0.00	0.00	0.00	0.00	0.00	1	160709037	160724611	+	SLAMF7	SLAM family member 7 [Source:HGNC Symbol%3BAcc:21394]	GO:0007155:cell adhesion;GO:0030101:natural killer cell activation;GO:0032814:regulation of natural killer cell activation;GO:0042267:natural killer cell mediated cytotoxicity;	GO:0005886:plasma membrane;GO:0016020:membrane;GO:0016021:integral component of membrane;	GO:0004872:receptor activity;	K06733;K02927	;ko03010 Ribosome;ko04120 Ubiquitin mediated proteolysis;ko04137 Mitophagy - animal;ko05012 Parkinson disease;ko05022 Pathways of neurodegeneration - multiple diseases;ko05131 Shigellosis;ko05167 Kaposi sarcoma-associated herpesvirus infection;ko05171 Coronavirus disease - COVID-19;;
ENSG00000026950.12	286.31	9.35	7.64	375.57	9.34	7.65	260.34	10.07	8.11	181.30	6.35	5.52	206.23	7.65	6.70	225.33	6.56	5.74	6	26402465	26415444	+	BTN3A1	butyrophilin%2C subfamily 3%2C member A1 [Source:HGNC Symbol%3BAcc:1138]	GO:0050663:cytokine secretion;GO:0050798:activated T cell proliferation;GO:0050852:T cell receptor signaling pathway;GO:0072643:interferon-gamma secretion;	GO:0005886:plasma membrane;GO:0016021:integral component of membrane;	GO:0005515:protein binding;	K06712	;
ENSG00000027001.7	83.00	3.78	3.09	89.00	2.86	2.35	61.00	5.12	4.12	168.00	7.13	6.20	214.00	9.80	8.57	179.00	6.17	5.40	13	24304328	24463558	-	MIPEP	mitochondrial intermediate peptidase [Source:HGNC Symbol%3BAcc:7104]	GO:0006508:proteolysis;GO:0006627:protein processing involved in protein targeting to mitochondrion;	GO:0005739:mitochondrion;GO:0005759:mitochondrial matrix;	GO:0004222:metalloendopeptidase activity;GO:0046872:metal ion binding;	K01410	;
ENSG00000027075.9	48.00	1.42	1.16	71.00	1.49	1.22	50.00	1.57	1.26	49.00	2.50	2.17	62.00	1.86	1.63	66.00	2.07	1.81	14	61654277	62017694	+	PRKCH	protein kinase C%2C eta [Source:HGNC Symbol%3BAcc:9403]	GO:0006468:protein phosphorylation;GO:0007165:signal transduction;GO:0007596:blood coagulation;GO:0010744:positive regulation of macrophage derived foam cell differentiation;GO:0030168:platelet activation;GO:0034351:negative regulation of glial cell apoptotic process;GO:0035556:intracellular signal transduction;GO:0045618:positive regulation of keratinocyte differentiation;GO:0050861:positive reg…	GO:0005737:cytoplasm;GO:0005829:cytosol;GO:0005886:plasma membrane;	GO:0004697:protein kinase C activity;GO:0004699:calcium-independent protein kinase C activity;GO:0005524:ATP binding;GO:0017160:Ral GTPase binding;GO:0019899:enzyme binding;GO:0046872:metal ion binding;	K18051;K12758	ko04270 Vascular smooth muscle contraction;ko04750 Inflammatory mediator regulation of TRP channels;;ko04510 Focal adhesion;ko04670 Leukocyte transendothelial migration;ko04810 Regulation of actin cytoskeleton;ko05131 Shigellosis;ko05132 Salmonella infection;;
ENSG00000027644.4	0.00	0.00	0.00	1.00	0.01	0.01	0.00	0.00	0.00	0.00	0.00	0.00	0.00	0.00	0.00	0.00	0.00	0.00	1	156809855	156828810	-	INSRR	insulin receptor-related receptor [Source:HGNC Symbol%3BAcc:6093]	GO:0007169:transmembrane receptor protein tyrosine kinase signaling pathway;GO:0030238:male sex determination;GO:0031532:actin cytoskeleton reorganization;GO:0046777:protein autophosphorylation;GO:0071469:cellular response to alkaline pH;	GO:0005887:integral component of plasma membrane;	GO:0004714:transmembrane receptor protein tyrosine kinase activity;GO:0005524:ATP binding;GO:0043548:phosphatidylinositol 3-kinase binding;GO:0043560:insulin receptor substrate binding;	K05086	ko04810 Regulation of actin cytoskeleton;ko05215 Prostate cancer;;
ENSG00000027697.8	401.00	20.23	16.51	549.00	18.59	15.22	422.00	22.22	17.88	243.00	11.22	9.75	260.00	11.23	9.82	238.00	10.17	8.90	6	137518621	137540586	-	IFNGR1	interferon gamma receptor 1 [Source:HGNC Symbol%3BAcc:5439]	GO:0007165:signal transduction;GO:0009615:response to virus;GO:0019221:cytokine-mediated signaling pathway;GO:0060333:interferon-gamma-mediated signaling pathway;GO:0060334:regulation of interferon-gamma-mediated signaling pathway;	GO:0005886:plasma membrane;GO:0005887:integral component of plasma membrane;GO:0016020:membrane;	GO:0004906:interferon-gamma receptor activity;GO:0019955:cytokine binding;	K05132	ko04060 Cytokine-cytokine receptor interaction;ko04066 HIF-1 signaling pathway;ko04217 Necroptosis;ko04380 Osteoclast differentiation;ko04630 JAK-STAT signaling pathway;ko04650 Natural killer cell mediated cytotoxicity;ko04658 Th1 and Th2 cell differentiation;ko04659 Th17 cell differentiation;ko05140 Leishmaniasis;ko05142 Chagas disease;ko05145 Toxoplasmosis;ko05152 Tuberculosis;ko05164 Influenza…
ENSG00000027847.9	33.00	1.84	1.50	71.00	3.66	3.00	44.00	2.58	2.08	53.00	3.30	2.87	80.00	4.90	4.29	56.00	2.81	2.46	5	177027101	177037348	+	B4GALT7	xylosylprotein beta 1%2C4-galactosyltransferase%2C polypeptide 7 [Source:HGNC Symbol%3BAcc:930]	GO:0005975:carbohydrate metabolic process;GO:0006024:glycosaminoglycan biosynthetic process;GO:0006029:proteoglycan metabolic process;GO:0006464:cellular protein modification process;GO:0006486:protein glycosylation;GO:0030203:glycosaminoglycan metabolic process;GO:0030204:chondroitin sulfate metabolic process;GO:0043206:extracellular fibril organization;GO:0044281:small molecule metabolic proces…	GO:0000139:Golgi membrane;GO:0005794:Golgi apparatus;GO:0016021:integral component of membrane;GO:0032580:Golgi cisterna membrane;	GO:0008378:galactosyltransferase activity;GO:0016757:transferase activity, transferring glycosyl groups;GO:0046525:xylosylprotein 4-beta-galactosyltransferase activity;GO:0046872:metal ion binding;	K00733	ko00532 Glycosaminoglycan biosynthesis - chondroitin sulfate / dermatan sulfate;ko00534 Glycosaminoglycan biosynthesis - heparan sulfate / heparin;ko01100 Metabolic pathways;;
ENSG00000027869.7	120.00	14.22	11.61	178.00	13.61	11.14	120.00	13.85	11.15	106.00	12.31	10.70	107.00	11.60	10.15	106.00	12.86	11.25	1	156776035	156786654	-	SH2D2A	SH2 domain containing 2A [Source:HGNC Symbol%3BAcc:10821]	GO:0001525:angiogenesis;GO:0007165:signal transduction;GO:0008283:cell proliferation;GO:0030154:cell differentiation;	GO:0005737:cytoplasm;	GO:0005070:SH3/SH2 adaptor activity;GO:0017124:SH3 domain binding;	K08273	ko04370 VEGF signaling pathway;;
ENSG00000028116.12	293.36	14.93	12.19	358.60	13.29	10.88	295.59	15.75	12.68	283.41	13.76	11.96	284.54	12.89	11.28	302.29	13.61	11.91	2	58134786	58387055	+	VRK2	vaccinia related kinase 2 [Source:HGNC Symbol%3BAcc:12719]	GO:0006468:protein phosphorylation;GO:0019048:modulation by virus of host morphology or physiology;GO:0034599:cellular response to oxidative stress;GO:0043408:regulation of MAPK cascade;GO:0046777:protein autophosphorylation;GO:2000659:regulation of interleukin-1-mediated signaling pathway;	GO:0005634:nucleus;GO:0005737:cytoplasm;GO:0005789:endoplasmic reticulum membrane;GO:0016021:integral component of membrane;GO:0031966:mitochondrial membrane;	GO:0004674:protein serine/threonine kinase activity;GO:0005515:protein binding;GO:0005524:ATP binding;	K08816	;
ENSG00000028137.12	229.20	6.36	5.19	317.00	5.70	4.67	254.54	6.60	5.32	95.00	2.63	2.29	77.00	2.80	2.45	108.00	4.20	3.67	1	12227060	12269285	+	TNFRSF1B	tumor necrosis factor receptor superfamily%2C member 1B [Source:HGNC Symbol%3BAcc:11917]	GO:0006954:inflammatory response;GO:0006955:immune response;GO:0050728:negative regulation of inflammatory response;GO:0050779:RNA destabilization;GO:0051044:positive regulation of membrane protein ectodomain proteolysis;GO:0071222:cellular response to lipopolysaccharide;GO:0071363:cellular response to growth factor stimulus;	GO:0005576:extracellular region;GO:0005634:nucleus;GO:0005886:plasma membrane;GO:0016021:integral component of membrane;GO:0043025:neuronal cell body;GO:0043196:varicosity;GO:0045121:membrane raft;GO:0048471:perinuclear region of cytoplasm;	GO:0005031:tumor necrosis factor-activated receptor activity;GO:0005515:protein binding;GO:0031625:ubiquitin protein ligase binding;	K05141	ko04060 Cytokine-cytokine receptor interaction;ko04061 Viral protein interaction with cytokine and cytokine receptor;ko04668 TNF signaling pathway;ko04920 Adipocytokine signaling pathway;ko05014 Amyotrophic lateral sclerosis;ko05022 Pathways of neurodegeneration - multiple diseases;ko05170 Human immunodeficiency virus 1 infection;;
ENSG00000028203.13	2539.00	92.50	75.53	3479.99	94.99	77.77	2360.00	92.80	74.70	1033.00	38.70	33.63	1011.00	36.39	31.85	1152.00	37.40	32.73	12	95611522	95696566	+	VEZT	vezatin%2C adherens junctions transmembrane protein [Source:HGNC Symbol%3BAcc:18258]	GO:0016337:single organismal cell-cell adhesion;GO:0043009:chordate embryonic development;	GO:0001669:acrosomal vesicle;GO:0002142:stereocilia ankle link complex;GO:0005634:nucleus;GO:0005886:plasma membrane;GO:0005912:adherens junction;GO:0016021:integral component of membrane;	GO:0017022:myosin binding;	K10734;K02927	;ko03010 Ribosome;ko04120 Ubiquitin mediated proteolysis;ko04137 Mitophagy - animal;ko05012 Parkinson disease;ko05022 Pathways of neurodegeneration - multiple diseases;ko05131 Shigellosis;ko05167 Kaposi sarcoma-associated herpesvirus infection;ko05171 Coronavirus disease - COVID-19;;
ENSG00000028277.16	0.00	0.00	0.00	1.00	0.01	0.01	2.00	0.04	0.03	1.00	0.02	0.02	0.00	0.00	0.00	0.00	0.00	0.00	19	42590263	42700737	-	POU2F2	POU class 2 homeobox 2 [Source:HGNC Symbol%3BAcc:9213]	GO:0002335:mature B cell differentiation;GO:0002380:immunoglobulin secretion involved in immune response;GO:0006366:transcription from RNA polymerase II promoter;GO:0006959:humoral immune response;GO:0045893:positive regulation of transcription, DNA-templated;GO:0048469:cell maturation;	GO:0005634:nucleus;GO:0005737:cytoplasm;	GO:0003700:sequence-specific DNA binding transcription factor activity;GO:0019904:protein domain specific binding;GO:0043565:sequence-specific DNA binding;	K09364	ko05168 Herpes simplex virus 1 infection;;
ENSG00000028310.13	1009.42	46.36	37.85	1337.15	44.47	36.41	897.00	45.12	36.32	872.00	40.57	35.26	909.00	37.61	32.91	884.00	33.73	29.52	5	850406	892939	-	BRD9	bromodomain containing 9 [Source:HGNC Symbol%3BAcc:25818]	GO:0006351:transcription, DNA-templated;GO:0006355:regulation of transcription, DNA-templated;GO:0008150:biological_process;GO:0016568:chromatin modification;	GO:0005575:cellular_component;	GO:0003676:nucleic acid binding;GO:0070577:lysine-acetylated histone binding;	K11723	ko05225 Hepatocellular carcinoma;;
ENSG00000028528.10	1052.00	42.31	34.55	1271.00	38.99	31.92	1025.00	42.98	34.60	1212.00	49.18	42.74	1316.00	48.46	42.41	1341.00	48.06	42.06	15	64386322	64438289	+	SNX1	sorting nexin 1 [Source:HGNC Symbol%3BAcc:11172]	GO:0006886:intracellular protein transport;GO:0006897:endocytosis;GO:0007154:cell communication;GO:0016197:endosomal transport;GO:0034498:early endosome to Golgi transport;GO:0045732:positive regulation of protein catabolic process;	GO:0005737:cytoplasm;GO:0005768:endosome;GO:0005794:Golgi apparatus;GO:0005829:cytosol;GO:0010008:endosome membrane;GO:0016020:membrane;GO:0031901:early endosome membrane;GO:0043231:intracellular membrane-bounded organelle;	GO:0005515:protein binding;GO:0008565:protein transporter activity;GO:0035091:phosphatidylinositol binding;	K17917	ko04144 Endocytosis;;
ENSG00000028839.5	96.00	10.49	8.56	154.00	13.76	11.27	107.00	12.93	10.41	147.00	16.60	14.43	180.00	22.89	20.03	170.00	18.35	16.06	6	134273308	134311570	+	TBPL1	TBP-like 1 [Source:HGNC Symbol%3BAcc:11589]	GO:0001675:acrosome assembly;GO:0006235:dTTP biosynthetic process;GO:0006352:DNA-templated transcription, initiation;GO:0006366:transcription from RNA polymerase II promoter;GO:0007289:spermatid nucleus differentiation;	GO:0005672:transcription factor TFIIA complex;GO:0005737:cytoplasm;	GO:0003677:DNA binding;GO:0003713:transcription coactivator activity;	K03120	ko03022 Basal transcription factors;ko05016 Huntington disease;ko05017 Spinocerebellar ataxia;ko05165 Human papillomavirus infection;ko05166 Human T-cell leukemia virus 1 infection;ko05203 Viral carcinogenesis;;
ENSG00000029153.10	1483.00	46.74	38.17	2039.00	48.39	39.62	1385.00	46.63	37.54	305.00	13.78	11.98	337.00	11.54	10.10	352.00	14.95	13.09	12	27485787	27576241	+	ARNTL2	aryl hydrocarbon receptor nuclear translocator-like 2 [Source:HGNC Symbol%3BAcc:18984]	GO:0006351:transcription, DNA-templated;GO:0006355:regulation of transcription, DNA-templated;GO:0006357:regulation of transcription from RNA polymerase II promoter;GO:0007623:circadian rhythm;GO:0009649:entrainment of circadian clock;GO:0045944:positive regulation of transcription from RNA polymerase II promoter;	GO:0005634:nucleus;GO:0005667:transcription factor complex;GO:0005737:cytoplasm;	GO:0000982:RNA polymerase II core promoter proximal region sequence-specific DNA binding transcription factor activity;GO:0003677:DNA binding;GO:0003700:sequence-specific DNA binding transcription factor activity;GO:0004871:signal transducer activity;GO:0046983:protein dimerization activity;	K09099	;
ENSG00000029363.11	1373.00	30.86	25.20	1665.00	27.94	22.87	1235.00	27.99	22.53	1547.00	32.87	28.57	1671.00	31.69	27.73	1690.00	39.87	34.89	6	136578001	136610989	-	BCLAF1	BCL2-associated transcription factor 1 [Source:HGNC Symbol%3BAcc:16863]	GO:0006351:transcription, DNA-templated;GO:0043065:positive regulation of apoptotic process;GO:0043620:regulation of DNA-templated transcription in response to stress;GO:0045892:negative regulation of transcription, DNA-templated;GO:2000144:positive regulation of DNA-templated transcription, initiation;GO:2001022:positive regulation of response to DNA damage stimulus;GO:2001244:positive regulatio…	GO:0005634:nucleus;GO:0005730:nucleolus;GO:0005737:cytoplasm;	GO:0003677:DNA binding;GO:0005515:protein binding;	K13087	;
ENSG00000029364.7	1074.00	24.75	20.21	1427.00	25.07	20.52	1038.00	25.61	20.61	1341.00	29.57	25.70	1383.00	29.00	25.38	1362.00	28.08	24.57	14	69864732	69929105	+	SLC39A9	solute carrier family 39%2C member 9 [Source:HGNC Symbol%3BAcc:20182]	GO:0006829:zinc II ion transport;	GO:0016020:membrane;GO:0016021:integral component of membrane;	GO:0046873:metal ion transmembrane transporter activity;	K14715	;
ENSG00000029534.15	9.00	0.28	0.23	11.00	0.24	0.20	8.00	0.36	0.29	13.00	0.29	0.25	17.00	0.56	0.49	16.00	0.34	0.30	8	41510739	41754280	-	ANK1	ankyrin 1%2C erythrocytic [Source:HGNC Symbol%3BAcc:492]	GO:0006779:porphyrin-containing compound biosynthetic process;GO:0006887:exocytosis;GO:0006888:ER to Golgi vesicle-mediated transport;GO:0007010:cytoskeleton organization;GO:0007165:signal transduction;GO:0007411:axon guidance;GO:0015672:monovalent inorganic cation transport;GO:0045199:maintenance of epithelial cell apical/basal polarity;GO:0048821:erythrocyte development;GO:0072661:protein targe…	GO:0005829:cytosol;GO:0005856:cytoskeleton;GO:0005886:plasma membrane;GO:0014731:spectrin-associated cytoskeleton;GO:0016323:basolateral plasma membrane;GO:0016529:sarcoplasmic reticulum;GO:0030863:cortical cytoskeleton;GO:0031430:M band;	GO:0005198:structural molecule activity;GO:0005200:structural constituent of cytoskeleton;GO:0005515:protein binding;GO:0008093:cytoskeletal adaptor activity;GO:0019899:enzyme binding;GO:0030507:spectrin binding;GO:0051117:ATPase binding;	K10380	ko04624 Toll and Imd signaling pathway;ko05205 Proteoglycans in cancer;;
ENSG00000029559.5	0.00	0.00	0.00	0.00	0.00	0.00	0.00	0.00	0.00	0.00	0.00	0.00	0.00	0.00	0.00	0.00	0.00	0.00	4	88720733	88733074	+	IBSP	integrin-binding sialoprotein [Source:HGNC Symbol%3BAcc:5341]	GO:0001503:ossification;GO:0007155:cell adhesion;GO:0030198:extracellular matrix organization;GO:0031214:biomineral tissue development;GO:0071363:cellular response to growth factor stimulus;	GO:0005576:extracellular region;	-	K06253	ko04151 PI3K-Akt signaling pathway;ko04510 Focal adhesion;ko04512 ECM-receptor interaction;ko05165 Human papillomavirus infection;;
ENSG00000029639.6	137.00	11.21	9.15	165.00	10.05	8.23	129.00	10.47	8.43	93.00	8.49	7.38	88.00	6.91	6.04	107.00	7.79	6.82	6	155578643	155635627	-	TFB1M	transcription factor B1%2C mitochondrial [Source:HGNC Symbol%3BAcc:17037]	GO:0006351:transcription, DNA-templated;GO:0006355:regulation of transcription, DNA-templated;	GO:0042645:mitochondrial nucleoid;	GO:0000179:rRNA (adenine-N6,N6-)-dimethyltransferase activity;GO:0003677:DNA binding;GO:0005515:protein binding;	K15266	;
ENSG00000029725.12	911.87	32.19	26.28	1253.36	29.47	24.13	914.80	29.59	23.82	828.54	31.18	27.10	855.89	30.41	26.61	892.00	23.10	20.22	17	5185558	5289129	+	RABEP1	rabaptin%2C RAB GTPase binding effector protein 1 [Source:HGNC Symbol%3BAcc:17677]	GO:0006897:endocytosis;GO:0006915:apoptotic process;GO:0015031:protein transport;	GO:0005768:endosome;GO:0005769:early endosome;GO:0030139:endocytic vesicle;GO:0055037:recycling endosome;	GO:0005096:GTPase activator activity;GO:0005515:protein binding;GO:0008083:growth factor activity;GO:0042803:protein homodimerization activity;	K12480	ko04144 Endocytosis;;
ENSG00000029993.10	558.00	50.04	40.86	879.00	55.59	45.51	591.00	53.59	43.14	1254.00	87.13	75.73	1362.00	100.51	87.96	1484.97	105.55	92.37	X	150148982	150159248	+	HMGB3	high mobility group box 3 [Source:HGNC Symbol%3BAcc:5004]	GO:0006310:DNA recombination;GO:0007275:multicellular organismal development;	GO:0005634:nucleus;GO:0005694:chromosome;	GO:0003677:DNA binding;GO:0003690:double-stranded DNA binding;GO:0008301:DNA binding, bending;	K11296	;
ENSG00000030066.9	2430.00	50.72	41.41	3106.00	45.89	37.57	2476.00	51.29	41.29	3946.00	78.49	68.22	4083.00	76.33	66.80	4357.00	79.38	69.47	11	47799639	47870107	-	NUP160	nucleoporin 160kDa [Source:HGNC Symbol%3BAcc:18017]	GO:0000278:mitotic cell cycle;GO:0005975:carbohydrate metabolic process;GO:0006406:mRNA export from nucleus;GO:0007077:mitotic nuclear envelope disassembly;GO:0008645:hexose transport;GO:0010827:regulation of glucose transport;GO:0015031:protein transport;GO:0015758:glucose transport;GO:0016032:viral process;GO:0019221:cytokine-mediated signaling pathway;GO:0044281:small molecule metabolic proces…	GO:0000776:kinetochore;GO:0005635:nuclear envelope;GO:0005643:nuclear pore;GO:0005829:cytosol;GO:0031080:nuclear pore outer ring;	GO:0005487:nucleocytoplasmic transporter activity;GO:0005515:protein binding;	K14303	ko03013 RNA transport;ko05014 Amyotrophic lateral sclerosis;;
ENSG00000030110.8	345.46	15.51	12.66	467.14	15.39	12.60	308.06	14.51	11.68	514.90	22.24	19.33	529.74	21.30	18.64	544.91	21.47	18.79	6	33540329	33548019	-	BAK1	BCL2-antagonist/killer 1 [Source:HGNC Symbol%3BAcc:949]	GO:0001782:B cell homeostasis;GO:0001783:B cell apoptotic process;GO:0001836:release of cytochrome c from mitochondria;GO:0001974:blood vessel remodeling;GO:0002262:myeloid cell homeostasis;GO:0002352:B cell negative selection;GO:0006915:apoptotic process;GO:0007420:brain development;GO:0007568:aging;GO:0008053:mitochondrial fusion;GO:0008283:cell proliferation;GO:0008285:negative regulation of c…	GO:0005739:mitochondrion;GO:0005741:mitochondrial outer membrane;GO:0005783:endoplasmic reticulum;GO:0005829:cytosol;GO:0031307:integral component of mitochondrial outer membrane;GO:0046930:pore complex;	GO:0005515:protein binding;GO:0031072:heat shock protein binding;GO:0042802:identical protein binding;GO:0042803:protein homodimerization activity;GO:0046872:metal ion binding;GO:0046982:protein heterodimerization activity;GO:0051087:chaperone binding;GO:0051400:BH domain binding;	K14021	ko01524 Platinum drug resistance;ko04141 Protein processing in endoplasmic reticulum;ko04210 Apoptosis;ko04215 Apoptosis - multiple species;ko05022 Pathways of neurodegeneration - multiple diseases;ko05130 Pathogenic Escherichia coli infection;ko05132 Salmonella infection;ko05160 Hepatitis C;ko05162 Measles;ko05163 Human cytomegalovirus infection;ko05164 Influenza A;ko05165 Human papillomavirus i…
ENSG00000030304.8	1.00	0.03	0.03	4.00	0.12	0.10	0.00	0.00	0.00	0.00	0.00	0.00	2.00	0.11	0.09	0.00	0.00	0.00	9	113431051	113563859	+	MUSK	muscle%2C skeletal%2C receptor tyrosine kinase [Source:HGNC Symbol%3BAcc:7525]	GO:0001934:positive regulation of protein phosphorylation;GO:0006355:regulation of transcription, DNA-templated;GO:0007169:transmembrane receptor protein tyrosine kinase signaling pathway;GO:0007528:neuromuscular junction development;GO:0007613:memory;GO:0008582:regulation of synaptic growth at neuromuscular junction;GO:0010628:positive regulation of gene expression;GO:0030198:extracellular matri…	GO:0005887:integral component of plasma membrane;GO:0030054:cell junction;GO:0031594:neuromuscular junction;GO:0045211:postsynaptic membrane;	GO:0004672:protein kinase activity;GO:0004713:protein tyrosine kinase activity;GO:0004714:transmembrane receptor protein tyrosine kinase activity;GO:0005515:protein binding;GO:0005524:ATP binding;	K05129	;
ENSG00000030419.12	1.00	0.01	0.01	4.00	0.05	0.04	2.00	0.06	0.05	0.00	0.00	0.00	0.00	0.00	0.00	0.00	0.00	0.00	2	213864429	214017151	-	IKZF2	IKAROS family zinc finger 2 (Helios) [Source:HGNC Symbol%3BAcc:13177]	GO:0006351:transcription, DNA-templated;GO:0008150:biological_process;GO:0045944:positive regulation of transcription from RNA polymerase II promoter;	GO:0005634:nucleus;	GO:0003674:molecular_function;GO:0003676:nucleic acid binding;GO:0003677:DNA binding;GO:0005515:protein binding;GO:0042803:protein homodimerization activity;GO:0046872:metal ion binding;GO:0046982:protein heterodimerization activity;	K09220	;
ENSG00000030582.12	4477.00	232.98	190.24	5983.00	223.22	182.74	3990.00	211.58	170.31	3870.00	187.56	163.02	4220.00	186.58	163.29	4254.00	183.82	160.88	17	42422614	42430470	+	GRN	granulin [Source:HGNC Symbol%3BAcc:4601]	GO:0001835:blastocyst hatching;GO:0007165:signal transduction;GO:0007566:embryo implantation;GO:0008219:cell death;GO:0050679:positive regulation of epithelial cell proliferation;	GO:0005615:extracellular space;GO:0005739:mitochondrion;GO:0043231:intracellular membrane-bounded organelle;	GO:0005125:cytokine activity;GO:0005515:protein binding;GO:0008083:growth factor activity;	-	-
ENSG00000031003.6	335.00	9.03	7.38	418.00	8.28	6.78	334.00	8.20	6.60	191.00	7.33	6.37	222.46	5.46	4.78	233.75	6.95	6.08	5	137273649	137387650	-	FAM13B	family with sequence similarity 13%2C member B [Source:HGNC Symbol%3BAcc:1335]	GO:0007165:signal transduction;GO:0007264:small GTPase mediated signal transduction;GO:0051056:regulation of small GTPase mediated signal transduction;	GO:0005622:intracellular;GO:0005829:cytosol;	GO:0005096:GTPase activator activity;	K04991;K09228	;ko05168 Herpes simplex virus 1 infection;;
ENSG00000031081.6	91.00	0.92	0.75	145.00	0.99	0.81	85.00	2.15	1.73	31.00	0.29	0.25	24.00	0.21	0.18	35.00	0.29	0.25	3	119013220	119139561	+	ARHGAP31	Rho GTPase activating protein 31 [Source:HGNC Symbol%3BAcc:29216]	GO:0007165:signal transduction;GO:0007264:small GTPase mediated signal transduction;GO:0051056:regulation of small GTPase mediated signal transduction;	GO:0005622:intracellular;GO:0005829:cytosol;GO:0005925:focal adhesion;GO:0030027:lamellipodium;	GO:0005096:GTPase activator activity;GO:0017124:SH3 domain binding;	K00384	ko00450 Selenocompound metabolism;;
ENSG00000031544.10	3.00	0.14	0.12	3.00	0.10	0.08	3.00	0.15	0.12	3.00	0.14	0.12	1.00	0.04	0.04	2.00	0.09	0.07	15	72084977	72110600	+	NR2E3	nuclear receptor subfamily 2%2C group E%2C member 3 [Source:HGNC Symbol%3BAcc:7974]	GO:0006366:transcription from RNA polymerase II promoter;GO:0006367:transcription initiation from RNA polymerase II promoter;GO:0007165:signal transduction;GO:0007601:visual perception;GO:0007602:phototransduction;GO:0010467:gene expression;GO:0030522:intracellular receptor signaling pathway;	GO:0005634:nucleus;GO:0005654:nucleoplasm;	GO:0003707:steroid hormone receptor activity;GO:0004879:ligand-activated sequence-specific DNA binding RNA polymerase II transcription factor activity;GO:0008270:zinc ion binding;GO:0043565:sequence-specific DNA binding;	-	-
ENSG00000031691.6	339.00	19.39	15.83	436.00	18.12	14.83	299.00	17.89	14.40	263.00	14.36	12.49	255.00	12.98	11.36	242.00	12.07	10.56	6	49431091	49460820	+	CENPQ	centromere protein Q [Source:HGNC Symbol%3BAcc:21347]	GO:0000278:mitotic cell cycle;GO:0006334:nucleosome assembly;GO:0034080:CENP-A containing nucleosome assembly;	GO:0000775:chromosome, centromeric region;GO:0005654:nucleoplasm;GO:0005829:cytosol;	-	K11509	;
ENSG00000031698.8	1697.00	104.00	84.92	2398.00	103.36	84.61	1621.00	101.30	81.54	1833.00	108.25	94.09	1907.00	104.50	91.45	1877.00	104.31	91.29	1	109756540	109780791	+	SARS	seryl-tRNA synthetase [Source:HGNC Symbol%3BAcc:10537]	GO:0006412:translation;GO:0006418:tRNA aminoacylation for protein translation;GO:0006434:seryl-tRNA aminoacylation;GO:0008033:tRNA processing;GO:0010467:gene expression;GO:0097056:selenocysteinyl-tRNA(Sec) biosynthetic process;	GO:0005737:cytoplasm;GO:0005739:mitochondrion;GO:0005829:cytosol;	GO:0003723:RNA binding;GO:0004828:serine-tRNA ligase activity;GO:0005524:ATP binding;	K01875	ko00970 Aminoacyl-tRNA biosynthesis;;
ENSG00000031823.10	357.00	30.01	24.51	411.00	31.54	25.82	328.00	29.89	24.06	346.00	26.75	23.25	380.00	26.72	23.38	348.00	26.93	23.57	19	5916150	5978153	-	RANBP3	RAN binding protein 3 [Source:HGNC Symbol%3BAcc:9850]	GO:0015031:protein transport;GO:0046907:intracellular transport;	GO:0005634:nucleus;GO:0005730:nucleolus;GO:0005737:cytoplasm;	GO:0005515:protein binding;GO:0008536:Ran GTPase binding;GO:0070412:R-SMAD binding;	K15304	ko05166 Human T-cell leukemia virus 1 infection;;
ENSG00000032219.14	192.00	5.00	4.08	246.00	4.26	3.49	187.00	4.76	3.83	136.00	4.07	3.54	142.00	3.81	3.34	148.00	4.22	3.69	14	58765103	58840605	+	ARID4A	AT rich interactive domain 4A (RBP1-like) [Source:HGNC Symbol%3BAcc:9885]	GO:0006349:regulation of gene expression by genetic imprinting;GO:0006366:transcription from RNA polymerase II promoter;GO:0034773:histone H4-K20 trimethylation;GO:0036124:histone H3-K9 trimethylation;GO:0045892:negative regulation of transcription, DNA-templated;GO:0048821:erythrocyte development;GO:0080182:histone H3-K4 trimethylation;	GO:0005634:nucleus;GO:0017053:transcriptional repressor complex;	GO:0003677:DNA binding;GO:0003700:sequence-specific DNA binding transcription factor activity;	K19194	;
ENSG00000032389.8	295.00	17.63	14.39	381.00	16.32	13.36	282.00	18.74	15.08	361.00	21.07	18.32	365.00	20.32	17.78	350.00	19.34	16.93	2	3192696	3381653	-	TSSC1	tumor suppressing subtransferable candidate 1 [Source:HGNC Symbol%3BAcc:12383]	-	-	-	-	-
ENSG00000032444.11	1346.00	75.80	61.90	1692.00	65.46	53.59	1178.00	69.18	55.69	1424.00	81.52	70.86	1475.00	71.55	62.62	1432.00	72.99	63.88	19	7598890	7626650	+	PNPLA6	patatin-like phospholipase domain containing 6 [Source:HGNC Symbol%3BAcc:16268]	GO:0001525:angiogenesis;GO:0008219:cell death;GO:0009887:organ morphogenesis;GO:0016042:lipid catabolic process;GO:0046470:phosphatidylcholine metabolic process;	GO:0005789:endoplasmic reticulum membrane;GO:0016021:integral component of membrane;	GO:0004622:lysophospholipase activity;	K14676	ko00564 Glycerophospholipid metabolism;;
ENSG00000032742.13	58.00	3.52	2.88	79.00	3.54	2.90	35.00	2.08	1.67	103.00	5.26	4.58	91.00	4.24	3.71	102.00	5.94	5.20	13	21140585	21265503	+	IFT88	intraflagellar transport 88 homolog (Chlamydomonas) [Source:HGNC Symbol%3BAcc:20606]	GO:0001654:eye development;GO:0001701:in utero embryonic development;GO:0003382:epithelial cell morphogenesis;GO:0007224:smoothened signaling pathway;GO:0007368:determination of left/right symmetry;GO:0008104:protein localization;GO:0009952:anterior/posterior pattern specification;GO:0016485:protein processing;GO:0021513:spinal cord dorsal/ventral patterning;GO:0021537:telencephalon development;G…	GO:0005814:centriole;GO:0005929:cilium;GO:0030992:intraciliary transport particle B;GO:0031512:motile primary cilium;GO:0031514:motile cilium;GO:0032391:photoreceptor connecting cilium;GO:0045177:apical part of cell;	-	K16474	;
ENSG00000033011.7	79.02	5.06	4.14	127.02	6.09	4.99	53.94	3.12	2.51	94.27	5.35	4.65	73.38	3.56	3.12	86.99	5.07	4.44	16	5083703	5137380	+	ALG1	ALG1%2C chitobiosyldiphosphodolichol beta-mannosyltransferase [Source:HGNC Symbol%3BAcc:18294]	GO:0006486:protein glycosylation;GO:0006488:dolichol-linked oligosaccharide biosynthetic process;GO:0009103:lipopolysaccharide biosynthetic process;GO:0018279:protein N-linked glycosylation via asparagine;GO:0043687:post-translational protein modification;GO:0044267:cellular protein metabolic process;	GO:0005783:endoplasmic reticulum;GO:0005789:endoplasmic reticulum membrane;GO:0016021:integral component of membrane;	GO:0000030:mannosyltransferase activity;GO:0004578:chitobiosyldiphosphodolichol beta-mannosyltransferase activity;GO:0016757:transferase activity, transferring glycosyl groups;	K03842;K01125;K12022	ko00510 N-Glycan biosynthesis;ko00513 Various types of N-glycan biosynthesis;ko01100 Metabolic pathways;;ko04142 Lysosome;;;
ENSG00000033030.9	447.49	20.17	16.47	529.00	16.65	13.63	405.00	19.04	15.33	337.25	14.22	12.36	390.00	18.02	15.77	376.00	14.32	12.53	12	122957417	122985518	-	ZCCHC8	zinc finger%2C CCHC domain containing 8 [Source:HGNC Symbol%3BAcc:25265]	GO:0000398:mRNA splicing, via spliceosome;	GO:0005634:nucleus;GO:0005730:nucleolus;GO:0071013:catalytic step 2 spliceosome;	GO:0003676:nucleic acid binding;GO:0005515:protein binding;GO:0008270:zinc ion binding;	K13128	;
ENSG00000033050.3	564.00	18.86	15.40	697.00	16.15	13.22	531.00	19.19	15.45	595.00	18.66	16.21	690.00	19.55	17.11	667.00	19.83	17.36	7	150904923	150924316	-	ABCF2	ATP-binding cassette%2C sub-family F (GCN20)%2C member 2 [Source:HGNC Symbol%3BAcc:71]	GO:0006810:transport;	GO:0005739:mitochondrion;GO:0005740:mitochondrial envelope;GO:0043190:ATP-binding cassette (ABC) transporter complex;	GO:0005215:transporter activity;GO:0005524:ATP binding;GO:0016887:ATPase activity;	K06185	ko05130 Pathogenic Escherichia coli infection;;
ENSG00000033100.10	668.00	15.75	12.86	784.00	13.35	10.93	571.00	14.55	11.71	294.00	6.60	5.73	281.00	5.72	5.01	282.00	6.05	5.30	7	150929575	150935908	+	CHPF2	chondroitin polymerizing factor 2 [Source:HGNC Symbol%3BAcc:29270]	GO:0005975:carbohydrate metabolic process;GO:0030203:glycosaminoglycan metabolic process;GO:0030204:chondroitin sulfate metabolic process;GO:0030206:chondroitin sulfate biosynthetic process;GO:0044281:small molecule metabolic process;	GO:0000139:Golgi membrane;GO:0016021:integral component of membrane;GO:0032580:Golgi cisterna membrane;	GO:0016758:transferase activity, transferring hexosyl groups;GO:0050510:N-acetylgalactosaminyl-proteoglycan 3-beta-glucuronosyltransferase activity;	K03419	ko00532 Glycosaminoglycan biosynthesis - chondroitin sulfate / dermatan sulfate;ko01100 Metabolic pathways;;
ENSG00000033122.14	0.00	0.00	0.00	2.00	0.05	0.04	1.00	0.03	0.03	2.00	0.06	0.05	1.00	0.03	0.02	1.00	0.03	0.02	1	70034081	70617628	+	LRRC7	leucine rich repeat containing 7 [Source:HGNC Symbol%3BAcc:18531]	-	GO:0005737:cytoplasm;GO:0005886:plasma membrane;GO:0014069:postsynaptic density;GO:0030054:cell junction;GO:0045211:postsynaptic membrane;	-	K12796	ko04621 NOD-like receptor signaling pathway;;
ENSG00000033170.12	182.76	7.60	6.20	245.38	6.28	5.14	182.00	5.98	4.81	83.93	4.11	3.57	79.03	3.16	2.76	80.00	2.95	2.58	14	65877310	66210839	+	FUT8	fucosyltransferase 8 (alpha (1%2C6) fucosyltransferase) [Source:HGNC Symbol%3BAcc:4019]	GO:0001701:in utero embryonic development;GO:0006487:protein N-linked glycosylation;GO:0006491:N-glycan processing;GO:0007179:transforming growth factor beta receptor signaling pathway;GO:0007229:integrin-mediated signaling pathway;GO:0007585:respiratory gaseous exchange;GO:0009312:oligosaccharide biosynthetic process;GO:0016477:cell migration;GO:0018279:protein N-linked glycosylation via asparag…	GO:0000139:Golgi membrane;GO:0005794:Golgi apparatus;GO:0016021:integral component of membrane;GO:0032580:Golgi cisterna membrane;	GO:0008424:glycoprotein 6-alpha-L-fucosyltransferase activity;GO:0016757:transferase activity, transferring glycosyl groups;GO:0017124:SH3 domain binding;GO:0046921:alpha-(1->6)-fucosyltransferase activity;	K00717;K17985	ko00510 N-Glycan biosynthesis;ko00513 Various types of N-glycan biosynthesis;ko00533 Glycosaminoglycan biosynthesis - keratan sulfate;ko01100 Metabolic pathways;ko05202 Transcriptional misregulation in cancer;;ko04137 Mitophagy - animal;ko04140 Autophagy - animal;ko05010 Alzheimer disease;ko05014 Amyotrophic lateral sclerosis;ko05016 Huntington disease;ko05017 Spinocerebellar ataxia;ko05022 Pathw…
ENSG00000033178.8	2478.00	29.84	24.37	2828.00	24.23	19.83	2294.00	27.37	22.03	1064.00	16.11	14.01	1100.00	14.56	12.74	1046.00	14.09	12.33	4	68478370	68566897	-	UBA6	ubiquitin-like modifier activating enzyme 6 [Source:HGNC Symbol%3BAcc:25581]	GO:0006464:cellular protein modification process;GO:0006511:ubiquitin-dependent protein catabolic process;GO:0016567:protein ubiquitination;	GO:0005737:cytoplasm;	GO:0005515:protein binding;GO:0005524:ATP binding;GO:0008641:small protein activating enzyme activity;GO:0016874:ligase activity;GO:0019780:FAT10 activating enzyme activity;	K10699	ko04120 Ubiquitin mediated proteolysis;;
ENSG00000033327.8	598.00	8.64	7.05	781.00	8.49	6.95	611.00	9.36	7.53	542.00	7.62	6.63	555.00	7.21	6.31	558.00	7.12	6.23	11	77926343	78129394	-	GAB2	GRB2-associated binding protein 2 [Source:HGNC Symbol%3BAcc:14458]	GO:0007169:transmembrane receptor protein tyrosine kinase signaling pathway;GO:0008284:positive regulation of cell proliferation;GO:0030316:osteoclast differentiation;GO:0038095:Fc-epsilon receptor signaling pathway;GO:0043306:positive regulation of mast cell degranulation;GO:0045087:innate immune response;GO:0048015:phosphatidylinositol-mediated signaling;	GO:0005737:cytoplasm;GO:0005829:cytosol;GO:0005886:plasma membrane;	GO:0005068:transmembrane receptor protein tyrosine kinase adaptor activity;GO:0005070:SH3/SH2 adaptor activity;GO:0005515:protein binding;GO:0005543:phospholipid binding;GO:0005547:phosphatidylinositol-3,4,5-trisphosphate binding;GO:0043325:phosphatidylinositol-3,4-bisphosphate binding;	K08091	ko04014 Ras signaling pathway;ko04071 Sphingolipid signaling pathway;ko04072 Phospholipase D signaling pathway;ko04380 Osteoclast differentiation;ko04664 Fc epsilon RI signaling pathway;ko04666 Fc gamma R-mediated phagocytosis;ko05220 Chronic myeloid leukemia;;
ENSG00000033627.10	563.27	21.58	17.62	717.00	16.44	13.46	533.68	18.24	14.68	291.00	11.25	9.78	308.00	10.34	9.05	273.00	9.80	8.58	17	40610862	40674629	+	ATP6V0A1	ATPase%2C H+ transporting%2C lysosomal V0 subunit a1 [Source:HGNC Symbol%3BAcc:865]	GO:0006879:cellular iron ion homeostasis;GO:0008286:insulin receptor signaling pathway;GO:0015991:ATP hydrolysis coupled proton transport;GO:0033572:transferrin transport;GO:0051701:interaction with host;GO:0055085:transmembrane transport;GO:0090382:phagosome maturation;	GO:0000220:vacuolar proton-transporting V-type ATPase, V0 domain;GO:0005634:nucleus;GO:0005730:nucleolus;GO:0005737:cytoplasm;GO:0005794:Golgi apparatus;GO:0005886:plasma membrane;GO:0010008:endosome membrane;GO:0016021:integral component of membrane;GO:0030670:phagocytic vesicle membrane;GO:0033179:proton-transporting V-type ATPase, V0 domain;GO:0042470:melanosome;GO:0043231:intracellular membra…	GO:0005515:protein binding;GO:0015078:hydrogen ion transmembrane transporter activity;GO:0051117:ATPase binding;	K02154	ko00190 Oxidative phosphorylation;ko01100 Metabolic pathways;ko04142 Lysosome;ko04145 Phagosome;ko04721 Synaptic vesicle cycle;ko04966 Collecting duct acid secretion;ko05110 Vibrio cholerae infection;ko05120 Epithelial cell signaling in Helicobacter pylori infection;ko05152 Tuberculosis;ko05165 Human papillomavirus infection;ko05323 Rheumatoid arthritis;;
ENSG00000033800.9	415.00	18.34	14.97	531.00	17.18	14.06	340.00	16.42	13.22	169.00	10.35	8.99	208.00	9.03	7.90	189.00	11.54	10.10	15	68346517	68483096	+	PIAS1	protein inhibitor of activated STAT%2C 1 [Source:HGNC Symbol%3BAcc:2752]	GO:0000122:negative regulation of transcription from RNA polymerase II promoter;GO:0006351:transcription, DNA-templated;GO:0007259:JAK-STAT cascade;GO:0007283:spermatogenesis;GO:0016925:protein sumoylation;GO:0019221:cytokine-mediated signaling pathway;GO:0030521:androgen receptor signaling pathway;GO:0032436:positive regulation of proteasomal ubiquitin-dependent protein catabolic process;GO:0033…	GO:0005634:nucleus;GO:0005654:nucleoplasm;GO:0016605:PML body;GO:0016607:nuclear speck;	GO:0003676:nucleic acid binding;GO:0003677:DNA binding;GO:0003713:transcription coactivator activity;GO:0003714:transcription corepressor activity;GO:0005515:protein binding;GO:0008270:zinc ion binding;GO:0019789:SUMO transferase activity;GO:0019899:enzyme binding;GO:0019904:protein domain specific binding;GO:0031625:ubiquitin protein ligase binding;GO:0050681:androgen receptor binding;	K04706	ko04120 Ubiquitin mediated proteolysis;ko04630 JAK-STAT signaling pathway;ko05160 Hepatitis C;;
ENSG00000033867.12	643.00	8.90	7.27	747.00	8.39	6.87	621.00	9.94	8.00	518.00	7.59	6.60	544.00	7.04	6.16	521.00	6.11	5.35	3	27414214	27525911	-	SLC4A7	solute carrier family 4%2C sodium bicarbonate cotransporter%2C member 7 [Source:HGNC Symbol%3BAcc:11033]	GO:0006811:ion transport;GO:0015701:bicarbonate transport;GO:0021747:cochlear nucleus development;GO:0046666:retinal cell programmed cell death;GO:0055085:transmembrane transport;GO:0060117:auditory receptor cell development;GO:0061299:retina vasculature morphogenesis in camera-type eye;	GO:0005886:plasma membrane;GO:0016021:integral component of membrane;GO:0016323:basolateral plasma membrane;GO:0016324:apical plasma membrane;GO:0032420:stereocilium;	GO:0005452:inorganic anion exchanger activity;GO:0008510:sodium:bicarbonate symporter activity;	K13858	;
ENSG00000034053.10	9.00	0.25	0.20	4.00	0.22	0.18	4.00	0.13	0.11	7.00	0.47	0.41	6.00	0.37	0.33	5.00	0.56	0.49	15	29129629	29410518	+	APBA2	amyloid beta (A4) precursor protein-binding%2C family A%2C member 2 [Source:HGNC Symbol%3BAcc:579]	GO:0001701:in utero embryonic development;GO:0007268:synaptic transmission;GO:0007399:nervous system development;GO:0007626:locomotory behavior;GO:0010468:regulation of gene expression;GO:0015031:protein transport;GO:0035264:multicellular organism growth;	GO:0005886:plasma membrane;	GO:0001540:beta-amyloid binding;GO:0005515:protein binding;	K15601;K04531	ko04714 Thermogenesis;;;
ENSG00000034063.9	1020.91	23.80	19.43	1231.39	21.09	17.26	897.93	21.87	17.61	666.90	15.01	13.04	741.95	15.48	13.55	740.96	15.18	13.28	19	4903092	4962165	+	UHRF1	ubiquitin-like with PHD and ring finger domains 1 [Source:HGNC Symbol%3BAcc:12556]	GO:0000122:negative regulation of transcription from RNA polymerase II promoter;GO:0006281:DNA repair;GO:0006351:transcription, DNA-templated;GO:0007049:cell cycle;GO:0008283:cell proliferation;GO:0010216:maintenance of DNA methylation;GO:0010390:histone monoubiquitination;GO:0016574:histone ubiquitination;GO:0032270:positive regulation of cellular protein metabolic process;GO:0042787:protein ubi…	GO:0000790:nuclear chromatin;GO:0000791:euchromatin;GO:0000792:heterochromatin;GO:0005634:nucleus;GO:0005657:replication fork;GO:0016363:nuclear matrix;	GO:0000987:core promoter proximal region sequence-specific DNA binding;GO:0003700:sequence-specific DNA binding transcription factor activity;GO:0004842:ubiquitin-protein transferase activity;GO:0005515:protein binding;GO:0008270:zinc ion binding;GO:0008327:methyl-CpG binding;GO:0031493:nucleosomal histone binding;GO:0035064:methylated histone binding;GO:0042393:histone binding;GO:0042802:identic…	-	-
ENSG00000034152.14	999.00	45.36	37.04	1346.00	64.75	53.01	946.00	56.70	45.64	658.00	45.32	39.39	664.00	28.44	24.89	788.00	41.01	35.89	17	21187984	21218552	+	MAP2K3	mitogen-activated protein kinase kinase 3 [Source:HGNC Symbol%3BAcc:6843]	GO:0000187:activation of MAPK activity;GO:0002224:toll-like receptor signaling pathway;GO:0002755:MyD88-dependent toll-like receptor signaling pathway;GO:0002756:MyD88-independent toll-like receptor signaling pathway;GO:0006954:inflammatory response;GO:0007165:signal transduction;GO:0034134:toll-like receptor 2 signaling pathway;GO:0034138:toll-like receptor 3 signaling pathway;GO:0034142:toll-li…	GO:0005654:nucleoplasm;GO:0005829:cytosol;	GO:0004672:protein kinase activity;GO:0004674:protein serine/threonine kinase activity;GO:0004708:MAP kinase kinase activity;GO:0004713:protein tyrosine kinase activity;GO:0005515:protein binding;GO:0005524:ATP binding;GO:0016772:transferase activity, transferring phosphorus-containing groups;GO:0019901:protein kinase binding;	K04432	ko04010 MAPK signaling pathway;ko04013 MAPK signaling pathway - fly;ko04015 Rap1 signaling pathway;ko04218 Cellular senescence;ko04620 Toll-like receptor signaling pathway;ko04624 Toll and Imd signaling pathway;ko04664 Fc epsilon RI signaling pathway;ko04668 TNF signaling pathway;ko04714 Thermogenesis;ko04750 Inflammatory mediator regulation of TRP channels;ko04912 GnRH signaling pathway;ko04935 …
ENSG00000034239.6	0.00	0.00	0.00	1.00	0.03	0.03	0.00	0.00	0.00	0.00	0.00	0.00	0.00	0.00	0.00	0.00	0.00	0.00	8	49623348	49647870	-	EFCAB1	EF-hand calcium binding domain 1 [Source:HGNC Symbol%3BAcc:25678]	-	-	GO:0005509:calcium ion binding;	-	-
ENSG00000034510.4	22333.00	8171.83	6672.65	33024.00	8241.98	6747.30	22561.00	7963.10	6409.80	19533.00	6163.24	5356.92	21304.00	6399.40	5600.53	21045.00	6180.00	5408.60	2	85132749	85133795	+	TMSB10	thymosin beta 10 [Source:HGNC Symbol%3BAcc:11879]	GO:0030036:actin cytoskeleton organization;GO:0042989:sequestering of actin monomers;	GO:0005737:cytoplasm;GO:0005856:cytoskeleton;	GO:0003779:actin binding;	K13785	;
ENSG00000034533.7	76.12	2.68	2.19	98.10	2.83	2.31	77.34	2.85	2.29	55.07	2.31	2.01	60.12	1.91	1.67	53.00	1.63	1.42	3	130732719	130746493	-	ASTE1	asteroid homolog 1 (Drosophila) [Source:HGNC Symbol%3BAcc:25021]	GO:0006281:DNA repair;	-	GO:0004518:nuclease activity;	K01537	;
ENSG00000034677.7	899.91	22.21	18.14	1084.96	19.95	16.33	820.00	21.77	17.53	607.00	17.70	15.38	633.43	18.75	16.41	606.10	14.26	12.48	8	101269288	101348446	-	RNF19A	ring finger protein 19A%2C RBR E3 ubiquitin protein ligase [Source:HGNC Symbol%3BAcc:13432]	GO:0000226:microtubule cytoskeleton organization;GO:0006464:cellular protein modification process;GO:0016567:protein ubiquitination;	GO:0005737:cytoplasm;GO:0005813:centrosome;GO:0016021:integral component of membrane;	GO:0008134:transcription factor binding;GO:0008270:zinc ion binding;GO:0016874:ligase activity;	K11972	;
ENSG00000034693.10	176.00	9.89	8.08	233.00	10.20	8.35	201.00	12.24	9.85	99.00	6.12	5.32	101.00	6.52	5.70	104.00	5.55	4.86	6	143771944	143811147	+	PEX3	peroxisomal biogenesis factor 3 [Source:HGNC Symbol%3BAcc:8858]	GO:0007031:peroxisome organization;GO:0016557:peroxisome membrane biogenesis;GO:0045046:protein import into peroxisome membrane;GO:0055085:transmembrane transport;	GO:0005634:nucleus;GO:0005730:nucleolus;GO:0005777:peroxisome;GO:0005778:peroxisomal membrane;GO:0005779:integral component of peroxisomal membrane;GO:0005783:endoplasmic reticulum;GO:0005829:cytosol;GO:0032994:protein-lipid complex;GO:0043231:intracellular membrane-bounded organelle;GO:0043234:protein complex;	GO:0005515:protein binding;GO:0008289:lipid binding;GO:0046983:protein dimerization activity;	K13336	ko04146 Peroxisome;;
ENSG00000034713.3	713.00	75.10	61.32	917.00	70.01	57.31	648.00	71.58	57.61	1102.00	98.52	85.63	1166.00	98.91	86.56	1132.00	97.44	85.28	16	75600249	75611779	+	GABARAPL2	GABA(A) receptor-associated protein-like 2 [Source:HGNC Symbol%3BAcc:13291]	GO:0006891:intra-Golgi vesicle-mediated transport;GO:0006914:autophagy;GO:0015031:protein transport;GO:0032781:positive regulation of ATPase activity;GO:1901799:negative regulation of proteasomal protein catabolic process;	GO:0000139:Golgi membrane;GO:0000421:autophagosome membrane;GO:0005622:intracellular;GO:0005737:cytoplasm;GO:0005776:autophagosome;GO:0005794:Golgi apparatus;GO:0005829:cytosol;GO:0031410:cytoplasmic vesicle;	GO:0000149:SNARE binding;GO:0005515:protein binding;GO:0008017:microtubule binding;GO:0048487:beta-tubulin binding;GO:0050811:GABA receptor binding;GO:0051117:ATPase binding;	K08341	ko04068 FoxO signaling pathway;ko04136 Autophagy - other;ko04137 Mitophagy - animal;ko04138 Autophagy - yeast;ko04139 Mitophagy - yeast;ko04140 Autophagy - animal;ko04212 Longevity regulating pathway - worm;ko04371 Apelin signaling pathway;ko04621 NOD-like receptor signaling pathway;ko04727 GABAergic synapse;ko05014 Amyotrophic lateral sclerosis;ko05022 Pathways of neurodegeneration - multiple di…
ENSG00000034971.10	0.00	0.00	0.00	0.00	0.00	0.00	0.00	0.00	0.00	0.00	0.00	0.00	0.00	0.00	0.00	0.00	0.00	0.00	1	171604557	171621823	-	MYOC	myocilin%2C trabecular meshwork inducible glucocorticoid response [Source:HGNC Symbol%3BAcc:7610]	GO:0009653:anatomical structure morphogenesis;	GO:0005615:extracellular space;GO:0005791:rough endoplasmic reticulum;GO:0005929:cilium;GO:0070062:extracellular exosome;	GO:0005198:structural molecule activity;	-	-
ENSG00000035115.17	145.00	11.69	9.55	177.00	8.61	7.05	132.00	9.66	7.78	131.00	8.79	7.64	134.00	10.21	8.93	112.00	7.52	6.58	2	217730	266398	-	SH3YL1	SH3 and SYLF domain containing 1 [Source:HGNC Symbol%3BAcc:29546]	GO:0006661:phosphatidylinositol biosynthetic process;GO:1900027:regulation of ruffle assembly;	GO:0032587:ruffle membrane;	GO:0019902:phosphatase binding;GO:0035091:phosphatidylinositol binding;	K02927;K14404	ko03010 Ribosome;ko04120 Ubiquitin mediated proteolysis;ko04137 Mitophagy - animal;ko05012 Parkinson disease;ko05022 Pathways of neurodegeneration - multiple diseases;ko05131 Shigellosis;ko05167 Kaposi sarcoma-associated herpesvirus infection;ko05171 Coronavirus disease - COVID-19;;ko03015 mRNA surveillance pathway;ko05164 Influenza A;;
ENSG00000035141.3	680.00	36.74	30.00	907.00	36.14	29.58	662.00	37.23	29.96	792.00	41.60	36.15	853.00	41.79	36.58	947.98	45.70	40.00	2	70523107	70529222	-	FAM136A	family with sequence similarity 136%2C member A [Source:HGNC Symbol%3BAcc:25911]	-	GO:0005737:cytoplasm;GO:0005739:mitochondrion;	-	K06115	;
[truncated: 57,294 more rows]
