# Supplementary material for: Extracellular vesicle-based targeted protein degradation platform for multiple extracellular proteins
Source: EMBO Mol Med. 2026 Jan 12;18(2):759–94. doi: 10.1038/s44321-025-00371-8 (PMC12905291; doi:10.1038/s44321-025-00371-8)
Supplement: Supplementary file 11 — Source data Fig. 5 [file 44321_2025_371_MOESM11_ESM.zip › Figure 5/Fig. 5h/Fig. 5h.xlsx]

## Sheet: Sheet1
	EV	TNFa-VesTAP	IL1b-VesTAP	T/I-VesTAP
Pfirrmann grade	5	5	3	3
	4	4	4	3
	5	4	5	2
	5	5	4	4
	5	4	3	3
	5	3	4	4
