# Supplementary material for: Extracellular vesicle-based targeted protein degradation platform for multiple extracellular proteins
Source: EMBO Mol Med. 2026 Jan 12;18(2):759–94. doi: 10.1038/s44321-025-00371-8 (PMC12905291; doi:10.1038/s44321-025-00371-8)
Supplement: Supplementary file 11 — Source data Fig. 5 [file 44321_2025_371_MOESM11_ESM.zip › Figure 5/Fig. 5i/Fig. 5i.xlsx]

## Sheet: Sheet1
	EV						TNFa-EVTPD						IL1b-EVTPD						T/I-EVTPD
TNF-a	1	1.35	1.86	2.21	1.53	1.47	0.21	0.16	0.34	0.58	0.14	0.19	1.21	1.16	1.45	1.35	1.37	1.26	0.32	0.18	0.41	0.35	0.29	0.16
IL-1b	1	1.28	1.16	1.45	1.34	1.27	1.12	0.98	0.86	0.88	1.07	0.98	0.16	0.09	0.21	0.24	0.11	0.19	0.12	0.21	0.13	0.08	0.19	0.21
