# Supplementary material for: Extracellular vesicle-based targeted protein degradation platform for multiple extracellular proteins
Source: EMBO Mol Med. 2026 Jan 12;18(2):759–94. doi: 10.1038/s44321-025-00371-8 (PMC12905291; doi:10.1038/s44321-025-00371-8)
Supplement: Supplementary file 12 — Source data Fig. 6 [file 44321_2025_371_MOESM12_ESM.zip › Figure 6/Fig. 6b/Fig. 6b.xlsx]

## Sheet: Sheet1
	Sham				EVTPD				T/I-EVTPD
14 d	1	1	1	1	3	2	1	2	3	2	3	1
28 d	1	1	1	1	4	4	3	4	3	2	2	2
