# Supplementary material for: Extracellular vesicle-based targeted protein degradation platform for multiple extracellular proteins
Source: EMBO Mol Med. 2026 Jan 12;18(2):759–94. doi: 10.1038/s44321-025-00371-8 (PMC12905291; doi:10.1038/s44321-025-00371-8)
Supplement: Supplementary file 12 — Source data Fig. 6 [file 44321_2025_371_MOESM12_ESM.zip › Figure 6/Fig. 6c/Fig. 6c.xlsx]

## Sheet: Sheet1
Before normalization								After normalization
	EVTPD			T/I-EVTPD					EVTPD			T/I-EVTPD
IL-1b	1.00218	1.02474	0.973572	0.030954	0.023959	0.023437		IL-1b	0.977465	1	0.948895	0.007507	0.000521	0
IL-5	0.52313	2.993	0.638657	56.8929	68.3543	32.1126		IL-5	0.796972	0.741044	1	0.003758	0.007026	0
IL-6	0.953284	0.891899	1.17612	0.082681	0.086267	0.078556		IL-6	1	0.286819	0.518244	0.025296	0	0.046743
IL-8	5.37129	3.04696	0.061102	170.555	214.147	96.7286		IL-8	1	0.836491	0.821027	0.003479	0	0.007946
CXCL2	1.79708	0.573389	0.970471	0.124664	0.08126	0.161462		CXCL2	1	0.083264	0.13601	0.041189	0.008174	0
MMP3	1.13245	0.948446	0.931043	0.011017	0.007102	0.016044		MMP3	0.935439	1	0.818521	0.373158	0.005002	0
VEGF	3.63029	0.441019	0.62452	0.294642	0.179785	0.151347		VEGF	1	0.943988	0.977898	0.002758	0.002274	0
MMP13	1.01375	1.05955	0.930821	0.614911	0.353766	0.350218		MMP13	0.885111	0.858262	1	0	0.012827	0.007431
SOX9	0.974091	1.20675	0.850746	27.2336	32.9323	44.1537		SOX9	0	0.036412	0.001703	0.831031	1	0.465707
Col2a1	1.02472	0.972048	1.00394	0.086941	0.086485	0.084347		Col2a1	0.024804	0.013947	0	0.796381	1	0.451535
Acan	0.971065	0.942718	1.09236	0.03658	0.050123	0.044426		Acan	0.002848	0.008221	0	0.609262	0.740863	1
