# Supplementary material for: Extracellular vesicle-based targeted protein degradation platform for multiple extracellular proteins
Source: EMBO Mol Med. 2026 Jan 12;18(2):759–94. doi: 10.1038/s44321-025-00371-8 (PMC12905291; doi:10.1038/s44321-025-00371-8)
Supplement: Supplementary file 12 — Source data Fig. 6 [file 44321_2025_371_MOESM12_ESM.zip › Figure 6/Fig. 6f/Fig. 6f.xlsx]

## Sheet: Sheet1
	Sham																								EVTPD																								T/I-EVTPD
TNF-a	1	1.23	1.46	1.27	0.84	2.53	1.16	1.42	1.11	1.07	1.06	2.33	2.45	1.57	0.72	0.94	1.86	1.43	1.44	1.26	1.11	1.14	1.92	1.04	10.36	12.25	15.67	8.75	8.34	9.45	8.08	12.34	17.63	15.56	14.35	8.34	7.98	9.95	10.31	14.35	12.76	17.35	20.15	17.43	15.33	18.89	15.54	10.27	2.45
IL-1b	1	1.14	1.56	2.36	2.27	1.58	0.76	0.77	1.23	1.35	1.83	1.46	2.35	3.31	2.97	2.54	1.74	1.77	1.23	1.28	1.23	1.66	1.89	2.32	7.75	8.96	10.21	9.73	8.94	8.88	7.63	7.46	6.89	7.44	7.86	8.53	8.76	9.92	11.23	10.36	12.45	14.31	10.32	9.52	8.94	8.65	7.21	7.79	1.14
[truncated: 23 more columns]
