# Supplementary material for: Extracellular vesicle-based targeted protein degradation platform for multiple extracellular proteins
Source: EMBO Mol Med. 2026 Jan 12;18(2):759–94. doi: 10.1038/s44321-025-00371-8 (PMC12905291; doi:10.1038/s44321-025-00371-8)
Supplement: Supplementary file 12 — Source data Fig. 6 [file 44321_2025_371_MOESM12_ESM.zip › Figure 6/Fig. 6i/Fig. 6i.xlsx]

## Sheet: Sheet1
Sham	EVTPD	T/I-EVTPD
5	13	7
5	14	8
6	15	9
5	13	10
5	12	9
5	14	8
5	13	9
6	15	7
